# Supplementary material for: Variants in mitochondrial amidoxime reducing component 1 and hydroxysteroid 17‐beta dehydrogenase 13 reduce severity of nonalcoholic fatty liver disease in children and suppress fibrotic pathways through distinct mechanisms
Source: Hepatol Commun. 2022 Apr 11;6(8):1934–48. doi: 10.1002/hep4.1955 (PMC9315139; doi:10.1002/hep4.1955)
Supplement: Supplementary file 3 — Table S8‐S9, S12‐S13 [file HEP4-6-1934-s003.xlsx]

## Sheet: SupTable 8
Variant	UniProt IDs	Protein names	Gene	beta	p	se
HSD17B13 T>TA	Q7Z5P4	17-beta-hydroxysteroid dehydrogenase 13	HSD17B13	-0.696593	0.000217488	0.178282
HSD17B13 T>TA	Q8NDH3;H0YEP3	Probable aminopeptidase NPEPL1	NPEPL1	0.677102	0.000338869	0.179382
MARC1 G>A	A0A0A0MRW6;Q9H6R4	Nucleolar protein 6	NOL6	0.607604	0.000660589	0.170199
MARC1 G>A	P60059	Protein transport protein Sec61 subunit gamma	SEC61G	0.582546	0.00114167	0.171482
MARC1 G>A	F5H825;H0YFE1;F5GZT7;H0YFP3;P50336	Protoporphyrinogen oxidase	PPOX	0.581627	0.00116419	0.171528
MARC1 G>A	Q9ULC5	Long-chain-fatty-acid--CoA ligase 5	ACSL5	0.559289	0.00185099	0.172617
MARC1 G>A	P17812	CTP synthase 1	CTPS1	0.557387	0.00192366	0.172708
MARC1 G>A	P61106;X6RFL8	Ras-related protein Rab-14	RAB14	0.555846	0.00198438	0.172781
MARC1 G>A	P10586;H0Y6Z7;H0Y7Z9;A2A437	Receptor-type tyrosine-protein phosphatase F	PTPRF	0.549891	0.00223559	0.173061
MARC1 G>A	P08708;H0YN88;A0A075B716;H0YN73;H3BNC9	40S ribosomal protein S17	RPS17	0.547634	0.002338	0.173166
MARC1 G>A	Q53FZ2;H3BSM0;H3BVD5;H3BUF2;H3BV29;H3BT38;H3BR33	Acyl-coenzyme A synthetase ACSM3, mitochondrial	ACSM3	0.542062	0.00260908	0.173424
HSD17B13 T>TA	C9J8Z4;Q969P0	Immunoglobulin superfamily member 8	IGSF8	0.576557	0.00261131	0.184477
HSD17B13 T>TA	P46778;G3V1B3;M0R181	60S ribosomal protein L21	RPL21	0.575054	0.00268442	0.184546
HSD17B13 T>TA	P62750;H7BY10;K7EJV9;K7ERT8;A8MUS3;K7EMA7	60S ribosomal protein L23a	RPL23A	0.571264	0.00287698	0.184719
HSD17B13 T>TA	A0A087WUL2;P49720;A0A087WXQ8;A0A087WY10	Proteasome subunit beta type-3	PSMB3	0.569846	0.00295213	0.184783
HSD17B13 T>TA	P01602	Ig kappa chain V-I region HK102	IGKV1-5	-0.569345	0.0029791	0.184806
HSD17B13 T>TA	P01619	Ig kappa chain V-III region B6	IGKV3-20	-0.56495	0.00322522	0.185004
HSD17B13 T>TA	Q5VT66;H7BYZ9;X6RIL1	Mitochondrial amidoxime-reducing component 1	MARC1	0.556201	0.00376973	0.185394
HSD17B13 T>TA	P01861	Ig gamma-4 chain C region	IGHG4	0.555765	0.0037989	0.185413
HSD17B13 T>TA	P35813;E9PKB5;E9PL75;E9PJN3	Protein phosphatase 1A	PPM1A	-0.554136	0.00390962	0.185485
MARC1 G>A	A0A087WTY7;Q9H227;A0A087WWR5	Cytosolic beta-glucosidase	GBA3	0.518015	0.00412907	0.174501
HSD17B13 T>TA	A0A087X1J7;P22352;H0YBE4;E5RG32;H0YC19	Glutathione peroxidase;Glutathione peroxidase 3	GPX3	-0.550045	0.00420036	0.185664
HSD17B13 T>TA	Q9NR28;A0A024RBT2;F5GXT8;F5H796;F5GYH3;F5GX50;H7BZK7	Diablo homolog, mitochondrial	DIABLO	0.5479	0.00436036	0.185757
HSD17B13 T>TA	P17516	Aldo-keto reductase family 1 member C4	AKR1C4	0.545127	0.00457516	0.185877
MARC1 G>A	P30520	Adenylosuccinate synthetase isozyme 2	ADSS	0.508348	0.00493404	0.174919
MARC1 G>A	B1AKG0;Q03591	Complement factor H-related protein 1	CFHR1	0.507834	0.00498049	0.174941
MARC1 G>A	Q8N139	ATP-binding cassette sub-family A member 6	ABCA6	0.504771	0.00526538	0.175071
HSD17B13 T>TA	P11766;H0YAG8;D6RFE4;D6R9G2;D6RAY0	Alcohol dehydrogenase class-3	ADH5	0.53588	0.00536076	0.186272
MARC1 G>A	E9PGF6;E9PFQ4;Q86SQ0;G5E9V3	Pleckstrin homology-like domain family B member 2	PHLDB2	0.499091	0.00583192	0.17531
HSD17B13 T>TA	A9UF01;P11274	Breakpoint cluster region protein	BCR	0.52721	0.00620315	0.186635
HSD17B13 T>TA	P04220	Ig mu heavy chain disease protein	IGHM	0.52721	0.00620315	0.186635
HSD17B13 T>TA	Q96ER9	Coiled-coil domain-containing protein 51	CCDC51	0.52721	0.00620315	0.186635
HSD17B13 T>TA	A0A0A6YYL2;P0DMN0;P0DMM9;H3BPL6;H3BNY7	Sulfotransferase;Sulfotransferase 1A4;Sulfotransferase 1A3	SULT1A4	0.52721	0.00620315	0.186635
HSD17B13 T>TA	G3V203;J3QQ67;Q07020;H0YHA7;F8VUA6;F8VYV2;A0A075B7A0;F8VXR6	60S ribosomal protein L18	RPL18	0.525597	0.0063722	0.186702
MARC1 G>A	B8ZZB6;Q96ST2	Protein IWS1 homolog	IWS1	-0.49005	0.0068448	0.175685
HSD17B13 T>TA	P31327;Q5R211;E7EWJ3;C9JTA4	Carbamoyl-phosphate synthase [ammonia], mitochondrial	CPS1	0.521224	0.00685081	0.186882
HSD17B13 T>TA	Q9UI17;Q8TCC6;E5RG50;E5RK15	Dimethylglycine dehydrogenase, mitochondrial	DMGDH	0.518679	0.00714373	0.186986
HSD17B13 T>TA	Q86XE5;E9PAM4;H7BY76	4-hydroxy-2-oxoglutarate aldolase, mitochondrial	HOGA1	0.517927	0.00723227	0.187017
HSD17B13 T>TA	B1AJU4;O14896	Interferon regulatory factor 6	IRF6	0.515807	0.0074873	0.187103
HSD17B13 T>TA	P00367	Glutamate dehydrogenase 1, mitochondrial	GLUD1	0.509302	0.00831974	0.187365
HSD17B13 T>TA	P49411;H3BNU3	Elongation factor Tu, mitochondrial	TUFM	0.508258	0.00846057	0.187407
HSD17B13 T>TA	E9PJ81;E9PRQ7;Q04323;A0A087WTZ5	UBX domain-containing protein 1	UBXN1	-0.506627	0.00868494	0.187472
MARC1 G>A	Q5F1R6	DnaJ homolog subfamily C member 21	DNAJC21	0.47514	0.00885447	0.176286
MARC1 G>A	E7EVY0;S4R3Q9;J3KNA0;Q15070;C9JC63	Mitochondrial inner membrane protein OXA1L	OXA1L	0.473133	0.00916102	0.176366
HSD17B13 T>TA	E9PNP3;Q9H7C9;E9PR47;E9PIQ4;E9PJP1;E9PLK9;K4DI89	Mth938 domain-containing protein	AAMDC	-0.501557	0.00941543	0.187672
HSD17B13 T>TA	Q12906;K7EKJ9;K7ER69;K7ERM6;K7ENK6;K7EM82;K7EJ09;K7EKY0;K7ELV3;Q96SI9;K7EQ75;K7EPG3	Interleukin enhancer-binding factor 3	ILF3	0.500405	0.00958874	0.187717
MARC1 G>A	Q5SZE2;Q5SZE3;H0YKH6;Q5SZE4;Q5SZE1;Q96G23;H0YNU7	Ceramide synthase 2	CERS2	0.465402	0.0104299	0.176668
HSD17B13 T>TA	P61353;K7ELC7;K7EQQ9;K7ERY7	60S ribosomal protein L27	RPL27	0.494883	0.0104585	0.187932
MARC1 G>A	P05181;H0Y7H4;H0Y593;F5H694	Cytochrome P450 2E1;Cytochrome P450 2E1, N-terminally processed	CYP2E1	0.464219	0.0106369	0.176714
HSD17B13 T>TA	P21796;C9JI87	Voltage-dependent anion-selective channel protein 1	VDAC1	0.493788	0.0106389	0.187975
MARC1 G>A	Q13144	Translation initiation factor eIF-2B subunit epsilon	EIF2B5	0.462717	0.010905	0.176772
MARC1 G>A	Q9UKR5	Probable ergosterol biosynthetic protein 28	C14orf1	0.460584	0.0112956	0.176853
MARC1 G>A	P10253;I3L0S5;I3L3L3	Lysosomal alpha-glucosidase;76 kDa lysosomal alpha-glucosidase;70 kDa lysosomal alpha-glucosidase	GAA	0.460333	0.0113424	0.176863
MARC1 G>A	Q9UBU6	Protein FAM8A1	FAM8A1	0.45854	0.0116813	0.176932
MARC1 G>A	F5H1S9;G8JLB3;Q9Y606;F5H168;F5GY32;F8W9U5;F5H1B2;F5GXL3	tRNA pseudouridine synthase;tRNA pseudouridine synthase A, mitochondrial	PUS1	0.45733	0.0119151	0.176978
HSD17B13 T>TA	P25705;K7EK77;K7ERX7;K7EJP1;K7ENJ4;K7EQH4;K7ESA0	ATP synthase subunit alpha, mitochondrial	ATP5A1	0.480293	0.0130943	0.188488
HSD17B13 T>TA	Q9UBS0;E9PIP7;P23443	Ribosomal protein S6 kinase beta-2;Ribosomal protein S6 kinase beta-1	RPS6KB2	0.47972	0.0132086	0.18851
HSD17B13 T>TA	Q86XP3;A0A0A0MSJ0	ATP-dependent RNA helicase DDX42	DDX42	0.479432	0.0132664	0.188521
HSD17B13 T>TA	J3QLE5;P63162;P14678;J3KRY3;S4R3P3	Small nuclear ribonucleoprotein-associated protein N;Small nuclear ribonucleoprotein-associated proteins B and B	SNRPN	0.477303	0.0137002	0.1886
HSD17B13 T>TA	Q08378;A0A087WV43	Golgin subfamily A member 3	GOLGA3	0.47444	0.014303	0.188706
HSD17B13 T>TA	Q16204	Coiled-coil domain-containing protein 6	CCDC6	-0.474103	0.0143754	0.188719
HSD17B13 T>TA	Q6PGP7;D6RCE2	Tetratricopeptide repeat protein 37	TTC37	0.47276	0.0146673	0.188768
HSD17B13 T>TA	P34897;H0YIZ0;G3V2Y4;G3V5L0;G3V4W5;G3V540;G3V2W0;G3V241;G3V3Y8;G3V4T0;G3V4X0;G3V2E4;G3V2D2	Serine hydroxymethyltransferase, mitochondrial;Serine hydroxymethyltransferase	SHMT2	0.471619	0.0149193	0.18881
MARC1 G>A	O15120	1-acyl-sn-glycerol-3-phosphate acyltransferase beta	AGPAT2	0.442295	0.0151744	0.177539
HSD17B13 T>TA	P62913;Q5VVC8;Q5VVC9	60S ribosomal protein L11	RPL11	0.469976	0.0152886	0.18887
MARC1 G>A	P11168;A0A0C4DH64;C9J0E8	Solute carrier family 2, facilitated glucose transporter member 2	SLC2A2	0.43965	0.0158209	0.177635
MARC1 G>A	P16402	Histone H1.3	HIST1H1D	0.438203	0.0161846	0.177688
MARC1 G>A	P33261;A0A087X125	Cytochrome P450 2C19	CYP2C19	0.437005	0.0164909	0.177731
HSD17B13 T>TA	A0A087X2I1;P62333;H0YJC0;H0YJS8;H0YJX2;H0YJE9;H0YJT1	26S protease regulatory subunit 10B	PSMC6	-0.462799	0.0169954	0.189131
MARC1 G>A	O95298;E9PRJ5;E9PRQ4;A0A087WY27;E9PM14;A0A087WUM3;E9PQ53	NADH dehydrogenase [ubiquinone] 1 subunit C2	NDUFC2	0.434347	0.0171889	0.177827
HSD17B13 T>TA	O43665	Regulator of G-protein signaling 10	RGS10	0.46128	0.0173767	0.189185
HSD17B13 T>TA	Q969I3;E9PR27;E9PP99;E9PJV1;A0A0U1RQE8	Glycine N-acyltransferase-like protein 1	GLYATL1	0.460526	0.0175689	0.189212
HSD17B13 T>TA	P36405	ADP-ribosylation factor-like protein 3	ARL3	-0.460422	0.0175956	0.189216
MARC1 G>A	Q9Y286	Sialic acid-binding Ig-like lectin 7	SIGLEC7	0.432155	0.0177831	0.177906
MARC1 G>A	P42566;B1AUU8;S4R3U1	Epidermal growth factor receptor substrate 15	EPS15	-0.432085	0.0178023	0.177908
HSD17B13 T>TA	Q8WXF1;X6RDA4	Paraspeckle component 1	PSPC1	-0.459124	0.0179308	0.189263
MARC1 G>A	P34931;Q53FA3	Heat shock 70 kDa protein 1-like	HSPA1L	0.429808	0.0184388	0.177989
MARC1 G>A	J3KNE0;Q7Z3J3;A6NKT7	RanBP2-like and GRIP domain-containing protein 4;RanBP2-like and GRIP domain-containing protein 3	RGPD3	0.42973	0.018461	0.177992
HSD17B13 T>TA	P50440;H0YMX4;H0YKW9;H0YN43;H0YLC6;H0YL75	Glycine amidinotransferase, mitochondrial	GATM	0.455875	0.0187943	0.189378
HSD17B13 T>TA	J3KPS2;Q6ZRV2	Protein FAM83H	FAM83H	0.455325	0.018944	0.189397
HSD17B13 T>TA	X5D2R7;P28062;Q5JNW7;A0A140T998	Proteasome subunit beta type;Proteasome subunit beta type-8	PSM8	0.454896	0.0190614	0.189413
HSD17B13 T>TA	Q04760	Lactoylglutathione lyase	GLO1	-0.454611	0.0191399	0.189423
HSD17B13 T>TA	A0A0A0MSS8;P42330;S4R3Z2;S4R3D5	Aldo-keto reductase family 1 member C3	AKR1C3	0.454572	0.0191507	0.189424
HSD17B13 T>TA	Q8NBU5	ATPase family AAA domain-containing protein 1	ATAD1	0.453285	0.0195079	0.189469
MARC1 G>A	E5RGS4;O60925	Prefoldin subunit 1	PFDN1	-0.425799	0.0196071	0.178131
MARC1 G>A	A0A140T912;A0A140T937;A0A140T930;Q29960;A0A140T9M5	HLA class I histocompatibility antigen, Cw-16 alpha chain	HLA-C	0.42542	0.0197205	0.178144
MARC1 G>A	P53004	Biliverdin reductase A	BLVRA	0.42542	0.0197205	0.178144
MARC1 G>A	A0A087WYY3;Q9H7F0	Probable cation-transporting ATPase 13A3	ATP13A3	0.42542	0.0197205	0.178144
MARC1 G>A	Q5VZM0;Q7L523	Ras-related GTP-binding protein A	RRAGB	0.42542	0.0197205	0.178144
MARC1 G>A	O43491;Q6R5J7;Q6ZSX4;E9PMV8	Band 4.1-like protein 2	EPB41L2	0.42542	0.0197205	0.178144
HSD17B13 T>TA	A0A0A0MS56;P28332;Q8IUN7;D6RH17;D6RDN5;H0Y8U2	Alcohol dehydrogenase 6	ADH6	0.452487	0.0197326	0.189497
HSD17B13 T>TA	A0A087WY55;Q9NP79;Q5TGM0	Vacuolar protein sorting-associated protein VTA1 homolog	VTA1	0.451089	0.020131	0.189546
MARC1 G>A	Q9Y6C9	Mitochondrial carrier homolog 2	MTCH2	0.423299	0.0203669	0.178218
HSD17B13 T>TA	P80217	Interferon-induced 35 kDa protein	IFI35	-0.449999	0.0204465	0.189585
HSD17B13 T>TA	P08651;S4R308;K7ESG9;K7EKH0;U3KPY9;K7EJB0;A0A087WXP2;Q5W0Y9;C9JWJ8;A0A1B0GW37;U3KQE8;A0A1B0GWJ4;A0A0A0MRX8;K7EN08;A0A1B0GU97;A0A1B0GWI9;Q5VW27;Q5VW30;Q5VW26;O00712;Q14938	Nuclear factor 1 C-type	NFIC	0.449736	0.0205234	0.189594
MARC1 G>A	Q00577	Transcriptional activator protein Pur-alpha	PURA	0.42085	0.0211356	0.178304
MARC1 G>A	Q9H2D6;F6WYE2;F6TR96;H0Y5J9	TRIO and F-actin-binding protein	TRIOBP	-0.420323	0.0213042	0.178322
HSD17B13 T>TA	P14317;E7EVW7	Hematopoietic lineage cell-specific protein	HCLS1	-0.445358	0.0218375	0.189746
HSD17B13 T>TA	B4DDF4;B4DUT8;Q99439;A0A087X271;A0A087X1X5;H3BVI6;K7ES69;H3BQH0;A0A087WV51;U3KPS3	Calponin;Calponin-2	CNN2	-0.445147	0.0219028	0.189753
HSD17B13 T>TA	A0A0C4DFU2;P04179;A0A0C4DFU1;F5H4R2;F5GYZ5;F5H3C5;G8JLJ2;A0A0C4DG56;G5E9P6;F5GXZ9	Superoxide dismutase;Superoxide dismutase [Mn], mitochondrial	SOD2	-0.444776	0.0220176	0.189766
HSD17B13 T>TA	Q9UJS0;R4GN64	Calcium-binding mitochondrial carrier protein Aralar2	SLC25A13	0.44437	0.0221437	0.18978
HSD17B13 T>TA	Q9UKG1;C9JAB0	DCC-interacting protein 13-alpha	APPL1	0.443376	0.0224558	0.189814
HSD17B13 T>TA	H3BV90;Q6FI81;H3BT65;H3BUG4;H3BPG7;H3BQ23	Anamorsin	CIAPIN1	-0.443208	0.0225089	0.18982
HSD17B13 T>TA	P02787;F8WCI6;C9JVG0;H7C5E8;C9JB55;F8WEK9;F8WC57	Serotransferrin	TF	-0.442621	0.0226949	0.18984
MARC1 G>A	P51572;C9JMD7;C9JSP1;C9JQ75;C9J0M4;C9JM14	B-cell receptor-associated protein 31	BCAP31	0.415125	0.023029	0.178501
MARC1 G>A	A1L0T0;M0R026;E9PJS0;M0R1B5;E9PL44;M0QZX5	Acetolactate synthase-like protein	ILVBL	0.414148	0.0233664	0.178534
HSD17B13 T>TA	P60059	Protein transport protein Sec61 subunit gamma	SEC61G	0.440288	0.0234484	0.18992
HSD17B13 T>TA	P00492	Hypoxanthine-guanine phosphoribosyltransferase	HPRT1	-0.439679	0.0236485	0.18994
HSD17B13 T>TA	P04181	Ornithine aminotransferase, mitochondrial;Ornithine aminotransferase, hepatic form;Ornithine aminotransferase, renal form	OAT	0.43886	0.0239198	0.189968
MARC1 G>A	P24752;H0YEL7	Acetyl-CoA acetyltransferase, mitochondrial	ACAT1	0.412119	0.0240799	0.178603
HSD17B13 T>TA	CON__P02768-1;P02768;A0A0C4DGB6;B7WNR0;H0YA55;D6RHD5;A0A087WWT3;C9JKR2;H7C013	Serum albumin	ALB	-0.437271	0.024454	0.190022
HSD17B13 T>TA	P00352;Q5SYQ9;Q5SYQ8;Q5SYQ7	Retinal dehydrogenase 1	ALDH1A1	0.436858	0.0245943	0.190036
MARC1 G>A	O75795	UDP-glucuronosyltransferase 2B17	UGT2B17	0.410271	0.024746	0.178666
HSD17B13 T>TA	P46976;G5E9W8;C9JQ42	Glycogenin-1	GYG1	-0.435662	0.0250051	0.190076
MARC1 G>A	P55212;D6RBM3	Caspase-6;Caspase-6 subunit p18;Caspase-6 subunit p11	CASP6	0.409499	0.0250287	0.178692
HSD17B13 T>TA	J3QL71;Q96FV2;J3QQM9;J3QRJ1;J3QR84;J3KT79	Secernin-2	SCRN2	0.434721	0.025332	0.190108
HSD17B13 T>TA	Q9Y2W1;H0YF14	Thyroid hormone receptor-associated protein 3	THRAP3	0.434591	0.0253775	0.190112
HSD17B13 T>TA	P32754	4-hydroxyphenylpyruvate dioxygenase	HPD	0.434221	0.0255074	0.190125
MARC1 G>A	O95487	Protein transport protein Sec24B	SEC24B	0.406009	0.0263412	0.178809
MARC1 G>A	Q12882	Dihydropyrimidine dehydrogenase [NADP(+)]	DPYD	0.405329	0.0266037	0.178832
HSD17B13 T>TA	F2Z2E2;Q86VI3	Ras GTPase-activating-like protein IQGAP3	IQGAP3	0.430582	0.0268141	0.190247
HSD17B13 T>TA	Q6NVY1;B9A058;F8W8A6;B8ZZZ0;H7C1A5;H7C126;H7BYI7;H7C400	3-hydroxyisobutyryl-CoA hydrolase, mitochondrial	HIBCH	0.430558	0.0268229	0.190247
HSD17B13 T>TA	P04217;M0R009	Alpha-1B-glycoprotein	A1BG	-0.430432	0.0268693	0.190252
MARC1 G>A	J3QRS9;X6R4W8;O43670;J3KS31;J3QS27;J3KTL1;J3KRB6;J3KRW6;H0Y3M2	BUB3-interacting and GLEBS motif-containing protein ZNF207	ZNF207	0.404556	0.026905	0.178857
MARC1 G>A	P33260;A0A087X0B3	Cytochrome P450 2C18	CYP2C18	0.404123	0.0270745	0.178872
HSD17B13 T>TA	Q8NBS9	Thioredoxin domain-containing protein 5	TXNDC5	-0.429851	0.0270834	0.190271
HSD17B13 T>TA	P51649;C9J8Q5	Succinate-semialdehyde dehydrogenase, mitochondrial	ALDH5A1	0.429785	0.0271078	0.190273
HSD17B13 T>TA	G3XAN4;Q15629	Translocating chain-associated membrane protein 1	TRAM1	0.429095	0.0273641	0.190296
HSD17B13 T>TA	B4DUC8;Q13126;J3QSB7;F2Z2F3;F8WES2	S-methyl-5-thioadenosine phosphorylase;Purine nucleoside phosphorylase	MTAP	-0.429076	0.0273713	0.190297
HSD17B13 T>TA	Q8TBG4;E7ENR6;D6RGG2;D6RFL9;D6R9Y3	Ethanolamine-phosphate phospho-lyase	ETNPPL	0.428657	0.027528	0.19031
MARC1 G>A	P53701	Cytochrome c-type heme lyase	HCCS	0.402396	0.0277613	0.178929
MARC1 G>A	Q9NQ50	39S ribosomal protein L40, mitochondrial	MRPL40	0.402143	0.0278629	0.178937
HSD17B13 T>TA	A6NE76;K4DI93;Q13620	Cullin-4B	CUL4B	-0.427719	0.0278817	0.190341
MARC1 G>A	Q969Z3;X1WI34;F6V6Z1	Mitochondrial amidoxime reducing component 2	MARC2	0.402032	0.0279075	0.178941
HSD17B13 T>TA	E9PLL6;P46776;E9PJD9;E9PLX7	60S ribosomal protein L27a	RPL27A	0.425384	0.0287787	0.190418
MARC1 G>A	A0A140TA41;A0A140TA33;A0A140T9C0;A0A140T902;P22105;A0A140T8Z8;A0A140T956;A0A140T9L7;A0A087X0I0;A0A087WWA5;A0A140T923;C9J7W4;Q16473	Tenascin-X	TNXB	-0.39815	0.0295116	0.179069
HSD17B13 T>TA	I3L4C2;Q9UQB8;I3L2M4;B4DWA1;I3L3C5;I3L3J7;I3L327;I3L1C8;I3L526;I3L125;I3L0M4;I3L3C6;I3L2J6;I3L113;I3L4A3;I3L0Y9	Brain-specific angiogenesis inhibitor 1-associated protein 2	BAIAP2	-0.423486	0.0295257	0.190481
MARC1 G>A	P80294;H3BTC4;P0DM35	Metallothionein-1H	MT1H	0.397727	0.029691	0.179082
MARC1 G>A	Q14CZ8	Hepatocyte cell adhesion molecule	HEPACAM	0.396731	0.0301166	0.179115
MARC1 G>A	E9PDF6;O43795;E7EQD9;H7C2Y7;A0A0U1RRI3;C9JYW1;C9JUP5;C9K0I9	Unconventional myosin-Ib	MYO1B	0.396285	0.0303093	0.179129
MARC1 G>A	O75882	Attractin	ATRN	0.395129	0.0308127	0.179167
MARC1 G>A	Q63ZY3;K7ERU2;K7ES05;K7EIU4;K7EL48	KN motif and ankyrin repeat domain-containing protein 2	KANK2	0.395088	0.0308306	0.179168
MARC1 G>A	Q9UBM7;E9PJ54;E9PM00;E9PRL8;E9PQ71;E9PIP9;E9PLZ2;H0YE57	7-dehydrocholesterol reductase	DHCR7	0.394791	0.0309613	0.179178
MARC1 G>A	Q96GS4	Uncharacterized protein C17orf59	C17orf59	-0.394786	0.0309634	0.179178
HSD17B13 T>TA	O60504;E5RJP2;E5RIA0;H0YB51;H0YAZ3	Vinexin	SORBS3	-0.41968	0.0310725	0.190604
HSD17B13 T>TA	Q6P1L8	39S ribosomal protein L14, mitochondrial	MRPL14	0.419427	0.0311775	0.190613
MARC1 G>A	A0A096LP75;C4AMC7;Q6VEQ5;A0A096LP26;A8K0Z3;A8MWX3	Putative WAS protein family homolog 3;WAS protein family homolog 2;WAS protein family homolog 1;Putative WAS protein family homolog 4	WASH3P	-0.394069	0.0312807	0.179201
HSD17B13 T>TA	Q03154;A0A1B0GU86;A0A1B0GW23;C9JMV9;A0A1B0GV31;A0A1B0GVA5;C9JYZ0;F8WC59;A0A1B0GTG3;A0A1B0GVZ3;A0A1B0GVG0;A0A1B0GU36;A0A1B0GUT4	Aminoacylase-1	ACY1	-0.418808	0.0314361	0.190633
HSD17B13 T>TA	A5YKK6;H3BNB1;H3BVC9	CCR4-NOT transcription complex subunit 1	CNOT1	-0.418155	0.0317112	0.190654
HSD17B13 T>TA	Q93088;E5RJH0	Betaine--homocysteine S-methyltransferase 1	BHMT	0.416829	0.0322753	0.190696
HSD17B13 T>TA	Q9H845;H0Y8Z9;D6RCD8	Acyl-CoA dehydrogenase family member 9, mitochondrial	ACAD9	0.416812	0.0322827	0.190697
MARC1 G>A	P16662	UDP-glucuronosyltransferase 2B7	UGT2B7	0.390828	0.0327479	0.179306
MARC1 G>A	P61224;E7ESV4;F5H7Y6;F5GX62;A0A0J9YXB3;A6NIZ1;F5H004;F5H823;B7ZB78;F5GZG1;F5H6R7;F5H4H0;F5GYH7;F5H077;F5GWU8;F5H491;F5H0B7;F5H500;F5GYB5;F8WBC0;O95716	Ras-related protein Rap-1b;Ras-related protein Rap-1b-like protein	RAP1B	0.390661	0.0328251	0.179311
HSD17B13 T>TA	P30480;P30460;A0A140TA21;A0A140T951;A0A140T9D4	HLA class I histocompatibility antigen, B-42 alpha chain;HLA class I histocompatibility antigen, B-8 alpha chain	HLA-B	-0.415117	0.0330163	0.190751
MARC1 G>A	Q9P258	Protein RCC2	RCC2	0.390248	0.0330166	0.179324
MARC1 G>A	P62277;J3KMX5;E9PS50	40S ribosomal protein S13	RPS13	0.390059	0.0331047	0.17933
HSD17B13 T>TA	CON__Q3KNV1;P08729;CON__P08729;CON__Q9DCV7	Keratin, type II cytoskeletal 7	KRT7	-0.41453	0.0332736	0.19077
HSD17B13 T>TA	Q96QZ7;A0A087WT53;A0A087WXD2;H7C5T8;H7C4U7;H7C535	Membrane-associated guanylate kinase, WW and PDZ domain-containing protein 1	MAGI1	0.413594	0.0336871	0.1908
HSD17B13 T>TA	Q5TB53;Q9HD45	Transmembrane 9 superfamily member 3	TM9SF3	0.412077	0.0343667	0.190848
HSD17B13 T>TA	O43741	5-AMP-activated protein kinase subunit beta-2	PRKAB2	-0.411437	0.034657	0.190869
HSD17B13 T>TA	Q96BY9;E5RFJ9;E5RHW0;H0YAZ1;H0YAN9;H0YBH7	Store-operated calcium entry-associated regulatory factor	SARAF	0.411206	0.0347618	0.190876
HSD17B13 T>TA	Q9BW91;D6RAW2;H7C386;D6R8Z6	ADP-ribose pyrophosphatase, mitochondrial	NUDT9	-0.410893	0.0349051	0.190886
MARC1 G>A	Q92665	28S ribosomal protein S31, mitochondrial	MRPS31	0.386046	0.0350184	0.179458
MARC1 G>A	Q14249	Endonuclease G, mitochondrial	ENDOG	0.384579	0.0357405	0.179504
HSD17B13 T>TA	Q9H2X3;M0QZ42;M0QYX2;H7BXU4;E7ENS9;M0R0P0;M0QZG5;Q9NNX6	C-type lectin domain family 4 member M	CLEC4M	-0.407623	0.0364283	0.190989
HSD17B13 T>TA	E5RIP4;Q15043;E5RFZ8;E5RGA7;E5RJ40;E5RJG5	Zinc transporter ZIP14	SLC39A14	0.407194	0.0366324	0.191002
MARC1 G>A	P28330	Long-chain specific acyl-CoA dehydrogenase, mitochondrial	ACADL	0.38256	0.0367547	0.179568
MARC1 G>A	A0A087X0Q1;Q7Z739;A0A024R7W5;A0A087WY31;A0A087X0C3;S4R373	YTH domain-containing family protein 3	YTHDF3	0.382381	0.0368458	0.179573
HSD17B13 T>TA	H0YD25;Q9UIF3	Tektin-2	TEKT2	0.405868	0.0372686	0.191044
HSD17B13 T>TA	H7C165;Q2M3G0	ATP-binding cassette sub-family B member 5	ABCB5	0.405728	0.0373367	0.191048
HSD17B13 T>TA	P07686;Q5URX0;H0YA83;H0Y9B6;D6REQ8	Beta-hexosaminidase subunit beta;Beta-hexosaminidase subunit beta chain B;Beta-hexosaminidase subunit beta chain A	HEXB	-0.4054	0.0374953	0.191058
HSD17B13 T>TA	Q14894;I3L325;I3NI53;I3L2W5;I3L3Y1	Ketimine reductase mu-crystallin	CRYM	0.405375	0.0375078	0.191059
MARC1 G>A	Q4G0J3;D6RFF0;H0YA82;D6RBH8;D6RF22;D6RF49;D6RAF3	La-related protein 7	LARP7	0.380901	0.037606	0.17962
HSD17B13 T>TA	O94888;F8WB69;C9JD50;C9JAT7	UBX domain-containing protein 7	UBXN7	-0.404675	0.0378491	0.191081
HSD17B13 T>TA	O15305;H3BV55;H3BPH4;H3BRM0;H3BR08;H3BM92;H3BV34;H3BT06;H3BNY9	Phosphomannomutase 2;Phosphomannomutase	PMM2	-0.404379	0.0379942	0.19109
MARC1 G>A	E9PL01;A0A087WUC6;E9PI68;Q15005;E9PRB9	Signal peptidase complex subunit 2	SPCS2	0.379782	0.038189	0.179654
HSD17B13 T>TA	P48506;E1CEI4;A0A0C4DGB2;D6R959;D6REX4;H0Y9I7;D6RGF8;H0YAB6	Glutamate--cysteine ligase catalytic subunit	GCLC	0.403933	0.0382139	0.191104
HSD17B13 T>TA	Q5JTV8;A0A0A0MSK5;J3KN66;H0YD16;H0Y4R4;H0YDU3	Torsin-1A-interacting protein 1	TOR1AIP1	-0.403518	0.0384192	0.191117
MARC1 G>A	O14756;G3V3Y9;G3V508	17-beta-hydroxysteroid dehydrogenase type 6	HSD17B6	0.379308	0.0384385	0.179669
MARC1 G>A	O14672	Disintegrin and metalloproteinase domain-containing protein 10	ADAM10	0.379166	0.0385135	0.179674
MARC1 G>A	D6REB0;Q13137	Calcium-binding and coiled-coil domain-containing protein 2	CALCOCO2	0.379156	0.0385187	0.179674
MARC1 G>A	P07327	Alcohol dehydrogenase 1A	ADH1A	0.378819	0.0386972	0.179684
HSD17B13 T>TA	P32969;E7ESE0;D6RAN4;H0Y9V9;H0Y9R4	60S ribosomal protein L9	RPL9	0.402466	0.0389435	0.19115
HSD17B13 T>TA	P47897;C9J165;F2Z2V6;A0A0U1RQM8;A0A0U1RQU2;A0A0U1RQT0	Glutamine--tRNA ligase	QARS	0.402436	0.0389585	0.191151
HSD17B13 T>TA	A0A1B0GTG2;A0A1B0GW77;P49419;A0A1B0GTY9;A0A1B0GUA1;A0A1B0GW82;A0A1B0GTJ4;A0A140T9V3;A0A1B0GV49;A0A0J9YWF7;A0A1B0GUY0;H0YHM6;F8WDY6;F8VVF2;A0A1B0GVU0;A0A0J9YWK1;A0A0J9YWM6;A0A1B0GW65;F8WD33	Alpha-aminoadipic semialdehyde dehydrogenase	ALDH7A1	0.402381	0.038986	0.191152
MARC1 G>A	C9JME2;Q9Y4F1;H0Y783;M0QXT1	FERM, RhoGEF and pleckstrin domain-containing protein 1	FARP1	0.378077	0.0390927	0.179707
MARC1 G>A	P47756;B1AK85	F-actin-capping protein subunit beta	CAPZB	0.377911	0.0391816	0.179712
HSD17B13 T>TA	A0A0A0MRZ8;P04433;A0A087WSY6	Ig kappa chain V-III region VG	IGKV3D-11	-0.401971	0.0391922	0.191165
MARC1 G>A	P21281;H0YC04;E5RGH6;C9JL73;P15313;H0YAT8;C9J5E3;C9JNS9	V-type proton ATPase subunit B, brain isoform	ATP6V1B2	0.377763	0.0392607	0.179717
MARC1 G>A	C9J0I9;Q86WB0	Nuclear-interacting partner of ALK	ZC3HC1	0.377252	0.0395359	0.179733
HSD17B13 T>TA	Q13884;E5RIX7	Beta-1-syntrophin	SNTB1	0.401276	0.039544	0.191186
MARC1 G>A	P51649;C9J8Q5	Succinate-semialdehyde dehydrogenase, mitochondrial	ALDH5A1	0.377144	0.0395942	0.179736
HSD17B13 T>TA	P33241;E7EMG9;E9PBD8;C9JU59;C9JKF7;C9J9B9;C9JNQ1;C9JDV1	Lymphocyte-specific protein 1	LSP1	-0.401139	0.0396137	0.191191
HSD17B13 T>TA	A0A0D9SFB5;P08319;D6R9K8;D6RIB1;H0Y9N0	Alcohol dehydrogenase 4	ADH4	0.400962	0.0397038	0.191196
HSD17B13 T>TA	Q9UL12;A0A0A0MT55;Q5SYV1;Q5SYV2;Q5SYU9;Q9UL10	Sarcosine dehydrogenase, mitochondrial	SARDH	0.400741	0.0398162	0.191203
HSD17B13 T>TA	P06727	Apolipoprotein A-IV	APOA4	-0.400205	0.040091	0.191219
HSD17B13 T>TA	Q9BSE5	Agmatinase, mitochondrial	AGMAT	-0.400054	0.0401684	0.191224
HSD17B13 T>TA	O94903;E5RFX7;E5RG77;H0YBG2;E5RFZ4	Proline synthase co-transcribed bacterial homolog protein	PROSC	-0.39926	0.0405787	0.191248
HSD17B13 T>TA	P17931	Galectin-3	LGALS3	-0.399041	0.0406921	0.191255
MARC1 G>A	Q8TEB1;H0YM86;H0YN92;H0YN21;H0YLH4;H0YL64;H0YMN6;H0YKR8;H0YNS2;H0YM56;H0YLQ1;H0YLF1;H0YLX7;H0YN03;H0YNK2;H0YMZ4;H0YNT0;H0YN15;H0YMF7;H0YL29;H0YLB2;H0YL98	DDB1- and CUL4-associated factor 11	DCAF11	0.374594	0.0409931	0.179815
HSD17B13 T>TA	P06748;E5RGW4;E5RI98	Nucleophosmin	NPM1	-0.398377	0.0410389	0.191276
HSD17B13 T>TA	Q6P1N7;C9JA35;A0A0G2JKZ1;A2AB90;A0A0G2JH37;A0A0A0MSV9;O15533	Tapasin	TAPBP	-0.396245	0.0421679	0.191341
MARC1 G>A	E5RHT6;E5RHC5;F8W1U7;F8VWH9;Q8N6T3	ADP-ribosylation factor GTPase-activating protein 1	ARFGAP1	0.37223	0.0423263	0.179887
MARC1 G>A	P46777;Q5T7N0	60S ribosomal protein L5	RPL5	0.371088	0.0429828	0.179921
HSD17B13 T>TA	P39019;M0R2L9;M0QXK4;M0QYF7;M0R140;A0A075B6E2	40S ribosomal protein S19	RPS19	0.39463	0.04304	0.19139
HSD17B13 T>TA	O15254	Peroxisomal acyl-coenzyme A oxidase 3	ACOX3	0.394012	0.0433774	0.191408
MARC1 G>A	P27487;H7C1N5;F8WBB6;F8WE17	Dipeptidyl peptidase 4;Dipeptidyl peptidase 4 membrane form;Dipeptidyl peptidase 4 soluble form	DPP4	0.370384	0.0433917	0.179943
MARC1 G>A	F5H1Y3;P39748	Flap endonuclease 1	FEN1	0.369902	0.0436735	0.179957
MARC1 G>A	Q8NI60	Atypical kinase ADCK3, mitochondrial	ADCK3	-0.369652	0.0438204	0.179965
MARC1 G>A	K7EK11;Q8N159	N-acetylglutamate synthase, mitochondrial;N-acetylglutamate synthase long form;N-acetylglutamate synthase short form;N-acetylglutamate synthase conserved domain form	NAGS	0.369582	0.0438618	0.179967
MARC1 G>A	Q9BRX8	Redox-regulatory protein FAM213A	FAM213A	0.369206	0.0440837	0.179978
MARC1 G>A	E5RFM9;R4GMT7;O75410;E5RJG6	Transforming acidic coiled-coil-containing protein 1	TACC1	-0.369158	0.0441115	0.17998
MARC1 G>A	P40926;G3XAL0	Malate dehydrogenase, mitochondrial;Malate dehydrogenase	MDH2	0.368905	0.0442617	0.179987
MARC1 G>A	Q71UI9;P0C0S5;C9J0D1;C9J386	Histone H2A.V;Histone H2A.Z;Histone H2A	H2AFV	0.368021	0.044788	0.180014
HSD17B13 T>TA	P51857;C9J3U1	3-oxo-5-beta-steroid 4-dehydrogenase	AKR1D1	0.391359	0.0448521	0.191489
HSD17B13 T>TA	O15258;Q5T092;A0A0A0MR06;Q5T091;Q5T093	Protein RER1	RER1	0.390971	0.045071	0.1915
HSD17B13 T>TA	O75874;C9J4N6;C9JLU6;C9JJE5	Isocitrate dehydrogenase [NADP] cytoplasmic	IDH1	-0.390948	0.0450842	0.191501
MARC1 G>A	F8WBL2;Q13895	Bystin	BYSL	0.367436	0.0451395	0.180032
HSD17B13 T>TA	Q6P161	39S ribosomal protein L54, mitochondrial	MRPL54	-0.390717	0.0452149	0.191508
HSD17B13 T>TA	A6NN40;Q2M3G4;C9JXU1	Protein Shroom1	SHROOM1	-0.388828	0.0462972	0.191564
HSD17B13 T>TA	P06756	Integrin alpha-V;Integrin alpha-V heavy chain;Integrin alpha-V light chain	ITGAV	-0.388471	0.0465039	0.191575
MARC1 G>A	Q9NXV6;J3KNE1;D6RGD2	CDKN2A-interacting protein	CDKN2AIP	0.3648	0.0467512	0.18011
HSD17B13 T>TA	A0A0C4DH07;Q8N2S1;F8WAA0;M0QZX0	Latent-transforming growth factor beta-binding protein 4	LTBP4	-0.387415	0.0471204	0.191606
MARC1 G>A	P27169;F8WF42	Serum paraoxonase/arylesterase 1	PON1	0.364204	0.0471221	0.180128
MARC1 G>A	H0Y360;Q01433;H0YCL9;E9PIJ1;E9PJF6;H0YF16	AMP deaminase 2	AMPD2	0.363828	0.0473572	0.180139
MARC1 G>A	Q8NBN7;G8JLA1;K7EMY5	Retinol dehydrogenase 13	RDH13	0.363819	0.0473628	0.18014
HSD17B13 T>TA	Q5LJA5;Q5LJA9;Q9Y5K5;H0Y6Y4;Q5LJB0;H0Y4E0;H0Y4K0;H0Y636	Ubiquitin carboxyl-terminal hydrolase;Ubiquitin carboxyl-terminal hydrolase isozyme L5	UCHL5	-0.386908	0.0474185	0.191621
MARC1 G>A	Q7L576;A0A0G2JR96;A0A0G2JQT1;H0YL50;A0A0G2JRX2;A0A087WU52;A0A0G2JRV9;A0A087WWL1;A0A087WVE1;A0A087WTQ3;A0A087WWZ1	Cytoplasmic FMR1-interacting protein 1	CYFIP1	0.36363	0.0474813	0.180145
HSD17B13 T>TA	Q9BZL4;K7EL81;K7ER83	Protein phosphatase 1 regulatory subunit 12C	PPP1R12C	-0.386508	0.0476552	0.191633
MARC1 G>A	Q13123;D6REL4;E7EQZ7;D6RCQ4;D6RAY9	Protein Red	IK	-0.363135	0.0477933	0.18016
HSD17B13 T>TA	Q9UHB6;F8VRN8;F8VQE1;F8VS07;F8VTU2;F8VVQ7	LIM domain and actin-binding protein 1	LIMA1	-0.385861	0.0480396	0.191653
MARC1 G>A	Q15029;K7EP67;K7EJ74	116 kDa U5 small nuclear ribonucleoprotein component	EFTUD2	0.36256	0.0481576	0.180177
MARC1 G>A	P01717;P01718;A0A075B6K4	Ig lambda chain V-IV region Hil;Ig lambda chain V-IV region Kern	IGLV3-25	-0.362475	0.0482118	0.180179
HSD17B13 T>TA	P20340;F5H3K7;Q9NRW1;C9JB90;C9J0I2;C9JU14;F5GX61;J3KR73;Q53S08;Q14964	Ras-related protein Rab-6A	RAB6A	0.385176	0.0484494	0.191673
MARC1 G>A	P48681	Nestin	NES	-0.362083	0.0484615	0.180191
HSD17B13 T>TA	P40306;J3QQN1	Proteasome subunit beta type-10	PSMB10	-0.385074	0.0485105	0.191676
HSD17B13 T>TA	H0YGR4;F5GYG5;Q9Y3B8;H0YG54;F5H7P1;Q9BTR4;F5H6P8;H0YG37;F5H784	Oligoribonuclease, mitochondrial	REXO2	-0.384686	0.0487444	0.191687
HSD17B13 T>TA	Q9NVI7	ATPase family AAA domain-containing protein 3A	ATAD3A	0.384499	0.0488574	0.191693
HSD17B13 T>TA	P23193;E5RIS7;B7Z4S1;E5RJ93;A0A0A0MT58;Q15560;E5RK46;E5RFI1;Q5JRI7	Transcription elongation factor A protein 1	TCEA1	-0.384003	0.0491577	0.191707
MARC1 G>A	P84095	Rho-related GTP-binding protein RhoG	RHOG	0.360962	0.0491819	0.180224
MARC1 G>A	P15907;H7C472;C9JKG0;C9JR47;C9JI90;C9JFM4;C9K0R8;C9J6X5;C9JTR0;C9JPG6;C9JVK7;C9JH16	Beta-galactoside alpha-2,6-sialyltransferase 1	ST6GAL1	0.360739	0.0493263	0.180231
HSD17B13 T>TA	O75533;H7C341;F8WC19;B4DGZ4	Splicing factor 3B subunit 1	SF3B1	0.383426	0.0495095	0.191724
MARC1 G>A	Q6P1A2;F5H0M4	Lysophospholipid acyltransferase 5	LPCAT3	0.360364	0.0495696	0.180242
MARC1 G>A	P48047;H7C0C1;H7C086;H7C068	ATP synthase subunit O, mitochondrial	ATP5O	0.36027	0.0496313	0.180244
MARC1 G>A	F8VPF7;Q96D96	Voltage-gated hydrogen channel 1	HVCN1	0.360242	0.0496492	0.180245
HSD17B13 T>TA	Q9HD34;C9JY28;H7C4Q5;C9JRX8;F5H189	LYR motif-containing protein 4	LYRM4	0.38319	0.0496541	0.191731
HSD17B13 T>TA	Q9TQE0	HLA class II histocompatibility antigen, DRB1-9 beta chain	HLA-DRB1	-0.38316	0.0496723	0.191732
HSD17B13 T>TA	P46783;F6U211;S4R435;Q9NQ39	40S ribosomal protein S10;Putative 40S ribosomal protein S10-like	RPS10	0.382853	0.0498605	0.191741
HSD17B13 T>TA	Q9H4F8	SPARC-related modular calcium-binding protein 1	SMOC1	-0.382529	0.0500605	0.191751
HSD17B13 T>TA	P05165;A0A1B0GU58;A0A1B0GUX9;A0A1B0GWI4;A0A1B0GWA1;A0A1B0GTR1;H0Y5U0;Q5JVH2;Q5JTW6;H0Y4B9	Propionyl-CoA carboxylase alpha chain, mitochondrial	PCCA	0.382468	0.0500981	0.191753
MARC1 G>A	P11712	Cytochrome P450 2C9	CYP2C9	0.359286	0.0502751	0.180273
HSD17B13 T>TA	Q15714;A0A087X0H8	TSC22 domain family protein 1	TSC22D1	0.381998	0.050389	0.191766
HSD17B13 T>TA	Q8N668	COMM domain-containing protein 1	COMMD1	-0.381293	0.0508274	0.191787
HSD17B13 T>TA	P30153;B3KQV6;C9J9C1;E9PH38	Serine/threonine-protein phosphatase 2A 65 kDa regulatory subunit A alpha isoform	PPP2R1A	-0.380855	0.0511015	0.1918
HSD17B13 T>TA	G3V1B8;H0YEB6;O60232	Sjoegren syndrome/scleroderma autoantigen 1	SSSCA1	-0.379344	0.0520566	0.191844
HSD17B13 T>TA	O95373	Importin-7	IPO7	-0.379248	0.0521176	0.191847
HSD17B13 T>TA	Q02487	Desmocollin-2	DSC2	-0.379166	0.0521701	0.191849
HSD17B13 T>TA	P78417;Q5TA02;Q5TA01	Glutathione S-transferase omega-1	GSTO1	-0.379043	0.0522486	0.191852
MARC1 G>A	A0A0U1RQT8;Q8TCZ2;H0Y4H3	CD99 antigen-like protein 2	CD99L2	-0.356133	0.0523869	0.180365
MARC1 G>A	Q9Y639;H3BU51;Q9UFM8	Neuroplastin	NPTN	-0.355959	0.0525051	0.18037
MARC1 G>A	Q5T2W1;A8MUH7;A0A0C4DG67	Na(+)/H(+) exchange regulatory cofactor NHE-RF3;Putative PDZ domain-containing protein 1P	PDZK1	0.355872	0.0525649	0.180373
HSD17B13 T>TA	P19971;C9JGI3	Thymidine phosphorylase	TYMP	-0.378468	0.052617	0.191869
HSD17B13 T>TA	G3V169;P29466;B4DVD8	Caspase;Caspase-1;Caspase-1 subunit p20;Caspase-1 subunit p10	CASP1	-0.3778	0.0530477	0.191889
MARC1 G>A	G3V1C3;Q9BZZ5;E9PQK6;H0YER7	Apoptosis inhibitor 5	API5	0.354352	0.0536112	0.180417
HSD17B13 T>TA	O43747;H3BNR4;H3BN71;B4DGE1;H3BR36;H3BUN9	AP-1 complex subunit gamma-1	AP1G1	0.376652	0.0537941	0.191922
MARC1 G>A	O43747;H3BNR4;H3BN71;B4DGE1;H3BR36;H3BUN9	AP-1 complex subunit gamma-1	AP1G1	0.353719	0.0540517	0.180435
HSD17B13 T>TA	P62633	Cellular nucleic acid-binding protein	CNBP	-0.376218	0.0540783	0.191934
HSD17B13 T>TA	A6NDG6	Phosphoglycolate phosphatase	PGP	-0.375628	0.0544673	0.191951
MARC1 G>A	Q66K14;G3V133;H0YB08	TBC1 domain family member 9B	TBC1D9B	0.352735	0.0547427	0.180464
HSD17B13 T>TA	Q5JSH3;H7BY83	WD repeat-containing protein 44	WDR44	0.374995	0.054887	0.191969
MARC1 G>A	O95671	N-acetylserotonin O-methyltransferase-like protein	ASMTL	0.352083	0.0552043	0.180482
MARC1 G>A	Q8NDI1;C9IYU2;B5MC86;C9J268;C9K0H9;H7C0Q4;H7BZ98	EH domain-binding protein 1	EHBP1	0.352002	0.0552615	0.180485
HSD17B13 T>TA	Q66K74;M0QXQ9;M0R1J2;M0QY41	Microtubule-associated protein 1S;MAP1S heavy chain;MAP1S light chain	MAP1S	0.37438	0.0552968	0.191987
HSD17B13 T>TA	P49189	4-trimethylaminobutyraldehyde dehydrogenase	ALDH9A1	0.374178	0.0554324	0.191993
HSD17B13 T>TA	P37059;H3BS44;H3BRZ6;H3BNN1;H3BQY3	Estradiol 17-beta-dehydrogenase 2	HSD17B2	0.374063	0.0555096	0.191996
MARC1 G>A	B7ZC39;B7ZC38;Q9NR46;F8WFB9;H7C1Z6	Endophilin-B2	SH3GLB2	-0.351556	0.0555801	0.180497
MARC1 G>A	Q14139;B7Z7P0	Ubiquitin conjugation factor E4 A	UBE4A	0.351292	0.0557685	0.180505
HSD17B13 T>TA	P24298	Alanine aminotransferase 1	GPT	0.373499	0.0558889	0.192012
HSD17B13 T>TA	H7C0V9;E9PG40;P05067;A0A0A0MRG2;H7C2L2	Amyloid beta A4 protein;N-APP;Soluble APP-alpha;Soluble APP-beta;C99;Beta-amyloid protein 42;Beta-amyloid protein 40;C83;P3(42);P3(40);C80;Gamma-secretase C-terminal fragment 59;Gamma-secretase C-terminal fragment 57;Gamma-secretase C-terminal fragment 50;C31	APP	-0.372774	0.0563798	0.192033
MARC1 G>A	Q13724;C9J8D4;C9JDQ1;B8ZZE2	Mannosyl-oligosaccharide glucosidase	MOGS	0.350437	0.0563841	0.180529
MARC1 G>A	Q14974;J3KTM9;J3QR48;J3QKQ5;J3QRG4;J3KS06	Importin subunit beta-1	KPNB1	0.350346	0.0564496	0.180532
MARC1 G>A	O00116;B8ZZ81;A0A1B0GWA2	Alkyldihydroxyacetonephosphate synthase, peroxisomal	AGPS	0.350041	0.0566713	0.180541
MARC1 G>A	A0A0G2JMG3;O95255;A0A0J9YVW5	Multidrug resistance-associated protein 6	ABCC6	0.349701	0.056918	0.18055
MARC1 G>A	P38919;I3L3H2	Eukaryotic initiation factor 4A-III;Eukaryotic initiation factor 4A-III, N-terminally processed	EIF4A3	0.349691	0.0569256	0.180551
HSD17B13 T>TA	Q8WZA9;M0QZP8	Immunity-related GTPase family Q protein	IRGQ	-0.371859	0.0570046	0.192059
HSD17B13 T>TA	A0A087X020;Q9Y3A5	Ribosome maturation protein SBDS	SBDS	0.371706	0.0571095	0.192063
HSD17B13 T>TA	F5GYS3;A8MXU7;Q92934	Bcl2-associated agonist of cell death	BAD	-0.37165	0.0571479	0.192065
HSD17B13 T>TA	Q5STX8;P55008	Allograft inflammatory factor 1	AIF1	-0.371388	0.0573285	0.192073
MARC1 G>A	Q68CK6;H3BTX9;H3BNJ9;A0A087WU25;H3BP39;H3BM61;H3BRR3;H3BP79	Acyl-coenzyme A synthetase ACSM2B, mitochondrial	ACSM2B	0.348898	0.0575061	0.180573
MARC1 G>A	F5H2B9;H0YNH8;Q9BZF9	Uveal autoantigen with coiled-coil domains and ankyrin repeats	UACA	0.348843	0.0575464	0.180575
MARC1 G>A	Q6P1N7;C9JA35;A0A0G2JKZ1;A2AB90;A0A0G2JH37;A0A0A0MSV9;O15533	Tapasin	TAPBP	0.348347	0.0579115	0.180589
MARC1 G>A	P11226	Mannose-binding protein C	MBL2	-0.348117	0.0580819	0.180595
HSD17B13 T>TA	O14841;A0A087WY99	5-oxoprolinase	OPLAH	0.369964	0.0583161	0.192113
HSD17B13 T>TA	P61081;M0QX69;M0QYI6	NEDD8-conjugating enzyme Ubc12	UBE2M	-0.369561	0.0585984	0.192124
HSD17B13 T>TA	H0YKE7;F5GX29;H0YNG9;Q99653;H0YLY7	Calcineurin B homologous protein 1	CHP1	-0.3689	0.0590634	0.192143
HSD17B13 T>TA	P33908	Mannosyl-oligosaccharide 1,2-alpha-mannosidase IA	MAN1A1	0.368788	0.0591425	0.192146
MARC1 G>A	I3L0W4;Q96F10;I3L2W7	Diamine acetyltransferase 2	SAT2	0.3462	0.059516	0.18065
HSD17B13 T>TA	P28838;H0Y9Q1;H0Y983	Cytosol aminopeptidase	LAP3	-0.367639	0.0599587	0.192179
HSD17B13 T>TA	Q12882	Dihydropyrimidine dehydrogenase [NADP(+)]	DPYD	0.367623	0.0599704	0.192179
MARC1 G>A	Q15773;F5H0Y3	Myeloid leukemia factor 2	MLF2	-0.345144	0.0603181	0.180679
MARC1 G>A	Q9ULV4;B4E3S0;H0YHL7;F8W1H8;F8VUX3;F8VSA4;F8VRE9;F8VTT6;F8VVB7;J3QLV6;J3KSS5;Q6QEF8	Coronin-1C;Coronin	CORO1C	0.344984	0.0604404	0.180684
HSD17B13 T>TA	Q14318;U3KQ64;A0A0A0MTJ1;U3KQI1;M0R2K9	Peptidyl-prolyl cis-trans isomerase FKBP8	FKBP8	0.366854	0.0605222	0.192201
HSD17B13 T>TA	A0A096LNZ9;A0A096LPJ4;P05161	Ubiquitin-like protein ISG15	ISG15	-0.366614	0.0606951	0.192207
HSD17B13 T>TA	Q9H479	Fructosamine-3-kinase	FN3K	0.36646	0.0608058	0.192212
HSD17B13 T>TA	P35503	UDP-glucuronosyltransferase 1-3	UGT1A3	-0.366455	0.0608099	0.192212
HSD17B13 T>TA	O75600;H7BZ75;C9IZC9;F2Z340	2-amino-3-ketobutyrate coenzyme A ligase, mitochondrial	GCAT	-0.366325	0.0609035	0.192215
HSD17B13 T>TA	Q13596;H0YK42;H0YK43;J3KPH4;H0YKD5;H0YKL5;H0YK58	Sorting nexin-1	SNX1	-0.366284	0.0609336	0.192217
HSD17B13 T>TA	P61088;F8VSD4;F8VV71;F8VQQ8;Q5JXB2;F8VZ29	Ubiquitin-conjugating enzyme E2 N;Putative ubiquitin-conjugating enzyme E2 N-like	UBE2N	-0.366012	0.0611306	0.192224
HSD17B13 T>TA	Q9Y5P4;A0A0A0MRE4	Collagen type IV alpha-3-binding protein	COL4A3BP	-0.365935	0.0611868	0.192226
MARC1 G>A	Q9H221	ATP-binding cassette sub-family G member 8	ABCG8	0.343948	0.0612374	0.180713
HSD17B13 T>TA	P02649;H0Y7L5;E9PEV4;E7ERP7;CON__Q03247	Apolipoprotein E	APOE	-0.36573	0.0613352	0.192232
MARC1 G>A	P04733;H3BRY8	Metallothionein-1F;Metallothionein	MT1F	0.343138	0.0618659	0.180735
HSD17B13 T>TA	O60784;B0QY01;V9GZ68;H7BYN7;V9GYF4;B0QY02;Q6UW50	Target of Myb protein 1	TOM1	-0.3647	0.0620887	0.192261
HSD17B13 T>TA	Q2TAA2;H7C5G1;C9JE02;C9JDY4;C9J5J2;F8WF34	Isoamyl acetate-hydrolyzing esterase 1 homolog	IAH1	-0.36403	0.0625825	0.19228
MARC1 G>A	Q0VDG4	Secernin-3	SCRN3	0.341922	0.0628194	0.180769
HSD17B13 T>TA	Q6IB77;K7ES21	Glycine N-acyltransferase	GLYAT	0.363314	0.0631145	0.192299
MARC1 G>A	Q9NRZ7	1-acyl-sn-glycerol-3-phosphate acyltransferase gamma	AGPAT3	0.341219	0.0633765	0.180789
HSD17B13 T>TA	Q0VF96	Cingulin-like protein 1	CGNL1	-0.362962	0.0633768	0.192309
MARC1 G>A	A0A024R6X1;O00748;J3QSC0;J3QLP1	Carboxylic ester hydrolase;Cocaine esterase	CES2	0.341069	0.0634957	0.180793
HSD17B13 T>TA	C9JA28;Q9UNL2	Translocon-associated protein subunit gamma	SSR3	0.361989	0.0641074	0.192336
HSD17B13 T>TA	P29966	Myristoylated alanine-rich C-kinase substrate	MARCKS	-0.361843	0.0642173	0.19234
MARC1 G>A	Q5JTZ9	Alanine--tRNA ligase, mitochondrial	AARS2	0.340124	0.0642519	0.180819
HSD17B13 T>TA	Q8NCW5;Q5T3I4;Q5T3I3	NAD(P)H-hydrate epimerase	APOA1BP	-0.361662	0.0643542	0.192345
HSD17B13 T>TA	Q99832;F8WAM2;F8WBP8;A0A0D9SG95	T-complex protein 1 subunit eta	CCT7	0.361641	0.0643701	0.192346
HSD17B13 T>TA	O75832;B1AJY5;B1AJY7;B1AJY6	26S proteasome non-ATPase regulatory subunit 10	PSMD10	-0.361203	0.0647023	0.192358
MARC1 G>A	Q9H1K0	Rabenosyn-5	RBSN	0.339326	0.0648959	0.180841
MARC1 G>A	Q07812;I6LPK7;K4JQN1	Apoptosis regulator BAX	BAX	0.339275	0.0649372	0.180843
MARC1 G>A	K7EKF6;Q8NI99	Angiopoietin-related protein 6	ANGPTL6	0.339201	0.0649968	0.180845
MARC1 G>A	D6RJ96;E9PDE8;O95757	Heat shock 70 kDa protein 4L	HSPA4L	0.339173	0.0650195	0.180845
HSD17B13 T>TA	P08697;C9JMH6;A0A0J9YY65;A0A0G2JPA8;C9JPV4;A0A0J9YWQ3;CON__P28800	Alpha-2-antiplasmin	SERPINF2	-0.360724	0.0650671	0.192371
HSD17B13 T>TA	P31153	S-adenosylmethionine synthase isoform type-2	MAT2A	0.360689	0.0650937	0.192372
HSD17B13 T>TA	P22695;H3BRG4;H3BSJ9;H3BP04;H3BUE4;H3BUI9;A0A087WVZ4	Cytochrome b-c1 complex subunit 2, mitochondrial	UQCRC2	0.360533	0.0652135	0.192376
MARC1 G>A	A6NHH0;X6RJ95;Q9H7Z7	Prostaglandin E synthase 2;Prostaglandin E synthase 2 truncated form	PTGES2	-0.338861	0.065273	0.180854
HSD17B13 T>TA	K7EM02;K7EIJ8;Q8IYT4	Katanin p60 ATPase-containing subunit A-like 2	KATNAL2	-0.360345	0.0653572	0.192382
MARC1 G>A	Q5TEE2;Q13547;Q92769;E5RFI6;E5RJ04;E5RGV4;E5RHE7;E5RH52;E5RG37;E5RFP9;H3BM24;E7ESJ6;O15379	Histone deacetylase 1;Histone deacetylase 2	HDAC1	0.338581	0.0655012	0.180862
HSD17B13 T>TA	Q9Y6N5;H3BNX3;H3BMS6;H3BNP9;A0A1B0GXB4;H3BV36	Sulfide:quinone oxidoreductase, mitochondrial	SQRDL	0.360122	0.0655281	0.192388
MARC1 G>A	P27986;H0YBC2;E5RHI0;E5RGI8;H0YB27;E5RJY0	Phosphatidylinositol 3-kinase regulatory subunit alpha	PIK3R1	0.338025	0.0659568	0.180877
MARC1 G>A	P51116	Fragile X mental retardation syndrome-related protein 2	FXR2	0.337657	0.0662597	0.180887
MARC1 G>A	Q969V3;K7ELZ9;K7ENM2;A0A0C4DGP7;K7EMW4;K7EQ66	Nicalin	NCLN	0.337419	0.0664557	0.180894
MARC1 G>A	Q9H1B7	Interferon regulatory factor 2-binding protein-like	IRF2BPL	-0.337073	0.0667423	0.180903
MARC1 G>A	Q96PK6;A0A0A6YYI9;F8WDX3;A0A0A0MSL8;B8ZZ74	RNA-binding protein 14	RBM14	0.337037	0.0667721	0.180904
MARC1 G>A	Q5VWZ2	Lysophospholipase-like protein 1	LYPLAL1	0.336831	0.066943	0.18091
MARC1 G>A	B7ZKW8;Q6JBY9;F6T4W9	CapZ-interacting protein	RCSD1	-0.336112	0.0675421	0.180929
MARC1 G>A	P17900;H0YBY3	Ganglioside GM2 activator;Ganglioside GM2 activator isoform short	GM2A	0.336062	0.0675843	0.180931
HSD17B13 T>TA	Q7KYR7	Butyrophilin subfamily 2 member A1	BTN2A1	-0.357263	0.0677524	0.192466
HSD17B13 T>TA	P46926;D6RAY7;D6R9P4;D6RFF8	Glucosamine-6-phosphate isomerase 1;Glucosamine-6-phosphate isomerase	GNPDA1	0.357249	0.0677638	0.192467
HSD17B13 T>TA	Q9BS26	Endoplasmic reticulum resident protein 44	ERP44	-0.357025	0.0679407	0.192473
HSD17B13 T>TA	Q9H2M3;E5RH96	S-methylmethionine--homocysteine S-methyltransferase BHMT2	BHMT2	0.356751	0.0681574	0.19248
HSD17B13 T>TA	Q5VV89;O14880;Q5VV87	Microsomal glutathione S-transferase 3	MGST3	0.35631	0.0685077	0.192492
HSD17B13 T>TA	Q8NI60	Atypical kinase ADCK3, mitochondrial	ADCK3	0.356094	0.0686799	0.192498
HSD17B13 T>TA	P07327	Alcohol dehydrogenase 1A	ADH1A	0.355974	0.0687752	0.192501
HSD17B13 T>TA	D6RD17;P01591;D6RHJ6;C9JA05	Immunoglobulin J chain	JCHAIN	-0.355766	0.0689414	0.192507
HSD17B13 T>TA	Q17RC7;H0YNJ4	Exocyst complex component 3-like protein 4	EXOC3L4	-0.355616	0.0690616	0.192511
MARC1 G>A	H0YLH9;Q14005	Pro-interleukin-16;Interleukin-16	IL16	-0.334212	0.0691475	0.180981
HSD17B13 T>TA	O00299	Chloride intracellular channel protein 1	CLIC1	-0.355214	0.069384	0.192522
MARC1 G>A	P08758;D6RBL5;D6RBE9;E9PHT9;D6RCN3	Annexin A5;Annexin	ANXA5	-0.333789	0.0695085	0.180993
MARC1 G>A	P63010;A0A087X253;A0A087WU93;A0A087WZQ6;A0A087WYD1;K7ERB2;K7EN71;A0A087WXS3;K7EKZ5;K7EJX1	AP-2 complex subunit beta	AP2B1	0.333575	0.0696922	0.180998
HSD17B13 T>TA	Q15628	Tumor necrosis factor receptor type 1-associated DEATH domain protein	TRADD	-0.354577	0.0698975	0.192539
HSD17B13 T>TA	H0Y8C3;Q9NZJ7	Mitochondrial carrier homolog 1	MTCH1	0.354357	0.0700756	0.192545
MARC1 G>A	P42126;Q96DC0;H3BS70	Enoyl-CoA delta isomerase 1, mitochondrial	ECI1	0.333127	0.0700771	0.181011
MARC1 G>A	P07996;A8MZG1;CON__Q28194	Thrombospondin-1	THBS1	-0.332972	0.070211	0.181015
HSD17B13 T>TA	Q15102;M0R389;M0R1K3;M0QXS6;M0R323;M0QZT2	Platelet-activating factor acetylhydrolase IB subunit gamma	PAFAH1B3	-0.354062	0.070315	0.192553
HSD17B13 T>TA	Q7Z417	Nuclear fragile X mental retardation-interacting protein 2	NUFIP2	-0.353953	0.0704038	0.192556
MARC1 G>A	Q9NVJ2	ADP-ribosylation factor-like protein 8B	ARL8B	0.332414	0.0706944	0.18103
HSD17B13 T>TA	P35606;H0YAC7;D6R997;D6RBZ7;D6RCL6;D6RBG7;D6RBT6;H0Y938	Coatomer subunit beta	COPB2	0.353257	0.0709716	0.192575
HSD17B13 T>TA	Q9Y4C4	Malignant fibrous histiocytoma-amplified sequence 1	MFHAS1	-0.353201	0.0710173	0.192576
HSD17B13 T>TA	A0A024R4M0;P46781;B5MCT8;C9JM19;F2Z3C0;A8MXK4	40S ribosomal protein S9	RPS9	0.35295	0.0712228	0.192583
HSD17B13 T>TA	P61769;H0YLF3;F5H6I0	Beta-2-microglobulin;Beta-2-microglobulin form pI 5.3	B2M	-0.352771	0.0713706	0.192588
HSD17B13 T>TA	Q16134;D6RAD5	Electron transfer flavoprotein-ubiquinone oxidoreductase, mitochondrial	ETFDH	0.352306	0.0717534	0.1926
HSD17B13 T>TA	P54727;H0Y579;Q5W0S5;Q5W0S4	UV excision repair protein RAD23 homolog B	RAD23B	-0.352227	0.071819	0.192603
HSD17B13 T>TA	A0A0C4DFN3;Q99685;E7EWX8;H7C599;H7C4E0;C9JAM4;H7C5K5;C9J8Q3	Monoglyceride lipase	MGLL	0.351504	0.0724185	0.192622
MARC1 G>A	Q9UJM8	Hydroxyacid oxidase 1	HAO1	0.330355	0.0724993	0.181085
HSD17B13 T>TA	Q5BKZ1	DBIRD complex subunit ZNF326	ZNF326	0.351369	0.0725305	0.192626
MARC1 G>A	P49588;H3BPK7	Alanine--tRNA ligase, cytoplasmic	AARS	0.330153	0.0726781	0.181091
HSD17B13 T>TA	Q9UII2;A0A0B4J230	ATPase inhibitor, mitochondrial	ATPIF1	-0.351122	0.0727362	0.192632
HSD17B13 T>TA	K7EN45;Q13526;K7EMU7	Peptidyl-prolyl cis-trans isomerase NIMA-interacting 1	PIN1	0.351079	0.0727725	0.192633
HSD17B13 T>TA	P10253;I3L0S5;I3L3L3	Lysosomal alpha-glucosidase;76 kDa lysosomal alpha-glucosidase;70 kDa lysosomal alpha-glucosidase	GAA	0.350983	0.0728525	0.192636
MARC1 G>A	X1WI28;P27635;F8W7C6;A0A087WV22;H7C123;H7C2C5;B8A6G2;A6QRI9;Q96L21;H7C2U2	60S ribosomal protein L10	RPL10	0.329569	0.0731987	0.181106
MARC1 G>A	Q9TQE0	HLA class II histocompatibility antigen, DRB1-9 beta chain	HLA-DRB1	0.329228	0.073503	0.181115
HSD17B13 T>TA	B7ZL25;B4E0K6;A0A0G2JL52;A0A140TA45;A0A140TA40;A0A0A0MTG1;A0A140T8Y0;A0A0G2JIA5;A0A140TA36;A0A140TA35;Q5ST30;B7ZCJ6;A2ABL6	Valine--tRNA ligase, mitochondrial	VARS2	-0.350021	0.0736602	0.192662
MARC1 G>A	Q8IXI1;H3BST5;I3L2C6;H3BUX4;H3BU27;H7BXZ6;Q8IXI2	Mitochondrial Rho GTPase 2	RHOT2	0.328818	0.0738713	0.181126
MARC1 G>A	O95168;F2Z3P9;C9JXQ9	NADH dehydrogenase [ubiquinone] 1 beta subcomplex subunit 4	NDUFB4	0.328623	0.074046	0.181132
MARC1 G>A	Q86TX2;A0A087X0W7;G3V4F2;A0A087WT95;P49753	Acyl-coenzyme A thioesterase 1;Acyl-coenzyme A thioesterase 2, mitochondrial	ACOT1	0.328495	0.0741617	0.181135
MARC1 G>A	P22692	Insulin-like growth factor-binding protein 4	IGFBP4	-0.328295	0.0743426	0.18114
MARC1 G>A	P00439;J3KND8;F8W0A0;F8W1D4;A0A0U1RQI3;A0A0U1RQY4;Q8IWU9	Phenylalanine-4-hydroxylase	PAH	0.328232	0.074399	0.181142
MARC1 G>A	O95486;H0Y9J6	Protein transport protein Sec24A	SEC24A	0.328104	0.0745153	0.181145
HSD17B13 T>TA	P98179	RNA-binding protein 3	RBM3	-0.348933	0.0745826	0.192691
MARC1 G>A	Q9UL25	Ras-related protein Rab-21	RAB21	0.327959	0.0746466	0.181149
MARC1 G>A	Q9Y383;V9GZ75;F8WEU3	Putative RNA-binding protein Luc7-like 2	LUC7L2	0.327641	0.0749354	0.181158
MARC1 G>A	A0A087WXM6;J3QQT2;J3KRX5;A0A0A6YYL6;P18621;J3QLC8;A0A0A0MRF8;J3KRB3;A0A087WWH0;J3QS96;A0A087WY81;J3KSJ0	60S ribosomal protein L17	RPL17	0.327625	0.0749496	0.181158
MARC1 G>A	Q13546	Receptor-interacting serine/threonine-protein kinase 1	RIPK1	0.327466	0.0750945	0.181162
MARC1 G>A	Q9H078;H0YGM0;F5GX99;F5H7A5;F5H392	Caseinolytic peptidase B protein homolog	CLPB	0.327154	0.0753789	0.181171
HSD17B13 T>TA	P30533;D6REW6	Alpha-2-macroglobulin receptor-associated protein	LRPAP1	-0.347995	0.0753847	0.192716
HSD17B13 T>TA	Q8NBX0	Saccharopine dehydrogenase-like oxidoreductase	SCCPDH	0.34772	0.0756208	0.192723
MARC1 G>A	Q9H832;I3L286;I3L4C5;H0Y9X8;I3L3V3;D6RB11	Ubiquitin-conjugating enzyme E2 Z	UBE2Z	-0.325955	0.0764806	0.181203
HSD17B13 T>TA	C9JB56;H7C4P1;P42331	Rho GTPase-activating protein 25	ARHGAP25	-0.346598	0.0765923	0.192753
HSD17B13 T>TA	P26196;Q8IV96	Probable ATP-dependent RNA helicase DDX6	DDX6	0.346402	0.0767632	0.192758
HSD17B13 T>TA	P33121;E7EPM6;B7Z3Z9;D6RER0;H0Y9U7;H0Y9Z9;D6RG07;E7ERD7;Q9UKU0	Long-chain-fatty-acid--CoA ligase 1	ACSL1	0.34608	0.0770435	0.192766
MARC1 G>A	P34913;E5RFU2;E5RFH6;H0YAW7;E5RI53	Bifunctional epoxide hydrolase 2;Cytosolic epoxide hydrolase 2;Lipid-phosphate phosphatase	EPHX2	0.325306	0.0770831	0.18122
HSD17B13 T>TA	H3BLV9;Q96SB4	SRSF protein kinase 1	SRPK1	0.34578	0.0773064	0.192774
HSD17B13 T>TA	E9PHI6;Q9Y6G9	Cytoplasmic dynein 1 light intermediate chain 1	DYNC1LI1	-0.345368	0.077668	0.192785
HSD17B13 T>TA	P02790;Q9BS19	Hemopexin	HPX	-0.34534	0.077693	0.192786
HSD17B13 T>TA	Q7L0Y3;C9JVB6	Mitochondrial ribonuclease P protein 1	TRMT10C	-0.34529	0.0777372	0.192787
HSD17B13 T>TA	E9PG46;Q2M2I8	AP2-associated protein kinase 1	AAK1	-0.345284	0.0777422	0.192787
HSD17B13 T>TA	Q8NHP1	Aflatoxin B1 aldehyde reductase member 4	AKR7L	-0.345184	0.0778298	0.19279
MARC1 G>A	H0Y4T7;E7ESY4;Q13330	Metastasis-associated protein MTA1	MTA1	0.32436	0.077967	0.181245
MARC1 G>A	M0QXB4;O14579;M0R061	Coatomer subunit epsilon	COPE	-0.32435	0.0779763	0.181245
MARC1 G>A	Q9Y2P5;M0R075	Bile acyl-CoA synthetase	SLC27A5	0.324146	0.0781677	0.18125
HSD17B13 T>TA	Q9Y624;A0A087WY82	Junctional adhesion molecule A	F11R	-0.344497	0.0784379	0.192808
HSD17B13 T>TA	D6R9W4;Q16643	Drebrin	DBN1	-0.344105	0.0787861	0.192818
MARC1 G>A	Q6FGG4;O95167;H7C0D7;S4R3I5;H7C2R1;A8MVM8;S4R3T6;A8MYJ8	NADH dehydrogenase [ubiquinone] 1 alpha subcomplex subunit 3	NDUFA3	-0.323369	0.0789018	0.181271
HSD17B13 T>TA	Q9HAV0;H7C5J5	Guanine nucleotide-binding protein subunit beta-4	GNB4	-0.343924	0.0789468	0.192823
HSD17B13 T>TA	P50991	T-complex protein 1 subunit delta	CCT4	0.343807	0.0790513	0.192826
MARC1 G>A	Q9C0C9;K7EQ12	E2/E3 hybrid ubiquitin-protein ligase UBE2O	UBE2O	0.323032	0.0792208	0.181279
HSD17B13 T>TA	O43399;A0A087WYR3;A0A087WZ51	Tumor protein D54	TPD52L2	-0.34345	0.0793703	0.192836
MARC1 G>A	Q6ZWL3	Cytochrome P450 4V2	CYP4V2	-0.322783	0.0794583	0.181286
MARC1 G>A	F2Z2V1;A0A0U1RRB9;Q96C11;C9J015;A0A0U1RQJ1;A0A0U1RQS3;A0A0U1RR53;A0A0U1RRI8;J3QKV9	FGGY carbohydrate kinase domain-containing protein	FGGY	0.322654	0.0795814	0.181289
HSD17B13 T>TA	H0Y3P2;D3DQV9;P78344;H0YEC5;H0YD77;H0YCH5;E9PKF8	Eukaryotic translation initiation factor 4 gamma 2	EIF4G2	-0.343164	0.079626	0.192843
MARC1 G>A	P46087;F5GWB7;F5H709	Probable 28S rRNA (cytosine(4447)-C(5))-methyltransferase	NOP2	0.322447	0.0797791	0.181295
HSD17B13 T>TA	H0YJN0;Q9UI08;G3V314	Ena/VASP-like protein	EVL	-0.342823	0.0799331	0.192852
MARC1 G>A	P62750;H7BY10;K7EJV9;K7ERT8;A8MUS3;K7EMA7	60S ribosomal protein L23a	RPL23A	0.322126	0.0800858	0.181303
MARC1 G>A	Q6P6B1	Glutamate-rich protein 5	ERICH5	-0.322114	0.0800973	0.181304
HSD17B13 T>TA	Q13907;C9JKM8;Q9BXS1	Isopentenyl-diphosphate Delta-isomerase 1	IDI1	-0.342603	0.0801315	0.192858
HSD17B13 T>TA	G3V583;Q8N128	Protein FAM177A1	FAM177A1	-0.342042	0.0806381	0.192872
MARC1 G>A	Q9BXX0	EMILIN-2	EMILIN2	-0.321533	0.0806568	0.181319
MARC1 G>A	Q10567;C9J1E7	AP-1 complex subunit beta-1	AP1B1	0.321116	0.0810588	0.18133
HSD17B13 T>TA	G3V3A4;Q13573;G3V4X8;G3V5R3	SNW domain-containing protein 1	SNW1	-0.341568	0.0810684	0.192885
HSD17B13 T>TA	P23396;E9PL09;E9PPU1;F2Z2S8;H0YCJ7;H0YEU2;H0YF32;E9PQ96;E9PJH4;E9PK82;E9PSF4;E9PQX2;H0YES8;E9PJN9	40S ribosomal protein S3	RPS3	0.341525	0.0811083	0.192886
MARC1 G>A	Q13131;Q96E92;A0A087WXX9;P54646	5-AMP-activated protein kinase catalytic subunit alpha-1	PRKAA1	0.320895	0.0812733	0.181335
HSD17B13 T>TA	O75208;H3BSJ5;H3BNT2;H3BRC0;H3BPC6;H3BPY0;H3BPW3;H3BVA5	Ubiquinone biosynthesis protein COQ9, mitochondrial	COQ9	-0.341076	0.0815176	0.192898
HSD17B13 T>TA	P08237	ATP-dependent 6-phosphofructokinase, muscle type	PFKM	-0.340706	0.0818563	0.192907
MARC1 G>A	Q96CS3	FAS-associated factor 2	FAF2	0.320079	0.0820681	0.181357
MARC1 G>A	P23946	Chymase	CMA1	-0.320065	0.0820822	0.181357
HSD17B13 T>TA	E7EQ61;Q9GZZ9;E7EWE1;C9JRV9;C9J5W5	Ubiquitin-like modifier-activating enzyme 5	UBA5	0.340288	0.0822402	0.192918
HSD17B13 T>TA	P22033	Methylmalonyl-CoA mutase, mitochondrial	MUT	0.340158	0.0823603	0.192921
HSD17B13 T>TA	K7EQ02;K7EQ55;K7EK33;Q96EP5	DAZ-associated protein 1	DAZAP1	0.340106	0.0824084	0.192923
HSD17B13 T>TA	Q15274;C9JCJ5;H3BP73	Nicotinate-nucleotide pyrophosphorylase [carboxylating]	QPRT	-0.339968	0.0825352	0.192926
MARC1 G>A	P55103	Inhibin beta C chain	INHBC	0.319576	0.0825608	0.18137
MARC1 G>A	P47914	60S ribosomal protein L29	RPL29	0.319403	0.0827312	0.181374
MARC1 G>A	P46778;G3V1B3;M0R181	60S ribosomal protein L21	RPL21	0.319381	0.0827532	0.181375
MARC1 G>A	F2Z3N7;C9JZ87;Q9NUM4	Transmembrane protein 106B	TMEM106B	0.319227	0.0829045	0.181379
MARC1 G>A	Q9UH99	SUN domain-containing protein 2	SUN2	0.318931	0.0831964	0.181386
MARC1 G>A	F5H8F7;Q9UBL3	Set1/Ash2 histone methyltransferase complex subunit ASH2	ASH2L	0.318712	0.0834129	0.181392
MARC1 G>A	CON__Q3KNV1;P08729;CON__P08729;CON__Q9DCV7	Keratin, type II cytoskeletal 7	KRT7	-0.318425	0.0836977	0.181399
HSD17B13 T>TA	P05534;P30447;Q09160;Q31611;A0A0G2JNX1	HLA class I histocompatibility antigen, A-24 alpha chain;HLA class I histocompatibility antigen, A-23 alpha chain	HLA-A	-0.338374	0.0840173	0.192967
HSD17B13 T>TA	G3V0I5;P49821;B4DE93;E9PQP1;E9PMX3;H0YE81;E9PLC6;E9PPR0;E9PJL9;E9PPD6;E9PPS5;H0YD04	NADH dehydrogenase [ubiquinone] flavoprotein 1, mitochondrial	NDUFV1	0.33812	0.084256	0.192974
HSD17B13 T>TA	P14735;Q5T5N3	Insulin-degrading enzyme	IDE	0.338094	0.0842797	0.192975
HSD17B13 T>TA	F8WAE5;Q9BY44;H7C5R5;C9IZE1	Eukaryotic translation initiation factor 2A;Eukaryotic translation initiation factor 2A, N-terminally processed	EIF2A	0.338084	0.0842894	0.192975
MARC1 G>A	Q7Z6Z7;A0A087X146;A0A087X1S3;H0Y659	E3 ubiquitin-protein ligase HUWE1	HUWE1	0.317795	0.084325	0.181416
MARC1 G>A	P35858	Insulin-like growth factor-binding protein complex acid labile subunit	IGFALS	0.317778	0.0843425	0.181416
HSD17B13 T>TA	P15374;A0A087WTB8;Q5TBK7	Ubiquitin carboxyl-terminal hydrolase isozyme L3;Ubiquitin carboxyl-terminal hydrolase	UCHL3	-0.337967	0.0843995	0.192978
MARC1 G>A	O15254	Peroxisomal acyl-coenzyme A oxidase 3	ACOX3	0.317382	0.0847385	0.181426
MARC1 G>A	P21549	Serine--pyruvate aminotransferase	AGXT	0.317304	0.0848163	0.181428
MARC1 G>A	P08910	Abhydrolase domain-containing protein 2	ABHD2	0.317293	0.0848279	0.181428
MARC1 G>A	Q9Y3B7	39S ribosomal protein L11, mitochondrial	MRPL11	0.317171	0.0849506	0.181432
MARC1 G>A	P48739;A0A0A0MSW4;B3KYB6;B3KYB7	Phosphatidylinositol transfer protein beta isoform	PITPNB	-0.317151	0.0849704	0.181432
MARC1 G>A	Q7Z417	Nuclear fragile X mental retardation-interacting protein 2	NUFIP2	0.316753	0.0853715	0.181442
HSD17B13 T>TA	P02760;S4R471;S4R3Y4	Protein AMBP;Alpha-1-microglobulin;Inter-alpha-trypsin inhibitor light chain;Trypstatin	AMBP	-0.336931	0.085377	0.193005
HSD17B13 T>TA	O14949	Cytochrome b-c1 complex subunit 8	UQCRQ	0.336641	0.0856525	0.193012
HSD17B13 T>TA	Q07075;H0YA67	Glutamyl aminopeptidase	ENPEP	0.336393	0.0858884	0.193018
HSD17B13 T>TA	Q02928;E7EVL8;A0A0C4DFV7;V9GZ77;Q5TCH4;V9GYC6;A0A087WUY4;Q5TCH5;A0A0C4DFN9;V9GYQ2;V9GYK4;A0A087WZX9;V9GY41	Cytochrome P450 4A11;Cytochrome P450 4A22	CYP4A11	0.336323	0.0859551	0.19302
HSD17B13 T>TA	Q15637;F8WEV5;C9J792;H7C561	Splicing factor 1	SF1	-0.336319	0.085959	0.19302
MARC1 G>A	P49326;E9PJF3;E9PP51;E9PQ84	Dimethylaniline monooxygenase [N-oxide-forming] 5	FMO5	0.316151	0.0859805	0.181458
HSD17B13 T>TA	G3V4V5;A0A087X2H1;Q9ULT8;A0A087WVU6	E3 ubiquitin-protein ligase HECTD1	HECTD1	-0.336141	0.0861289	0.193025
HSD17B13 T>TA	Q99615;K7EPP7;K7ESP1;K7EIH8;K7EJE9;K7EK03;K7EJ24;K7EJL5;K7EN19;K7EJV7;K7ER44;K7ELJ8	DnaJ homolog subfamily C member 7	DNAJC7	-0.33537	0.0868674	0.193045
HSD17B13 T>TA	P61586	Transforming protein RhoA	RHOA	-0.335191	0.0870395	0.193049
HSD17B13 T>TA	P14174	Macrophage migration inhibitory factor	MIF	-0.335107	0.0871205	0.193051
MARC1 G>A	P16278;E7EQ29;F8WF40;C9JF15;C9J539;C9JWX1	Beta-galactosidase	GLB1	0.314947	0.0872082	0.181489
HSD17B13 T>TA	E5RK69;H0YC77	Annexin	ANXA6	0.334993	0.0872306	0.193054
HSD17B13 T>TA	A0A024QZX5;A0A087X1N8;P35237	Serpin B6	SERPINB6	0.334976	0.0872474	0.193055
MARC1 G>A	P60866;E5RJX2;E5RIP1;G3XAN0	40S ribosomal protein S20	RPS20	-0.314658	0.0875044	0.181496
HSD17B13 T>TA	O76054;B3KRD8;H7C417;C9JZI9;Q9UDX4;H7C4C6;H7C1K3;F8WEE7;C9JTM4;B5MC44;C9JYY7;H7C1Y0	SEC14-like protein 2	SEC14L2	0.334582	0.0876279	0.193065
MARC1 G>A	Q9Y2A7	Nck-associated protein 1	NCKAP1	0.314447	0.0877217	0.181501
MARC1 G>A	H0YKD8;P46779;H0YMF4;H0YLP6	60S ribosomal protein L28	RPL28	0.314276	0.0878983	0.181506
HSD17B13 T>TA	P09382;F8WEI7	Galectin-1	LGALS1	-0.334284	0.0879169	0.193072
HSD17B13 T>TA	P51991;H7C1J8	Heterogeneous nuclear ribonucleoprotein A3	HNRNPA3	-0.334223	0.0879754	0.193074
HSD17B13 T>TA	S4R2Z9;F8VWK2;F8VVF3;F8VNX8;O14545	TRAF-type zinc finger domain-containing protein 1	TRAFD1	-0.333992	0.0882001	0.19308
HSD17B13 T>TA	J3KNN3;P15735;H3BP07;H3BTW6;H3BTI9	Phosphorylase b kinase gamma catalytic chain, liver/testis isoform	PHKG2	0.333674	0.0885104	0.193088
MARC1 G>A	P13073;H3BN72;H3BNV9;Q86WV2;H3BPG0;H3BNI5	Cytochrome c oxidase subunit 4 isoform 1, mitochondrial	COX4I1	0.31355	0.0886504	0.181524
HSD17B13 T>TA	Q15365;F8VTZ0;H3BSP4;C9K0A2;F8WC71;C9IZV9;C9J7A9;C9JSA6;C9J5V4;C9JTY5;C9JZY3;C9J0A4;F6TJN8;P57723	Poly(rC)-binding protein 1	PCBP1	-0.333358	0.0888188	0.193096
HSD17B13 T>TA	Q9BW83;H0Y6C7;F5GZ09;B1AH56;B1AH58	Intraflagellar transport protein 27 homolog	IFT27	-0.332921	0.0892475	0.193107
HSD17B13 T>TA	P21281;H0YC04;E5RGH6;C9JL73;P15313;H0YAT8;C9J5E3;C9JNS9	V-type proton ATPase subunit B, brain isoform	ATP6V1B2	0.332847	0.0893201	0.193109
MARC1 G>A	O75764;S4R3M9;S4R419	Transcription elongation factor A protein 3	TCEA3	0.312583	0.0896592	0.181549
HSD17B13 T>TA	Q9UGI8;F8W7T0;H7BYK1	Testin	TES	-0.332437	0.0897234	0.193119
MARC1 G>A	A0A0C4DGS0;P56556;R4GN43	NADH dehydrogenase [ubiquinone] 1 alpha subcomplex subunit 6	NDUFA6	0.312492	0.0897554	0.181551
HSD17B13 T>TA	P35579;Q5BKV1;B1AH99;REV__S4R3H4;REV__E7EQT4;REV__Q9UKV3	Myosin-9	MYH9	0.332369	0.0897909	0.193121
HSD17B13 T>TA	P98082;D6REB1;D6RIA5;D6RFF7	Disabled homolog 2	DAB2	-0.332196	0.0899611	0.193125
MARC1 G>A	P15880;E9PQD7;H0YEN5;E9PMM9;I3L404;E9PPT0;E9PM36;H3BNG3;H0YE27	40S ribosomal protein S2	RPS2	0.31226	0.0899991	0.181557
HSD17B13 T>TA	Q92871	Phosphomannomutase 1	PMM1	-0.331586	0.0905654	0.193141
HSD17B13 T>TA	Q5XXA6;E9PP68;H0YDD9;E9PNA7	Anoctamin-1	ANO1	0.331515	0.0906369	0.193142
HSD17B13 T>TA	P11586	C-1-tetrahydrofolate synthase, cytoplasmic;Methylenetetrahydrofolate dehydrogenase;Methenyltetrahydrofolate cyclohydrolase;Formyltetrahydrofolate synthetase;C-1-tetrahydrofolate synthase, cytoplasmic, N-terminally processed	MTHFD1	0.330947	0.0912028	0.193157
HSD17B13 T>TA	A0A087X2B5;P35613;A0A087WUV8;I3L192;R4GN83;R4GMX5	Basigin	BSG	0.330931	0.0912184	0.193157
MARC1 G>A	E9PRM7;A0A0J9YWM3;A0A024RCG2;Q96BI1	Solute carrier family 22 member 18	SLC22A18	0.310837	0.0915051	0.181593
MARC1 G>A	Q9BQ61;K7ELS0;K7ERU7;K7EN60	Uncharacterized protein C19orf43	C19orf43	-0.310711	0.0916389	0.181596
HSD17B13 T>TA	P30084	Enoyl-CoA hydratase, mitochondrial	ECHS1	0.330461	0.091689	0.193169
HSD17B13 T>TA	P62277;J3KMX5;E9PS50	40S ribosomal protein S13	RPS13	0.33043	0.0917199	0.19317
HSD17B13 T>TA	P62854;Q5JNZ5	40S ribosomal protein S26;Putative 40S ribosomal protein S26-like 1	RPS26	0.33038	0.0917703	0.193171
HSD17B13 T>TA	Q9NYL9;H0YNJ8;H0YKU1;H0YNU8;G5EA42;Q9NZR1	Tropomodulin-3	TMOD3	-0.330321	0.0918292	0.193173
MARC1 G>A	A0A087WY85;P61077;D6RAW0;D6RA11;D6RFM0;D6RAH7;H9KV45;A0A0A0MQU3;P62837;D6R9F6;D6R933;D6RGD0;D6R980;D6RIZ3	Ubiquitin-conjugating enzyme E2 D3;Ubiquitin-conjugating enzyme E2 D2	UBE2D3	0.310279	0.0921015	0.181607
MARC1 G>A	P05997;A0A087WYX9	Collagen alpha-2(V) chain	COL5A2	-0.3101	0.0922928	0.181611
MARC1 G>A	H0Y8N0;D6RAA6;P57088	Transmembrane protein 33	TMEM33	0.310083	0.092311	0.181612
MARC1 G>A	Q9H4A4;A6NKB8;A0A087WU27;C9JMZ3;A0A087WUS4;H7C2T3	Aminopeptidase B	RNPEP	0.309812	0.092602	0.181619
HSD17B13 T>TA	P62249;M0R1M5;M0R3H0;M0R210;A0A087WZ27;M0QX76;Q6IPX4	40S ribosomal protein S16	RPS16	0.329341	0.092818	0.193197
HSD17B13 T>TA	Q99541;Q5SYF5;Q5SYF3;Q5SYF4	Perilipin-2	PLIN2	0.329175	0.0929864	0.193201
MARC1 G>A	O75643;B4E0P5	U5 small nuclear ribonucleoprotein 200 kDa helicase	SNRNP200	0.308955	0.0935273	0.18164
MARC1 G>A	P13667;C9JMN9	Protein disulfide-isomerase A4	PDIA4	0.308752	0.0937474	0.181645
HSD17B13 T>TA	A6PVN5;Q15257;Q5T949;Q5T948;Q68CR8;A6PVN6;F6WIT2;A6PVN7;A6PVN8;C9IZ76;A6PVN9;B7ZBQ0	Serine/threonine-protein phosphatase 2A activator	PPP2R4	-0.328414	0.0937603	0.19322
HSD17B13 T>TA	P54868	Hydroxymethylglutaryl-CoA synthase, mitochondrial	HMGCS2	0.328348	0.0938281	0.193222
HSD17B13 T>TA	P50395;Q5SX87;Q5SX91;V9GYJ7;V9GYF8;Q5SX90;Q5SX86	Rab GDP dissociation inhibitor beta	GDI2	0.328332	0.0938444	0.193222
MARC1 G>A	P23786;A0A1B0GVF3;A0A1B0GV75;A0A1B0GTB8;A0A1B0GWC0;A0A1B0GTM0;A0A1B0GUD9;A0A1B0GTL9;A0A1B0GUB8	Carnitine O-palmitoyltransferase 2, mitochondrial	CPT2	-0.308534	0.0939845	0.181651
HSD17B13 T>TA	J9JIE9;E7EWH8;F6UJY1;Q5T013;F6UJY9;A0A0A0MTR5;H0YB70;H0YB18	Hydroxypyruvate isomerase;Putative hydroxypyruvate isomerase	HYI	-0.327932	0.0942536	0.193232
MARC1 G>A	Q14669;G5E9G6;F8W9P3;C9JLJ5;C9JSX9;C9JLD7;H7C1L9	E3 ubiquitin-protein ligase TRIP12	TRIP12	0.308248	0.0942955	0.181658
MARC1 G>A	O15245;F5GY86	Solute carrier family 22 member 1	SLC22A1	0.308243	0.0943012	0.181658
MARC1 G>A	A0A075B6F6;Q8TCT9;A0A0C4DGU3	Minor histocompatibility antigen H13	HM13	0.308126	0.0944293	0.181661
MARC1 G>A	P26373;J3QSB4;H3BTH3;J3KS98	60S ribosomal protein L13	RPL13	0.307995	0.0945726	0.181664
MARC1 G>A	P51648;J3QRD1;I3L1M4;J3QS00;J3QKK9;J3KTG1;C9JGJ2;I3L0X1;J3KTD9;I3L2W1;K7EN73;E9PJV0;C9JKT2;C9JMC5;I3L3I9;A8MYB8;E9PNN6;P48448;P30838;P43353	Fatty aldehyde dehydrogenase	ALDH3A2	0.307981	0.0945878	0.181664
HSD17B13 T>TA	P31948;F5H783;F5GXD8;H0YGI8	Stress-induced-phosphoprotein 1	STIP1	-0.327357	0.0948446	0.193247
HSD17B13 T>TA	Q13228;A6PVX1;H0Y532;F2Z2W8;F8WCR4;C9JVL0;F8WBA9	Selenium-binding protein 1	SELENBP1	0.327294	0.0949088	0.193248
HSD17B13 T>TA	M0R165;Q9UBC2;M0R2S2;K7EJR2;M0R330;M0QX30;M0R1V5	Epidermal growth factor receptor substrate 15-like 1	EPS15L1	-0.327257	0.0949473	0.193249
HSD17B13 T>TA	P35914;H0Y2L7;G5E9S9;B7Z4D4;B7Z212;Q8TB92	Hydroxymethylglutaryl-CoA lyase, mitochondrial	HMGCL	0.327067	0.0951429	0.193254
MARC1 G>A	J3KST8;Q8IUI8	Cytokine receptor-like factor 3	CRLF3	-0.307237	0.0954033	0.181683
MARC1 G>A	G3V3A4;Q13573;G3V4X8;G3V5R3	SNW domain-containing protein 1	SNW1	0.307096	0.0955594	0.181686
HSD17B13 T>TA	Q04828;H0Y804;A6NHU4	Aldo-keto reductase family 1 member C1	AKR1C1	0.326365	0.0958707	0.193271
MARC1 G>A	Q14108;D6RDG0	Lysosome membrane protein 2	SCARB2	-0.306805	0.0958808	0.181694
MARC1 G>A	Q8IY17;M0QYT1;M0R2C2	Neuropathy target esterase	PNPLA6	0.306545	0.0961678	0.1817
MARC1 G>A	Q96AB3;K7ENV7;K7EKW4	Isochorismatase domain-containing protein 2, mitochondrial	ISOC2	-0.306379	0.0963516	0.181704
MARC1 G>A	H3BS87;H3BMJ8;Q9H7D3;H3BSP8;H3BTU3;Q9BQ70	Transcription factor 25	TCF25	0.306273	0.0964693	0.181707
MARC1 G>A	P01859	Ig gamma-2 chain C region	IGHG2	0.306103	0.0966588	0.181711
MARC1 G>A	Q969M3	Protein YIPF5	YIPF5	0.306064	0.0967015	0.181712
MARC1 G>A	E9PNN3;Q03393	6-pyruvoyl tetrahydrobiopterin synthase	PTS	0.305993	0.0967808	0.181714
HSD17B13 T>TA	Q92621	Nuclear pore complex protein Nup205	NUP205	-0.324752	0.0975574	0.193311
HSD17B13 T>TA	Q9ULZ3	Apoptosis-associated speck-like protein containing a CARD	PYCARD	-0.32439	0.0979398	0.19332
HSD17B13 T>TA	P11498;E9PRE7;E9PS68	Pyruvate carboxylase, mitochondrial	PC	0.32437	0.0979604	0.193321
HSD17B13 T>TA	Q14914;F2Z3J9;Q5JVP2;F6XGT7	Prostaglandin reductase 1	PTGR1	0.323689	0.0986823	0.193338
MARC1 G>A	D6REY2;P23508;A0A096LNU0	Colorectal mutant cancer protein	MCC	0.303987	0.0990337	0.181763
MARC1 G>A	Q15819;G3V113;H0YBP9;H0YBX6;E5RIF1;D6RG00	Ubiquitin-conjugating enzyme E2 variant 2	UBE2V2	-0.303838	0.0992028	0.181767
HSD17B13 T>TA	O94906	Pre-mRNA-processing factor 6	PRPF6	-0.323019	0.0993962	0.193354
HSD17B13 T>TA	Q15149;E9PMV1;H0YDN1;E9PKG0;E9PQ28;E9PIA2	Plectin	PLEC	0.322893	0.0995308	0.193357
MARC1 G>A	P35659;B4DFG0;H0Y993;D6RDA2;D6R9L5;H0Y8X0	Protein DEK	DEK	-0.303231	0.0998943	0.181782
MARC1 G>A	Q93100;I3L0Z1;I3L1N3;H3BV13;I3NHZ9;H3BQ89	Phosphorylase b kinase regulatory subunit beta	PHKB	0.303134	0.100005	0.181784
MARC1 G>A	P16070;H0YD13;H0YE40;H0Y2P0;E9PKC6;Q86UZ1;H0YDV8;H0YCL4;J3KN83;H0YDW7;H0YCV9;H0YEU1;H0Y5E4	CD44 antigen	CD44	-0.30313	0.10001	0.181784
HSD17B13 T>TA	Q15746;D6R9C2	Myosin light chain kinase, smooth muscle;Myosin light chain kinase, smooth muscle, deglutamylated form	MYLK	0.322249	0.100221	0.193373
HSD17B13 T>TA	Q96C24	Synaptotagmin-like protein 4	SYTL4	-0.322105	0.100376	0.193376
MARC1 G>A	Q00266;B1ANE6	S-adenosylmethionine synthase isoform type-1	MAT1A	0.302807	0.100378	0.181792
MARC1 G>A	CON__P35527;P35527;K7EQQ3	Keratin, type I cytoskeletal 9	KRT9	-0.302774	0.100416	0.181793
HSD17B13 T>TA	I3L3D9;C9J7Z8;Q6GPH4	XIAP-associated factor 1	XAF1	-0.322019	0.100469	0.193379
MARC1 G>A	Q8N1G4	Leucine-rich repeat-containing protein 47	LRRC47	0.302707	0.100494	0.181795
HSD17B13 T>TA	P36542	ATP synthase subunit gamma, mitochondrial	ATP5C1	0.321387	0.101151	0.193394
MARC1 G>A	Q14678;Q5W0W3	KN motif and ankyrin repeat domain-containing protein 1	KANK1	0.301972	0.101339	0.181813
MARC1 G>A	P78362	SRSF protein kinase 2;SRSF protein kinase 2 N-terminal;SRSF protein kinase 2 C-terminal	SRPK2	0.30188	0.101445	0.181815
MARC1 G>A	Q9BXR6	Complement factor H-related protein 5	CFHR5	0.301786	0.101553	0.181817
MARC1 G>A	P13746	HLA class I histocompatibility antigen, A-11 alpha chain	HLA-A	-0.301528	0.101852	0.181823
MARC1 G>A	Q9Y5A9;S4R3V3	YTH domain-containing family protein 2	YTHDF2	0.301456	0.101935	0.181825
HSD17B13 T>TA	S4R3V8;Q86X29	Lipolysis-stimulated lipoprotein receptor	LSR	0.320633	0.101971	0.193412
HSD17B13 T>TA	Q9Y639;H3BU51;Q9UFM8	Neuroplastin	NPTN	0.320283	0.102353	0.193421
HSD17B13 T>TA	Q96HP8;C9JRT9;C9JJ63;H7C4P5	Transmembrane protein 176A	TMEM176A	0.320044	0.102615	0.193427
HSD17B13 T>TA	Q00796;H0YLA4;H0YKB3	Sorbitol dehydrogenase	SORD	0.319733	0.102956	0.193434
HSD17B13 T>TA	Q9UHD9	Ubiquilin-2	UBQLN2	-0.319639	0.103059	0.193437
HSD17B13 T>TA	P09211;A8MX94;A0A087X2E9;A0A087X243	Glutathione S-transferase P	GSTP1	-0.319598	0.103104	0.193438
MARC1 G>A	Q9UBV2;G3V3B3	Protein sel-1 homolog 1	SEL1L	0.300362	0.103209	0.181852
MARC1 G>A	A0A087WUT6;O60841	Eukaryotic translation initiation factor 5B	EIF5B	0.300313	0.103267	0.181853
MARC1 G>A	P23634	Plasma membrane calcium-transporting ATPase 4	ATP2B4	0.300153	0.103455	0.181857
MARC1 G>A	Q15526;A0A087WYS9	Surfeit locus protein 1	SURF1	0.299987	0.10365	0.181861
HSD17B13 T>TA	P38646;D6RJI2;H0Y8S0;D6RA73;H0YBG6	Stress-70 protein, mitochondrial	HSPA9	-0.318942	0.103827	0.193454
HSD17B13 T>TA	O75937;S4R3J5	DnaJ homolog subfamily C member 8	DNAJC8	-0.318857	0.103922	0.193456
MARC1 G>A	Q969Z0;C9J7P5;C9J5A2;C9J347;C9IZN7	Protein TBRG4	TBRG4	0.29972	0.103963	0.181867
HSD17B13 T>TA	P49915	GMP synthase [glutamine-hydrolyzing]	GMPS	0.318728	0.104064	0.193459
HSD17B13 T>TA	Q8N5G0	Small integral membrane protein 20	SMIM20	0.318393	0.104435	0.193467
MARC1 G>A	Q10471	Polypeptide N-acetylgalactosaminyltransferase 2;Polypeptide N-acetylgalactosaminyltransferase 2 soluble form	GALNT2	0.299266	0.104499	0.181878
MARC1 G>A	J3QKM5;Q8TF74	WAS/WASL-interacting protein family member 2	WIPF2	0.298928	0.104898	0.181887
MARC1 G>A	Q9NTJ5;F8WCQ2	Phosphatidylinositide phosphatase SAC1	SACM1L	0.298846	0.104996	0.181889
MARC1 G>A	P12955;V9GYL0;V9GYE4;K7ES25	Xaa-Pro dipeptidase	PEPD	0.298664	0.105212	0.181893
HSD17B13 T>TA	H0YBZ2;P04233;E7EQJ3;H0YBZ8;E7ESL3;E7ER71	HLA class II histocompatibility antigen gamma chain	CD74	-0.317193	0.105774	0.193496
HSD17B13 T>TA	Q5T9B7;P00568;H0Y4J6;H0YID2;Q9Y6K8	Adenylate kinase isoenzyme 1	AK1	-0.317125	0.105851	0.193498
MARC1 G>A	P30154;H0YDG7	Serine/threonine-protein phosphatase 2A 65 kDa regulatory subunit A beta isoform	PPP2R1B	-0.29787	0.106159	0.181912
HSD17B13 T>TA	Q02252;G3V4Z4	Methylmalonate-semialdehyde dehydrogenase [acylating], mitochondrial	ALDH6A1	0.316835	0.106177	0.193504
HSD17B13 T>TA	Q9Y608;C9JSU1;H7C3N9	Leucine-rich repeat flightless-interacting protein 2	LRRFIP2	-0.316772	0.106248	0.193506
HSD17B13 T>TA	Q9NWV4	UPF0587 protein C1orf123	C1orf123	-0.31675	0.106273	0.193507
HSD17B13 T>TA	Q86YB7;F6RJU0;F5GWU3	Enoyl-CoA hydratase domain-containing protein 2, mitochondrial	ECHDC2	0.316616	0.106423	0.19351
HSD17B13 T>TA	Q4V328;A0A075B793;A0A087WT45;A0A087WZF5;A0A087WW92;A0A087WXA6;A0A087WV84;A0A087WWF2	GRIP1-associated protein 1	GRIPAP1	-0.316569	0.106476	0.193511
MARC1 G>A	A0A0A0MRR7;P09234	U1 small nuclear ribonucleoprotein C	SNRPC	-0.297525	0.106571	0.18192
MARC1 G>A	Q99424;C9J0G0;C9JY29;H7C4Q2;H7C4Y2	Peroxisomal acyl-coenzyme A oxidase 2;Acyl-coenzyme A oxidase	ACOX2	0.29748	0.106626	0.181921
HSD17B13 T>TA	P10586;H0Y6Z7;H0Y7Z9;A2A437	Receptor-type tyrosine-protein phosphatase F	PTPRF	0.316273	0.106811	0.193518
HSD17B13 T>TA	A0A0B4J2D5;P30042;A0A096LPI6;A0A096LNH5;H7C1F6;A0A0B4J2H4;H7C2G3;F2Z2Q0;A0A096LP12;A0A096LP73;A0A096LNJ1	ES1 protein homolog, mitochondrial	C21orf33	-0.315683	0.107478	0.193532
HSD17B13 T>TA	Q9UPN7	Serine/threonine-protein phosphatase 6 regulatory subunit 1	PPP6R1	0.315624	0.107546	0.193534
HSD17B13 T>TA	P23610	Factor VIII intron 22 protein	F8A1	-0.315616	0.107555	0.193534
HSD17B13 T>TA	E9PAQ1;P27918;C9J7V5	Properdin	CFP	-0.314998	0.108259	0.193549
MARC1 G>A	P25788;G3V4X5;G3V3W4;H0YJ03	Proteasome subunit alpha type-3	PSMA3	-0.296102	0.10829	0.181955
MARC1 G>A	Q8N122;I3L436	Regulatory-associated protein of mTOR	RPTOR	0.29589	0.108548	0.18196
HSD17B13 T>TA	P01042	Kininogen-1;Kininogen-1 heavy chain;T-kinin;Bradykinin;Lysyl-bradykinin;Kininogen-1 light chain;Low molecular weight growth-promoting factor	KNG1	-0.314637	0.108672	0.193557
MARC1 G>A	Q9NQA3;A0A096LNU2	WAS protein family homolog 6	WASH6P	0.295524	0.108994	0.181968
HSD17B13 T>TA	Q6NUN0;A0A087WTR4	Acyl-coenzyme A synthetase ACSM5, mitochondrial	ACSM5	0.314279	0.109082	0.193566
HSD17B13 T>TA	P62937;F8WE65;C9J5S7;P0DN26;A0A0H2UH34;A0A0B4J2A2;A0A075B767;A0A075B759;Q9Y536;F5H284;P0DN37;E5RIZ5	Peptidyl-prolyl cis-trans isomerase A;Peptidyl-prolyl cis-trans isomerase A, N-terminally processed;Peptidyl-prolyl cis-trans isomerase	PPIA	-0.314077	0.109315	0.193571
MARC1 G>A	B1AKY9;P50993	Sodium/potassium-transporting ATPase subunit alpha-2	ATP1A2	-0.295243	0.109337	0.181975
HSD17B13 T>TA	P62753;A2A3R7;A2A3R5	40S ribosomal protein S6	RPS6	0.314042	0.109354	0.193571
HSD17B13 T>TA	CON__P08727;P08727;C9JM50;K7EMS3;CON__P19001	Keratin, type I cytoskeletal 19	KRT19	-0.313928	0.109485	0.193574
MARC1 G>A	Q9UDX3;B5MCN3;D7F472;F8WEM2;H7C077	SEC14-like protein 4;Putative SEC14-like protein 6	SEC14L4	0.295092	0.109523	0.181979
MARC1 G>A	Q14554;H7C4F9;C9JY10	Protein disulfide-isomerase A5	PDIA5	0.295044	0.109581	0.18198
HSD17B13 T>TA	P09417;B7Z415;D6RGG7;H0Y8F7;D6RHJ7	Dihydropteridine reductase	QDPR	0.313705	0.109743	0.193579
MARC1 G>A	P16455	Methylated-DNA--protein-cysteine methyltransferase	MGMT	0.294804	0.109876	0.181986
HSD17B13 T>TA	P02750	Leucine-rich alpha-2-glycoprotein	LRG1	-0.313554	0.109917	0.193583
MARC1 G>A	H7C155;P04049	RAF proto-oncogene serine/threonine-protein kinase	RAF1	-0.294751	0.109942	0.181987
HSD17B13 T>TA	A0A0A0MSG2;J3KNW4;Q14192	Four and a half LIM domains protein 2	FHL2	-0.313043	0.110508	0.193595
MARC1 G>A	Q32Q12;P22392;J3KPD9;E7ERL0;O60361;F6XY72;E5RHP0;C9K028	Nucleoside diphosphate kinase;Nucleoside diphosphate kinase B;Putative nucleoside diphosphate kinase	NME1-NME2	-0.294156	0.110674	0.182001
MARC1 G>A	O75477;B0QZ43	Erlin-1	ERLIN1	0.294043	0.110814	0.182004
HSD17B13 T>TA	P35268;K7EJT5;K7EP65;K7EKS7;K7ELC4;K7EMH1;K7ERI7	60S ribosomal protein L22	RPL22	0.312676	0.110936	0.193604
HSD17B13 T>TA	P00325	Alcohol dehydrogenase 1B	ADH1B	0.312614	0.111008	0.193605
MARC1 G>A	O95400	CD2 antigen cytoplasmic tail-binding protein 2	CD2BP2	-0.293681	0.111262	0.182012
MARC1 G>A	Q9HCM4;Q9H329	Band 4.1-like protein 5;Band 4.1-like protein 4B	EPB41L5	0.29362	0.111337	0.182014
MARC1 G>A	Q7Z3U7;F8VZV1;F8VZV6;F8VQS2	Protein MON2 homolog	MON2	0.2936	0.111363	0.182014
HSD17B13 T>TA	A0A0C4DFX3;Q9Y6C2;A0A0A0MT20	EMILIN-1	EMILIN1	-0.312178	0.111516	0.193616
HSD17B13 T>TA	O43143	Pre-mRNA-splicing factor ATP-dependent RNA helicase DHX15	DHX15	0.312171	0.111524	0.193616
HSD17B13 T>TA	P55084;F5GZQ3;B5MD38;C9JEY0;C9JE81;C9K0M0	Trifunctional enzyme subunit beta, mitochondrial;3-ketoacyl-CoA thiolase	HADHB	0.312141	0.111559	0.193617
HSD17B13 T>TA	P31431	Syndecan-4	SDC4	-0.312055	0.11166	0.193619
HSD17B13 T>TA	Q9GZM7;F6SDV2	Tubulointerstitial nephritis antigen-like	TINAGL1	-0.312012	0.11171	0.19362
MARC1 G>A	P26572	Alpha-1,3-mannosyl-glycoprotein 2-beta-N-acetylglucosaminyltransferase	MGAT1	0.29331	0.111723	0.182021
HSD17B13 T>TA	Q09028;E9PNS2;E9PIC4;E9PNS6;C9JPP3	Histone-binding protein RBBP4	RBBP4	-0.311865	0.111882	0.193623
HSD17B13 T>TA	A0A087X1E4;P53365;E9PPY7;E9PRV8	Arfaptin-2	ARFIP2	-0.311778	0.111984	0.193625
HSD17B13 T>TA	M0R054;M0QX65;B3KNJ4;Q9UBE0;M0R286;M0QYM8;M0QZS6	SUMO-activating enzyme subunit 1;SUMO-activating enzyme subunit 1, N-terminally processed	SAE1	-0.311373	0.112459	0.193635
HSD17B13 T>TA	H3BPB8;P34949;F5GX71;H3BP57;H3BPU7;H3BPM5;H3BN01;H3BNY8;H3BT46;H3BMZ9;H3BPP3;H3BT48;H3BUZ9;H3BQX0;B4DYB8;H3BUG1;H3BU66	Mannose-6-phosphate isomerase	MPI	0.311199	0.112664	0.193639
HSD17B13 T>TA	Q14376;Q5QPP4;Q5QPP3;Q5QPP9;Q5QPP1	UDP-glucose 4-epimerase	GALE	0.311032	0.112861	0.193643
MARC1 G>A	C9JKQ2;O43676	NADH dehydrogenase [ubiquinone] 1 beta subcomplex subunit 3	NDUFB3	0.291963	0.11341	0.182053
MARC1 G>A	Q9NYQ3;Q5QP02	Hydroxyacid oxidase 2	HAO2	0.291787	0.113631	0.182057
HSD17B13 T>TA	Q9UHQ9;H7C0R7	NADH-cytochrome b5 reductase 1	CYB5R1	0.310021	0.114057	0.193667
MARC1 G>A	P43652;CON__REFSEQ:XP_585019	Afamin	AFM	-0.291418	0.114098	0.182066
MARC1 G>A	Q16543;K7EQA9;K7EL68;K7EKQ2;K7EIU0	Hsp90 co-chaperone Cdc37;Hsp90 co-chaperone Cdc37, N-terminally processed	CDC37	-0.291304	0.114241	0.182068
MARC1 G>A	Q9Y3D9	28S ribosomal protein S23, mitochondrial	MRPS23	0.291257	0.114302	0.18207
MARC1 G>A	P09104;F5H0C8;F5H1C3;U3KQP4	Gamma-enolase;Enolase	ENO2	-0.291218	0.114351	0.18207
HSD17B13 T>TA	P30040;F8VY02;F8W1G0	Endoplasmic reticulum resident protein 29	ERP29	-0.309597	0.114562	0.193677
HSD17B13 T>TA	P05204	Non-histone chromosomal protein HMG-17	HMGN2	-0.309501	0.114678	0.193679
HSD17B13 T>TA	P20700;E9PBF6;A0A0D9SFE5;A0A0D9SFY5	Lamin-B1	LMNB1	-0.309465	0.11472	0.19368
MARC1 G>A	Q9HCU5;B5MC98;H7C2N7	Prolactin regulatory element-binding protein	PREB	0.290895	0.11476	0.182078
HSD17B13 T>TA	P62328;CON__P21752	Thymosin beta-4;Hematopoietic system regulatory peptide	TMSB4X	-0.309319	0.114894	0.193683
HSD17B13 T>TA	Q08174;H0Y9F5;D6RAX3	Protocadherin-1	PCDH1	-0.309104	0.115153	0.193688
MARC1 G>A	O96011;H7C3V6	Peroxisomal membrane protein 11B	PEX11B	0.290279	0.115545	0.182092
HSD17B13 T>TA	O60927	Protein phosphatase 1 regulatory subunit 11	PPP1R11	0.308711	0.115624	0.193697
MARC1 G>A	B4DI26;Q9Y6N1	Cytochrome c oxidase assembly protein COX11, mitochondrial	COX11	0.290133	0.115731	0.182096
HSD17B13 T>TA	Q9NSK0;C9J8T5;H7C4M1;C9JZE5;C9JXT5;C9JQU1;C9K0D5;A8MX29;K7EL76;Q6P597;E9PP09;C9JHT2;E9PM83;E9PQ02;K7ENJ3	Kinesin light chain 4	KLC4	-0.308619	0.115734	0.1937
MARC1 G>A	E9PI90;Q9H061	Transmembrane protein 126A	TMEM126A	0.289986	0.11592	0.182099
MARC1 G>A	P63092;Q5JWF2;S4R3E3;H0Y7F4;Q5JWE9;S4R3V9;A0A0A0MR13	Guanine nucleotide-binding protein G(s) subunit alpha isoforms short;Guanine nucleotide-binding protein G(s) subunit alpha isoforms XLas	GNAS	0.289911	0.116015	0.182101
MARC1 G>A	H3BM21;P05106;I3L4X8	Integrin beta;Integrin beta-3	ITGB3	0.289902	0.116027	0.182101
HSD17B13 T>TA	F2Z2Y4;O00764	Pyridoxal kinase	PDXK	-0.308372	0.116031	0.193705
MARC1 G>A	P07711;Q5T8F0;Q5QP40;Q5NE16;P43235;O60911	Cathepsin L1;Cathepsin L1 heavy chain;Cathepsin L1 light chain	CTSL	-0.289871	0.116066	0.182102
MARC1 G>A	P31930	Cytochrome b-c1 complex subunit 1, mitochondrial	UQCRC1	0.289812	0.116142	0.182103
MARC1 G>A	P22234;E9PBS1;D6RF62	Multifunctional protein ADE2;Phosphoribosylaminoimidazole-succinocarboxamide synthase;Phosphoribosylaminoimidazole carboxylase	PAICS	0.289786	0.116175	0.182104
HSD17B13 T>TA	P07737;K7EJ44;CON__P02584;I3L3D5	Profilin-1	PFN1	-0.308174	0.11627	0.19371
MARC1 G>A	Q8TCD5;J3KSY6;J3KSX6;J3KRC4;J3KSF0;J3QQX8	5(3)-deoxyribonucleotidase, cytosolic type	NT5C	-0.289682	0.116309	0.182106
HSD17B13 T>TA	CON__Q5XKE5;Q5XKE5;H0YID6	Keratin, type II cytoskeletal 79	KRT79	0.308011	0.116467	0.193714
HSD17B13 T>TA	P38117;M0QY67	Electron transfer flavoprotein subunit beta	ETFB	0.307738	0.116797	0.19372
HSD17B13 T>TA	J3QK89;Q8IWX8	Calcium homeostasis endoplasmic reticulum protein	CHERP	-0.307658	0.116894	0.193722
HSD17B13 T>TA	Q96JY6;A0A087WVI1;B3KPU0;C9JS55;C9JSR2;E5RGS7;C9J0X3;C9K0F0;C9J760;A0A087WXJ0;H0YBP7;F8WFB8;A0A087WU48;A0A087WUQ1;H7C1D1	PDZ and LIM domain protein 2	PDLIM2	-0.30723	0.117413	0.193732
MARC1 G>A	K7EQ77;K7EK78;K7EP35;K7EMT4;Q86Y39;K7ELJ0	NADH dehydrogenase [ubiquinone] 1 alpha subcomplex subunit 11	NDUFA11	-0.288735	0.117529	0.182129
MARC1 G>A	B5MCE2;B4DRG3;B5MDU6;Q9H6V9	UPF0554 protein C2orf43	LDAH	0.288403	0.11796	0.182136
MARC1 G>A	Q14165;F5H1S8;H0YG07;F5GX14	Malectin	MLEC	0.288129	0.118316	0.182143
HSD17B13 T>TA	Q9H008;Q5T1Z0	Phospholysine phosphohistidine inorganic pyrophosphate phosphatase	LHPP	0.306343	0.118495	0.193753
HSD17B13 T>TA	P62136;E9PMD7;F5H1L6;F5H037	Serine/threonine-protein phosphatase PP1-alpha catalytic subunit;Serine/threonine-protein phosphatase	PPP1CA	-0.306297	0.118552	0.193754
HSD17B13 T>TA	Q5TFQ8;P78324;H3BUA5;H3BTT9;H3BU43;H3BSK5;H3BRP9;H3BV43;H3BML4;H9KV29;H3BQ21;Q9P1W8;O00241	Signal-regulatory protein beta-1 isoform 3;Tyrosine-protein phosphatase non-receptor type substrate 1	SIRPB1	-0.306289	0.118561	0.193754
MARC1 G>A	P41214;Q5SY38	Eukaryotic translation initiation factor 2D	EIF2D	-0.287603	0.119002	0.182155
HSD17B13 T>TA	P05091;F8VP50;S4R3S4	Aldehyde dehydrogenase, mitochondrial	ALDH2	0.305918	0.119016	0.193763
MARC1 G>A	Q93050;K7EM24;K7EN36;K7EPG4;F5H1T6;B7Z641;B7Z2A9	V-type proton ATPase 116 kDa subunit a isoform 1;V-type proton ATPase subunit a	ATP6V0A1	0.287385	0.119287	0.18216
HSD17B13 T>TA	Q9NR31;H0Y5E8;Q5SQT8;X1WI22	GTP-binding protein SAR1a	SAR1A	-0.305552	0.119466	0.193771
HSD17B13 T>TA	C9JQD1;P35557;H7BXV0	Hexokinase;Glucokinase	GCK	-0.305521	0.119505	0.193772
MARC1 G>A	Q8N335	Glycerol-3-phosphate dehydrogenase 1-like protein	GPD1L	0.287148	0.119598	0.182165
MARC1 G>A	F5GZZ9;C9JHR8;Q86VB7;H0YGZ7	Scavenger receptor cysteine-rich type 1 protein M130;Soluble CD163	CD163	0.287012	0.119776	0.182169
HSD17B13 T>TA	P30462	HLA class I histocompatibility antigen, B-14 alpha chain	HLA-B	-0.30525	0.119839	0.193778
MARC1 G>A	F2Z2E2;Q86VI3	Ras GTPase-activating-like protein IQGAP3	IQGAP3	-0.28694	0.11987	0.18217
MARC1 G>A	P28331;B4DJ81;C9JPQ5;F8WDL5	NADH-ubiquinone oxidoreductase 75 kDa subunit, mitochondrial	NDUFS1	0.286939	0.119872	0.18217
HSD17B13 T>TA	P16219;E9PE82	Short-chain specific acyl-CoA dehydrogenase, mitochondrial	ACADS	0.305086	0.120042	0.193782
HSD17B13 T>TA	H0YL72;P50213;H0YNF5;H0YKD0;H0YLI6;H0YMU3;H0YM64;H0YM46	Isocitrate dehydrogenase [NAD] subunit alpha, mitochondrial	IDH3A	-0.305022	0.120121	0.193783
HSD17B13 T>TA	Q5SRE7;G5E9M0;X6RJK6;H7C3M4;X6RFQ9;X6RCI6;H7C2Q0	Phytanoyl-CoA dioxygenase domain-containing protein 1	PHYHD1	-0.305017	0.120127	0.193784
HSD17B13 T>TA	Q4G0N4;B7Z8V7;A0A0C4DGV3;D6RHI4;H0Y9H7	NAD kinase 2, mitochondrial	NADK2	0.304896	0.120277	0.193786
MARC1 G>A	Q9Y694;Q8WWC3;Q5T051	Solute carrier family 22 member 7	SLC22A7	0.286614	0.120299	0.182178
HSD17B13 T>TA	Q9Y5M8;H7C4H2;C9J5Z8	Signal recognition particle receptor subunit beta	SRPRB	0.304856	0.120326	0.193787
MARC1 G>A	P78371;F5GWF6;F8VQ14	T-complex protein 1 subunit beta	CCT2	0.286545	0.12039	0.182179
MARC1 G>A	P45974;F5H571	Ubiquitin carboxyl-terminal hydrolase 5	USP5	-0.286446	0.12052	0.182182
MARC1 G>A	F2Z2Y4;O00764	Pyridoxal kinase	PDXK	-0.28641	0.120568	0.182183
MARC1 G>A	C9JYJ8;C9JZE3;Q9BWE0;E7EVL6	Replication initiator 1	REPIN1	0.286395	0.120588	0.182183
HSD17B13 T>TA	E7EU04;F5GXV3;F5H4Z6;F5GZ45;F5H3Z4;J3KQP4;P14207;F5H5L8;J3KR13;A0A087WWY2;F5H2G8;A0A087WYI3;A0A087WXL1;P41439	Folate receptor beta	FOLR2	-0.304577	0.120672	0.193794
MARC1 G>A	H0YA52;Q9H0N5	Pterin-4-alpha-carbinolamine dehydratase 2	PCBD2	-0.286303	0.12071	0.182185
HSD17B13 T>TA	Q9Y5X1;A0A087WVE4;A0A087WZW2	Sorting nexin-9	SNX9	0.304397	0.120896	0.193798
HSD17B13 T>TA	P11168;A0A0C4DH64;C9J0E8	Solute carrier family 2, facilitated glucose transporter member 2	SLC2A2	0.304228	0.121106	0.193802
MARC1 G>A	Q9HD20;H7C3H2	Manganese-transporting ATPase 13A1	ATP13A1	0.28585	0.121309	0.182195
MARC1 G>A	Q9H6T0;J3QQJ9	Epithelial splicing regulatory protein 2	ESRP2	0.285846	0.121314	0.182196
MARC1 G>A	Q13347;Q5TFK1	Eukaryotic translation initiation factor 3 subunit I	EIF3I	0.2857	0.121508	0.182199
HSD17B13 T>TA	Q9NWU1;C9J2G3;C9JQQ2;F8VNS3	3-oxoacyl-[acyl-carrier-protein] synthase, mitochondrial	OXSM	0.303521	0.121989	0.193818
MARC1 G>A	P78527	DNA-dependent protein kinase catalytic subunit	PRKDC	0.28529	0.122053	0.182208
HSD17B13 T>TA	P07919;A0A096LP55	Cytochrome b-c1 complex subunit 6, mitochondrial	UQCRH	0.303303	0.122262	0.193823
HSD17B13 T>TA	Q9BW30	Tubulin polymerization-promoting protein family member 3	TPPP3	0.303292	0.122276	0.193823
MARC1 G>A	A0A075B738;P16284	Platelet endothelial cell adhesion molecule	PECAM1	-0.284615	0.122954	0.182224
HSD17B13 T>TA	P36537;Q9BY64	UDP-glucuronosyltransferase 2B10	UGT2B10	0.302338	0.123477	0.193845
HSD17B13 T>TA	F6VRR5;Q9BY77;Q8WUT1;F8WCX5;Q6R954;F8WEE2	Polymerase delta-interacting protein 3	POLDIP3	0.302326	0.123491	0.193846
HSD17B13 T>TA	O95081;A0A0C4DG34	Arf-GAP domain and FG repeat-containing protein 2	AGFG2	0.302266	0.123567	0.193847
HSD17B13 T>TA	Q16698;E5RFV2;E5RJG7;E5RJD2;E5RID6;H0YAW3	2,4-dienoyl-CoA reductase, mitochondrial	DECR1	0.30206	0.123828	0.193852
MARC1 G>A	E9PIQ7;Q5VYD6;O00165	HCLS1-associated protein X-1	HAX1	-0.283903	0.123911	0.18224
HSD17B13 T>TA	P08138	Tumor necrosis factor receptor superfamily member 16	NGFR	-0.30191	0.124018	0.193855
MARC1 G>A	P61981	14-3-3 protein gamma;14-3-3 protein gamma, N-terminally processed	YWHAG	-0.283769	0.124092	0.182243
HSD17B13 T>TA	E5RFM9;R4GMT7;O75410;E5RJG6	Transforming acidic coiled-coil-containing protein 1	TACC1	-0.301764	0.124202	0.193858
MARC1 G>A	P62877	E3 ubiquitin-protein ligase RBX1;E3 ubiquitin-protein ligase RBX1, N-terminally processed	RBX1	0.283528	0.124418	0.182249
HSD17B13 T>TA	B4DY09;Q12905;X6R6Z1;A0A0A0MRL0	Interleukin enhancer-binding factor 2	ILF2	0.301567	0.124453	0.193863
MARC1 G>A	Q9NWU1;C9J2G3;C9JQQ2;F8VNS3	3-oxoacyl-[acyl-carrier-protein] synthase, mitochondrial	OXSM	0.283459	0.12451	0.18225
HSD17B13 T>TA	A0A1B0GTM2;P48728;A0A1B0GWC4;A0A1B0GVP5;B3KTU4;A0A1B0GTA8;H0Y695;A0A1B0GUH1;A0A1B0GTB6;A0A1B0GV07;A0A1B0GUU7;A0A1B0GTV8;A0A1B0GU55;A0A1B0GVD0;F8WF62	Aminomethyltransferase, mitochondrial;Aminomethyltransferase	AMT	0.301407	0.124657	0.193867
MARC1 G>A	Q96HR9;A8MXN1;A8MWX0	Receptor expression-enhancing protein 6	REEP6	0.283133	0.124952	0.182258
HSD17B13 T>TA	P21695	Glycerol-3-phosphate dehydrogenase [NAD(+)], cytoplasmic	GPD1	-0.300183	0.126222	0.193895
HSD17B13 T>TA	Q99714;Q5H928	3-hydroxyacyl-CoA dehydrogenase type-2	HSD17B10	0.300099	0.126329	0.193896
HSD17B13 T>TA	P32119;A6NIW5	Peroxiredoxin-2	PRDX2	-0.299897	0.12659	0.193901
HSD17B13 T>TA	Q15435;H7C003;B5MBZ8;C9JD73;C9J177;C9JRC4;H7C3Q5;H7C118	Protein phosphatase 1 regulatory subunit 7	PPP1R7	-0.299783	0.126736	0.193904
MARC1 G>A	E9PJ81;E9PRQ7;Q04323;A0A087WTZ5	UBX domain-containing protein 1	UBXN1	-0.281792	0.126781	0.182288
HSD17B13 T>TA	Q9NRZ7	1-acyl-sn-glycerol-3-phosphate acyltransferase gamma	AGPAT3	-0.299743	0.126788	0.193905
HSD17B13 T>TA	M0R208;Q16740;M0QYV5	ATP-dependent Clp protease proteolytic subunit;ATP-dependent Clp protease proteolytic subunit, mitochondrial	CLPP	0.299719	0.126819	0.193905
HSD17B13 T>TA	P30508;Q07000;P30510	HLA class I histocompatibility antigen, Cw-12 alpha chain;HLA class I histocompatibility antigen, Cw-15 alpha chain;HLA class I histocompatibility antigen, Cw-14 alpha chain	HLA-C	-0.299608	0.126962	0.193908
HSD17B13 T>TA	B1AHD1;P55769	NHP2-like protein 1;NHP2-like protein 1, N-terminally processed	NHP2L1	-0.299586	0.12699	0.193908
MARC1 G>A	P51970	NADH dehydrogenase [ubiquinone] 1 alpha subcomplex subunit 8	NDUFA8	-0.281564	0.127094	0.182294
HSD17B13 T>TA	H7C155;P04049	RAF proto-oncogene serine/threonine-protein kinase	RAF1	0.299467	0.127144	0.193911
HSD17B13 T>TA	Q9UHR4	Brain-specific angiogenesis inhibitor 1-associated protein 2-like protein 1	BAIAP2L1	0.299439	0.12718	0.193911
HSD17B13 T>TA	E7EMM4;A0A1B0GW68;A0A1B0GUA4;A0A1B0GTM3;A0A1B0GTZ5;Q13510;A0A1B0GTP7;A0A1B0GUH5;A0A1B0GUE3;A0A1B0GUW4;A0A1B0GUG1;A0A1B0GU62;A0A1B0GVG2;A0A1B0GW48;A0A1B0GVJ1;A0A1B0GU06;A0A1B0GUB3;A0A1B0GV95;A0A1B0GUJ3;A0A1B0GVE7;A0A1B0GV06;A0A1B0GVA3;A0A1B0GW66;A0A1B0GVC9;A0A1B0GV88	Acid ceramidase;Acid ceramidase subunit alpha;Acid ceramidase subunit beta	ASAH1	-0.299283	0.127381	0.193915
HSD17B13 T>TA	Q02083;R4GNC0;B4DVL2;H0Y988;D6R9S9	N-acylethanolamine-hydrolyzing acid amidase;N-acylethanolamine-hydrolyzing acid amidase subunit alpha;N-acylethanolamine-hydrolyzing acid amidase subunit beta	NAAA	0.299087	0.127636	0.193919
HSD17B13 T>TA	Q9BY32	Inosine triphosphate pyrophosphatase	ITPA	-0.298988	0.127763	0.193922
MARC1 G>A	Q9BZL4;K7EL81;K7ER83	Protein phosphatase 1 regulatory subunit 12C	PPP1R12C	-0.280948	0.127942	0.182308
HSD17B13 T>TA	O60783	28S ribosomal protein S14, mitochondrial	MRPS14	0.298767	0.128051	0.193927
HSD17B13 T>TA	J3KMY5;G3V3E8;E7EMS2;G3V3D1;P61916;H0YIZ1;G3V2V8	Epididymal secretory protein E1	NPC2	-0.298532	0.128356	0.193932
MARC1 G>A	P10515;H0YDD4;E9PEJ4	Dihydrolipoyllysine-residue acetyltransferase component of pyruvate dehydrogenase complex, mitochondrial;Acetyltransferase component of pyruvate dehydrogenase complex	DLAT	0.280445	0.128638	0.182319
MARC1 G>A	Q14914;F2Z3J9;Q5JVP2;F6XGT7	Prostaglandin reductase 1	PTGR1	0.28043	0.128659	0.182319
MARC1 G>A	P51397	Death-associated protein 1	DAP	-0.280306	0.128831	0.182322
HSD17B13 T>TA	Q9Y6W5	Wiskott-Aldrich syndrome protein family member 2	WASF2	-0.298035	0.129005	0.193943
HSD17B13 T>TA	Q9P0J7	E3 ubiquitin-protein ligase KCMF1	KCMF1	-0.29795	0.129115	0.193945
HSD17B13 T>TA	P26373;J3QSB4;H3BTH3;J3KS98	60S ribosomal protein L13	RPL13	0.297749	0.129378	0.19395
HSD17B13 T>TA	O60884;A0A087WT48;I3L320	DnaJ homolog subfamily A member 2	DNAJA2	-0.29759	0.129586	0.193953
HSD17B13 T>TA	Q86TX2;A0A087X0W7;G3V4F2;A0A087WT95;P49753	Acyl-coenzyme A thioesterase 1;Acyl-coenzyme A thioesterase 2, mitochondrial	ACOT1	0.297465	0.12975	0.193956
MARC1 G>A	O75131;A0A087WYQ3;A0A087WUS8;A0A087WXR6;E5RHZ0;E5RFT7;H0YB26;Q96FN4;Q8IYJ1;Q96A23;O95741;Q9HCH3;Q9UBL6	Copine-3	CPNE3	0.279617	0.129789	0.182338
MARC1 G>A	P62736;P63267;C9JFL5;F6UVQ4;F6QUT6;F8WB63;B8ZZJ2	Actin, aortic smooth muscle;Actin, gamma-enteric smooth muscle	ACTA2	0.279544	0.129891	0.182339
MARC1 G>A	Q15427	Splicing factor 3B subunit 4	SF3B4	0.279342	0.130173	0.182344
HSD17B13 T>TA	Q99959;A0A087WXY2	Plakophilin-2	PKP2	0.297072	0.130267	0.193965
HSD17B13 T>TA	Q15121;B1AKZ5	Astrocytic phosphoprotein PEA-15	PEA15	-0.296968	0.130404	0.193967
MARC1 G>A	H3BPZ1;H3BS72;Q9P035;H3BMZ1;H3BRL8	Very-long-chain (3R)-3-hydroxyacyl-CoA dehydratase 3	HACD3	0.279126	0.130477	0.182349
MARC1 G>A	Q9HCC0;D6RD67;D6RDF7;D6R9R1;A0A0G2JM88	Methylcrotonoyl-CoA carboxylase beta chain, mitochondrial	MCCC2	0.279014	0.130633	0.182351
MARC1 G>A	O76027	Annexin A9	ANXA9	0.278936	0.130743	0.182353
MARC1 G>A	H0YH87;F8WB06;F8VQP2;V9GY86;Q99700;F8VRK6;F8VVY6	Ataxin-2	ATXN2	-0.278931	0.13075	0.182353
HSD17B13 T>TA	Q9NXG2	THUMP domain-containing protein 1	THUMPD1	0.296651	0.130821	0.193974
HSD17B13 T>TA	P40926;G3XAL0	Malate dehydrogenase, mitochondrial;Malate dehydrogenase	MDH2	0.296432	0.13111	0.193979
MARC1 G>A	O14975;G3V1R7	Very long-chain acyl-CoA synthetase	SLC27A2	0.278669	0.131118	0.182359
MARC1 G>A	P14550;Q5T621;V9GYP9;V9GYG2	Alcohol dehydrogenase [NADP(+)]	AKR1A1	0.27848	0.131384	0.182363
MARC1 G>A	P22310	UDP-glucuronosyltransferase 1-4	UGT1A4	0.27836	0.131553	0.182366
HSD17B13 T>TA	Q15075	Early endosome antigen 1	EEA1	-0.295955	0.131742	0.19399
MARC1 G>A	A0A087WX29;B1AKP7;G3V162;A0A087X260;A0A087WYY0;Q13148;A0A087WW61;A0A087WX67;A0A087WXV3;A0A087WXQ5;K7EJM5;A0A087WV68;K7EN94;A0A087WTZ4;K7EL26;A0A087WYE7;A0A087WZC9	TAR DNA-binding protein 43	TARDBP	0.278055	0.131984	0.182373
MARC1 G>A	Q9Y285;K7ER16;K7ER00;K7EK06	Phenylalanine--tRNA ligase alpha subunit	FARSA	0.278052	0.131988	0.182373
MARC1 G>A	Q9P0J1	[Pyruvate dehydrogenase [acetyl-transferring]]-phosphatase 1, mitochondrial	PDP1	-0.277888	0.13222	0.182377
HSD17B13 T>TA	Q9H488	GDP-fucose protein O-fucosyltransferase 1	POFUT1	0.295488	0.132363	0.194001
MARC1 G>A	Q30167	HLA class II histocompatibility antigen, DRB1-10 beta chain	HLA-DRB1	-0.277605	0.132621	0.182383
MARC1 G>A	Q96NY7;Q9NZA1	Chloride intracellular channel protein 6;Chloride intracellular channel protein 5	CLIC6	-0.277579	0.132658	0.182383
HSD17B13 T>TA	P27694;I3L4R8	Replication protein A 70 kDa DNA-binding subunit;Replication protein A 70 kDa DNA-binding subunit, N-terminally processed	RPA1	0.294991	0.133026	0.194012
MARC1 G>A	O75832;B1AJY5;B1AJY7;B1AJY6	26S proteasome non-ATPase regulatory subunit 10	PSMD10	-0.27724	0.13314	0.182391
HSD17B13 T>TA	P06133;D6RFW5;A0A140T9Z0;D6RGY0	UDP-glucuronosyltransferase 2B4	UGT2B4	0.294804	0.133277	0.194016
HSD17B13 T>TA	Q02818;C9JKZ2;H7BZI1;C9JBD3;C9J3C1	Nucleobindin-1	NUCB1	-0.294771	0.133321	0.194017
HSD17B13 T>TA	Q96RP9;C9IZ01	Elongation factor G, mitochondrial	GFM1	0.294289	0.133968	0.194027
MARC1 G>A	P46821	Microtubule-associated protein 1B;MAP1B heavy chain;MAP1 light chain LC1	MAP1B	-0.276609	0.13404	0.182405
HSD17B13 T>TA	Q02338;E9PCG9;C9K0G7;H7C2W1;C9JM78;C9JQ90;A0A0G2JRX6;C9JEB9	D-beta-hydroxybutyrate dehydrogenase, mitochondrial	BDH1	0.2942	0.134088	0.194029
MARC1 G>A	Q9Y6I3;D6R907;D6RBI9;D6RBR6;D6RFG3;D6REL6;I6L9I8;Q9H201	Epsin-1	EPN1	0.276474	0.134233	0.182408
HSD17B13 T>TA	C9J7T7;C9JE98;C9J0Q5;C9JFD3;Q9Y618;C9J330;C9JQE8	Nuclear receptor corepressor 2	NCOR2	0.294074	0.134257	0.194032
HSD17B13 T>TA	E9PHK0;P05452;CON__Q2KIS7	Tetranectin	CLEC3B	-0.294027	0.134321	0.194033
HSD17B13 T>TA	Q9UDR5;F8WAH1;F8WE53	Alpha-aminoadipic semialdehyde synthase, mitochondrial;Lysine ketoglutarate reductase;Saccharopine dehydrogenase	AASS	0.293918	0.134468	0.194036
HSD17B13 T>TA	O43396;K7ER96;K7EML9;K7EPB7;K7EKG2;K7EME7	Thioredoxin-like protein 1	TXNL1	-0.29385	0.134558	0.194037
HSD17B13 T>TA	P05556;C9JPK5;Q5T3E6;E9PLR6;E7EUI6;E7EQW5;E7ERX5;C9JJP8;Q5T3E5;E9PQJ2;H7C4N8;C9JNE0	Integrin beta-1	ITGB1	-0.293756	0.134686	0.194039
HSD17B13 T>TA	O15511;B1ALC0	Actin-related protein 2/3 complex subunit 5	ARPC5	-0.293297	0.135306	0.194049
HSD17B13 T>TA	P14222	Perforin-1	PRF1	-0.293161	0.13549	0.194052
MARC1 G>A	P46926;D6RAY7;D6R9P4;D6RFF8	Glucosamine-6-phosphate isomerase 1;Glucosamine-6-phosphate isomerase	GNPDA1	-0.27558	0.135517	0.182428
MARC1 G>A	Q01082;A0A087WUZ3;F8W6C1	Spectrin beta chain, non-erythrocytic 1	SPTBN1	-0.27556	0.135546	0.182428
MARC1 G>A	Q9NSD9	Phenylalanine--tRNA ligase beta subunit	FARSB	0.275377	0.13581	0.182433
HSD17B13 T>TA	Q9UMX0	Ubiquilin-1	UBQLN1	-0.292876	0.135877	0.194059
MARC1 G>A	Q15582;H0Y8L3;S4R3C6;H0Y9D7;H0YAB8;H0YAH8;H0Y8M8;D6RBX4	Transforming growth factor-beta-induced protein ig-h3	TGFBI	-0.275041	0.136297	0.18244
MARC1 G>A	O76031;H0YK07;H0YM48	ATP-dependent Clp protease ATP-binding subunit clpX-like, mitochondrial	CLPX	0.275018	0.13633	0.18244
MARC1 G>A	Q13200;C9JPC0;H7C1H2;H7C2Q3;F8WBS8	26S proteasome non-ATPase regulatory subunit 2	PSMD2	0.274887	0.136521	0.182443
HSD17B13 T>TA	G3V4W0;B4DY08;B2R5W2;G3V4C1;G3V2Q1;P07910;G3V576;G3V555;G3V5V7;G3V575;G3V2D6;A0A0G2JPF8;A0A0G2JNQ3;P0DMR1;O60812;B7ZW38;B2RXH8;G3V5X6;G3V3K6;G3V251;B4DSU6;G3V2H6;G3V4M8;E5RG71;B3KT61;Q86SE5	Heterogeneous nuclear ribonucleoproteins C1/C2;Heterogeneous nuclear ribonucleoprotein C-like 4;Heterogeneous nuclear ribonucleoprotein C-like 1;Heterogeneous nuclear ribonucleoprotein C-like 3;Heterogeneous nuclear ribonucleoprotein C-like 2	HNRNPC	0.292229	0.136758	0.194073
HSD17B13 T>TA	Q96FX2	DPH3 homolog	DPH3	0.292224	0.136764	0.194073
HSD17B13 T>TA	P50502;Q3KNR6;Q8NFI4;H7C3I1;F6VDH7;Q8IZP2;F8WAQ7	Hsc70-interacting protein;Putative protein FAM10A5	ST13	-0.292171	0.136837	0.194074
HSD17B13 T>TA	Q9UKX7;B0QY21	Nuclear pore complex protein Nup50	NUP50	-0.291955	0.137133	0.194079
MARC1 G>A	Q93099;C9JTX9;H7C576;H7C4R8;H7C5G7	Homogentisate 1,2-dioxygenase	HGD	-0.274423	0.137194	0.182454
HSD17B13 T>TA	Q00839;Q5RI18	Heterogeneous nuclear ribonucleoprotein U	HNRNPU	0.291802	0.137342	0.194083
HSD17B13 T>TA	Q9BSH4	Translational activator of cytochrome c oxidase 1	TACO1	0.291641	0.137563	0.194086
MARC1 G>A	A6NCS6	Uncharacterized protein C2orf72	C2orf72	0.274154	0.137585	0.18246
MARC1 G>A	A0A0C4DGS1;P39656;U3KQ84	Dolichyl-diphosphooligosaccharide--protein glycosyltransferase 48 kDa subunit	DDOST	0.274112	0.137648	0.182461
MARC1 G>A	J3QLW1;E9PRT5;H3BSD2;H3BMV9;A0A0A0MS45;J3KNI1;Q9H9E3	Conserved oligomeric Golgi complex subunit 4	COG4	0.274096	0.137671	0.182461
HSD17B13 T>TA	P09669	Cytochrome c oxidase subunit 6C	COX6C	0.291271	0.138071	0.194094
HSD17B13 T>TA	Q9NTJ5;F8WCQ2	Phosphatidylinositide phosphatase SAC1	SACM1L	-0.291262	0.138083	0.194094
HSD17B13 T>TA	P30520	Adenylosuccinate synthetase isozyme 2	ADSS	0.291131	0.138263	0.194097
MARC1 G>A	Q92538	Golgi-specific brefeldin A-resistance guanine nucleotide exchange factor 1	GBF1	0.273521	0.138512	0.182474
MARC1 G>A	O43164	E3 ubiquitin-protein ligase Praja-2	PJA2	0.273472	0.138584	0.182475
MARC1 G>A	Q9P2B4;B1AMN7	CTTNBP2 N-terminal-like protein	CTTNBP2NL	-0.273443	0.138627	0.182475
MARC1 G>A	A0A1B0GVH3;A0A0D9SF63;Q9BZK7;Q9BQ87;O60907	F-box-like/WD repeat-containing protein TBL1XR1;F-box-like/WD repeat-containing protein TBL1Y;F-box-like/WD repeat-containing protein TBL1X	TBL1XR1	-0.273405	0.138682	0.182476
HSD17B13 T>TA	P68371;M0R2D3;M0R0X0;M0QY85;M0QY37;M0QX14;M0QZL7;M0R278;M0R2T4;A0A075B724	Tubulin beta-4B chain	TUBB4B	-0.290823	0.138688	0.194104
MARC1 G>A	A0A1B0GU66;A0A0D9SEV0;M0R000;M0QYI1;M0R3C8;A0A0D9SFL2;M0QYH2;Q96T60	Bifunctional polynucleotide phosphatase/kinase;Polynucleotide 3-phosphatase;Polynucleotide 5-hydroxyl-kinase	PNKP	0.273167	0.139032	0.182481
MARC1 G>A	P08648;H0YIV7	Integrin alpha-5;Integrin alpha-5 heavy chain;Integrin alpha-5 light chain	ITGA5	0.273038	0.139221	0.182484
HSD17B13 T>TA	O43633;M0QXX8;M0R1L7;M0R1T5	Charged multivesicular body protein 2a	CHMP2A	0.290417	0.139248	0.194113
MARC1 G>A	H3BR35;P15170;Q8IYD1;H3BSV8	Eukaryotic peptide chain release factor GTP-binding subunit ERF3A;Eukaryotic peptide chain release factor GTP-binding subunit ERF3B	GSPT1	-0.27296	0.139336	0.182486
HSD17B13 T>TA	P21912;A0A087WWT1;A0A087WXX8	Succinate dehydrogenase [ubiquinone] iron-sulfur subunit, mitochondrial	SDHB	-0.290244	0.139488	0.194117
HSD17B13 T>TA	Q13045;J3KS54;J3QQQ2;K7EP37;K7EP27;J3KS39;J3QQU5;J3QLR6;K7EQZ7	Protein flightless-1 homolog	FLII	-0.29011	0.139675	0.19412
HSD17B13 T>TA	Q9NR30	Nucleolar RNA helicase 2	DDX21	0.290076	0.139721	0.194121
HSD17B13 T>TA	Q9NX46	Poly(ADP-ribose) glycohydrolase ARH3	ADPRHL2	-0.289929	0.139926	0.194124
MARC1 G>A	F2Z388;P42766	60S ribosomal protein L35	RPL35	0.272535	0.139964	0.182495
HSD17B13 T>TA	P15880;E9PQD7;H0YEN5;E9PMM9;I3L404;E9PPT0;E9PM36;H3BNG3;H0YE27	40S ribosomal protein S2	RPS2	0.28968	0.140272	0.194129
HSD17B13 T>TA	P50914;E7EPB3	60S ribosomal protein L14	RPL14	0.289609	0.140371	0.194131
HSD17B13 T>TA	S4R313;Q9NP74	Palmdelphin	PALMD	-0.28959	0.140397	0.194131
MARC1 G>A	A0A1B0GTW1;Q9UDY2;U3KQJ2;B1AN86	Tight junction protein ZO-2	TJP2	0.272211	0.140443	0.182502
MARC1 G>A	P49589;B4DKY1;C9JLN0;E9PRS8;E9PLP0	Cysteine--tRNA ligase, cytoplasmic	CARS	0.272197	0.140463	0.182503
HSD17B13 T>TA	E9PIZ0;C9JST7;A6NGW1;O95070	Protein YIF1A	YIF1A	-0.289424	0.140628	0.194135
HSD17B13 T>TA	Q14444;E9PLA9;G3V153	Caprin-1	CAPRIN1	-0.289372	0.140701	0.194136
MARC1 G>A	O43665	Regulator of G-protein signaling 10	RGS10	-0.272031	0.140709	0.182506
HSD17B13 T>TA	K7EM05;Q8NC06	Acyl-CoA-binding domain-containing protein 4	ACBD4	-0.289333	0.140755	0.194137
MARC1 G>A	Q9NXC5	WD repeat-containing protein mio	MIOS	-0.271833	0.141004	0.182511
HSD17B13 T>TA	Q92520;C9JP35;C9JMN4	Protein FAM3C	FAM3C	-0.289133	0.141034	0.194141
HSD17B13 T>TA	P42765;A0A0B4J2A4;K7EME0;K7EJ68;K7EJB1;K7ER88	3-ketoacyl-CoA thiolase, mitochondrial	ACAA2	0.289098	0.141084	0.194142
HSD17B13 T>TA	Q07507	Dermatopontin	DPT	-0.289056	0.141142	0.194143
HSD17B13 T>TA	A0A087WTP3;Q92945;M0R0I5;M0QYH3;M0QXW7;M0R3J3;M0QYG1;M0R0C6;M0R251;M0R263	Far upstream element-binding protein 2	KHSRP	-0.288937	0.141308	0.194146
HSD17B13 T>TA	Q86YP4;A0A0U1RR30	Transcriptional repressor p66-alpha	GATAD2A	-0.288914	0.141341	0.194146
HSD17B13 T>TA	F8W726;Q14157;Q5VU81;Q5VU80;Q5VU79;Q5VU78;Q5VU77;H0Y5H6;H7C2T8	Ubiquitin-associated protein 2-like	UBAP2L	-0.288793	0.141511	0.194149
HSD17B13 T>TA	Q5T985;P19823;Q5T987;CON__Q9TRI1	Inter-alpha-trypsin inhibitor heavy chain H2	ITIH2	0.288589	0.141796	0.194153
HSD17B13 T>TA	Q6ZMP0	Thrombospondin type-1 domain-containing protein 4	THSD4	-0.288414	0.142041	0.194157
HSD17B13 T>TA	Q14019;H3BT58	Coactosin-like protein	COTL1	-0.288362	0.142114	0.194158
MARC1 G>A	Q6QNY1	Biogenesis of lysosome-related organelles complex 1 subunit 2	BLOC1S2	-0.270955	0.142312	0.18253
HSD17B13 T>TA	P62906	60S ribosomal protein L10a	RPL10A	0.288193	0.142353	0.194162
HSD17B13 T>TA	Q15424;K7EII0	Scaffold attachment factor B1	SAFB	0.288036	0.142573	0.194165
MARC1 G>A	Q99959;A0A087WXY2	Plakophilin-2	PKP2	0.270708	0.142683	0.182535
MARC1 G>A	P61160;F5H6T1;A0A1B0GWD0;A0A1B0GWH0	Actin-related protein 2	ACTR2	0.270705	0.142688	0.182535
MARC1 G>A	P00367	Glutamate dehydrogenase 1, mitochondrial	GLUD1	0.270622	0.142812	0.182537
MARC1 G>A	J3QTA6;Q9BRQ6;H0Y922;J3QTB2	MICOS complex subunit MIC25	CHCHD6	-0.270506	0.142986	0.18254
HSD17B13 T>TA	O43920	NADH dehydrogenase [ubiquinone] iron-sulfur protein 5	NDUFS5	-0.287727	0.143009	0.194172
HSD17B13 T>TA	P00734;E9PIT3;C9JV37;CON__P00735	Prothrombin;Activation peptide fragment 1;Activation peptide fragment 2;Thrombin light chain;Thrombin heavy chain	F2	-0.287292	0.143624	0.194181
HSD17B13 T>TA	Q9UDW1	Cytochrome b-c1 complex subunit 9	UQCR10	0.287077	0.143928	0.194186
MARC1 G>A	P08034	Gap junction beta-1 protein	GJB1	0.269841	0.143988	0.182554
HSD17B13 T>TA	E9PL57;F8VSA6;E9PS38;S4R3E9;Q15843;Q86V88	NEDD8;Magnesium-dependent phosphatase 1	NEDD8-MDP1	0.286896	0.144185	0.19419
HSD17B13 T>TA	P41227;F8W808;A8MWP7;Q9BSU3	N-alpha-acetyltransferase 10	NAA10	0.286865	0.14423	0.194191
HSD17B13 T>TA	Q12965;H0YLE5;O00160	Unconventional myosin-Ie	MYO1E	0.286771	0.144364	0.194193
MARC1 G>A	F6U1T9;D3YTA9;H7BYZ3;P63098;A0A1B0GUC7;Q96LZ3	Calcineurin subunit B type 1	PPP3R1	-0.269571	0.144395	0.18256
MARC1 G>A	O15400	Syntaxin-7	STX7	0.2694	0.144654	0.182564
HSD17B13 T>TA	E9PGN7;P05155;H9KV48;H0YCA1;C9JZJ9;A0A087WUD9;B5MCB9	Plasma protease C1 inhibitor	SERPING1	-0.286433	0.144845	0.1942
HSD17B13 T>TA	Q86TI2;M0R2A8;M0QXG6;M0R0I1;M0R3C4;M0R2G6;M0QXA6;M0R145;M0R1L4	Dipeptidyl peptidase 9	DPP9	-0.28642	0.144863	0.1942
MARC1 G>A	E9PRZ9;E9PM92;O00193;E9PQA1	Small acidic protein	C11orf58	-0.269088	0.145127	0.18257
HSD17B13 T>TA	O75439;G3V0E4;F8WAZ6;F8WEA6;F8WBE1	Mitochondrial-processing peptidase subunit beta	PMPCB	0.286087	0.145338	0.194208
HSD17B13 T>TA	A0A087WUQ6;P07203	Glutathione peroxidase;Glutathione peroxidase 1	GPX1	-0.285868	0.145651	0.194212
HSD17B13 T>TA	Q9Y696	Chloride intracellular channel protein 4	CLIC4	-0.285391	0.146336	0.194223
MARC1 G>A	O43237;J3KRI4;J3KRZ2;H3BUM4	Cytoplasmic dynein 1 light intermediate chain 2	DYNC1LI2	0.268248	0.146407	0.182589
HSD17B13 T>TA	P21291;E9PP21;E9PS42;E9PND2	Cysteine and glycine-rich protein 1	CSRP1	0.285314	0.146447	0.194224
HSD17B13 T>TA	Q2MD59;Q8WV28	B-cell linker protein	BASH	-0.285189	0.146625	0.194227
HSD17B13 T>TA	P23141;H3BQV8;A0A140TA63;H3BSU0;Q9UKY3;H3BQR4	Liver carboxylesterase 1	CES1	0.285108	0.146743	0.194229
MARC1 G>A	P15927;Q5TEJ0;Q5TEJ7	Replication protein A 32 kDa subunit	RPA2	0.268026	0.146746	0.182593
MARC1 G>A	Q9BSJ8;F8VZB1	Extended synaptotagmin-1	ESYT1	0.268016	0.146762	0.182594
HSD17B13 T>TA	Q12931;I3L0K7;I3L239;I3L253	Heat shock protein 75 kDa, mitochondrial	TRAP1	0.285092	0.146766	0.194229
MARC1 G>A	H3BV90;Q6FI81;H3BT65;H3BUG4;H3BPG7;H3BQ23	Anamorsin	CIAPIN1	0.267964	0.146841	0.182595
MARC1 G>A	G3V3M6;P27695;G3V5Q1;G3V3C7;A0A0C4DGK8;G3V5D9;G3V5M0;G3V359;H7C4A8;G3V3Y6;G3V2D9	DNA-(apurinic or apyrimidinic site) lyase;DNA-(apurinic or apyrimidinic site) lyase, mitochondrial	APEX1	0.267885	0.146962	0.182596
HSD17B13 T>TA	Q14353;K7EM34	Guanidinoacetate N-methyltransferase	GAMT	0.284944	0.146979	0.194232
HSD17B13 T>TA	A0A0A0MTR7;A0A0A0MTC1;Q63HN8	E3 ubiquitin-protein ligase RNF213	RNF213	-0.284942	0.146982	0.194232
HSD17B13 T>TA	Q9P2M7;A6PVU7;A2A3M4;H0Y4A8	Cingulin	CGN	-0.284909	0.147029	0.194233
HSD17B13 T>TA	P36507;G5E9C7;A0A1B0GUL7;M0R1B6;H3BRW9	Dual specificity mitogen-activated protein kinase kinase 2	MAP2K2	-0.284877	0.147076	0.194234
HSD17B13 T>TA	Q14258	E3 ubiquitin/ISG15 ligase TRIM25	TRIM25	-0.284865	0.147093	0.194234
HSD17B13 T>TA	Q14847;C9J9W2;F6S2S5;K7ESD6;J3KSN1	LIM and SH3 domain protein 1	LASP1	-0.28453	0.147576	0.194241
HSD17B13 T>TA	P00326;A0A087WU81;A0A087WUC4	Alcohol dehydrogenase 1C	ADH1C	0.284479	0.14765	0.194242
HSD17B13 T>TA	Q14112;A0A087WZP6;H0YJV3	Nidogen-2	NID2	-0.284397	0.147768	0.194244
HSD17B13 T>TA	O14879	Interferon-induced protein with tetratricopeptide repeats 3	IFIT3	-0.284296	0.147915	0.194246
HSD17B13 T>TA	Q16891;B9A067	MICOS complex subunit MIC60	IMMT	0.284221	0.148023	0.194248
HSD17B13 T>TA	Q96CX2	BTB/POZ domain-containing protein KCTD12	KCTD12	-0.284097	0.148203	0.194251
HSD17B13 T>TA	P08133;E7EMC6;E5RJF5;E5RK63;E5RFF0;E5RI05;E5RIU8;E5RJR0	Annexin A6;Annexin	ANXA6	0.284006	0.148335	0.194253
HSD17B13 T>TA	A0A0A0MT60;Q5T1M5;X6RKW4	Peptidyl-prolyl cis-trans isomerase;FK506-binding protein 15	FKBP15	0.283979	0.148375	0.194253
MARC1 G>A	Q04446;E9PGM4	1,4-alpha-glucan-branching enzyme	GBE1	0.266579	0.148975	0.182625
HSD17B13 T>TA	F6TLX2;Q9HC38;I3L3Q4;I3L1I0;I3L1F4	Glyoxalase domain-containing protein 4	GLOD4	-0.283513	0.149052	0.194263
MARC1 G>A	O95425	Supervillin	SVIL	0.26648	0.149127	0.182627
HSD17B13 T>TA	Q9UNZ2;F2Z2K0;R4GNE6	NSFL1 cofactor p47	NSFL1C	-0.283456	0.149135	0.194264
MARC1 G>A	O43765;K7EMD6	Small glutamine-rich tetratricopeptide repeat-containing protein alpha	SGTA	-0.266396	0.149258	0.182629
MARC1 G>A	G5E9X3;Q9Y2H6;A0A087X1M6	Fibronectin type-III domain-containing protein 3A	FNDC3A	0.266328	0.149363	0.18263
MARC1 G>A	Q9Y2Q3;E9PFN5;C9JNT3	Glutathione S-transferase kappa 1	GSTK1	0.266244	0.149494	0.182632
MARC1 G>A	P02795;H3BSP9;Q8N339;H3BSF1	Metallothionein-2	MT2A	0.266122	0.149684	0.182634
MARC1 G>A	O60547	GDP-mannose 4,6 dehydratase	GMDS	0.2661	0.149718	0.182635
HSD17B13 T>TA	P40939;H0YFD6	Trifunctional enzyme subunit alpha, mitochondrial;Long-chain enoyl-CoA hydratase;Long chain 3-hydroxyacyl-CoA dehydrogenase	HADHA	0.282924	0.149911	0.194276
HSD17B13 T>TA	P63261;I3L3I0;I3L1U9;I3L4N8;K7EM38;I3L3R2;J3KT65	Actin, cytoplasmic 2;Actin, cytoplasmic 2, N-terminally processed	ACTG1	-0.282911	0.14993	0.194276
HSD17B13 T>TA	G8JLD5;O00429;B4DPZ9;F8W1W3;F8VUJ9	Dynamin-1-like protein	DNM1L	0.28281	0.150079	0.194278
MARC1 G>A	Q13451	Peptidyl-prolyl cis-trans isomerase FKBP5;Peptidyl-prolyl cis-trans isomerase FKBP5, N-terminally processed	FKBP5	0.265744	0.150271	0.182642
HSD17B13 T>TA	CON__Q8N1N4-2;CON__Q7RTT2;Q8N1N4	Keratin, type II cytoskeletal 78	KRT78	0.28261	0.150371	0.194282
MARC1 G>A	Q13136;H0YDW2;H0YD72;H0YEF9;E9PJZ7	Liprin-alpha-1	PPFIA1	0.265556	0.150565	0.182647
HSD17B13 T>TA	Q93052;A0A087WZF1;C9JUT4;C9JXK9;C9J2R5;C9JIY7;C9JT42;C9J3U9;C9J1K7;C9J5C8;C9J4E3;C9JE51	Lipoma-preferred partner	LPP	-0.282412	0.150661	0.194287
MARC1 G>A	Q9Y6K5	2-5-oligoadenylate synthase 3	OAS3	0.265436	0.150752	0.182649
HSD17B13 T>TA	H0Y8N7;Q9BYD6	39S ribosomal protein L1, mitochondrial	MRPL1	0.282064	0.151174	0.194294
MARC1 G>A	O43704;D6RD70;D6RIA8	Sulfotransferase family cytosolic 1B member 1;Sulfotransferase	SULT1B1	-0.265138	0.151218	0.182655
HSD17B13 T>TA	P00387;B1AHF3	NADH-cytochrome b5 reductase 3;NADH-cytochrome b5 reductase 3 membrane-bound form;NADH-cytochrome b5 reductase 3 soluble form	CYB5R3	0.281918	0.151388	0.194297
HSD17B13 T>TA	A0A182DWH7;P49908;A0A182DWH8	Selenoprotein P	SEPP1	-0.281878	0.151446	0.194298
HSD17B13 T>TA	Q14696;H0YLI4	LDLR chaperone MESD	MESDC2	-0.281651	0.151782	0.194303
HSD17B13 T>TA	K7EIJ0;B4DFG2;K7ENL2;A6NG10;K7EMC9;Q969T9;K7EIN1;K7ESN4	WW domain-binding protein 2	WBP2	-0.281477	0.152039	0.194307
HSD17B13 T>TA	O00170;E9PMH2;V9GYQ3	AH receptor-interacting protein	AIP	-0.281436	0.152099	0.194308
HSD17B13 T>TA	A0A087X232;P09871;F8WCZ6;H0Y5D1;F5H7T4;B5MCV4	Complement C1s subcomponent;Complement C1s subcomponent heavy chain;Complement C1s subcomponent light chain	C1S	-0.28138	0.152182	0.194309
HSD17B13 T>TA	Q13576;F5H7S7;E7EWC2;D6R939;E9PDT6;D6RDK8;D6RGC6;D6R999	Ras GTPase-activating-like protein IQGAP2	IQGAP2	0.281366	0.152202	0.194309
HSD17B13 T>TA	Q9P0J1	[Pyruvate dehydrogenase [acetyl-transferring]]-phosphatase 1, mitochondrial	PDP1	0.281255	0.152368	0.194311
HSD17B13 T>TA	A2ACR1;A0A0G2JJA7;P28065;A2ACR0;A0A0G2JJQ0;A0A0G2JJ13;A0A0G2JHI2	Proteasome subunit beta type;Proteasome subunit beta type-9	PSMB9	-0.281096	0.152603	0.194315
HSD17B13 T>TA	B7ZKW8;Q6JBY9;F6T4W9	CapZ-interacting protein	RCSD1	-0.280997	0.152749	0.194317
HSD17B13 T>TA	A0A087X0R6;Q9UMY4	Sorting nexin-12	SNX12	-0.280948	0.152822	0.194318
HSD17B13 T>TA	E5RJR5;P63208;E7ERH2;F8W8N3;E5RGM3;E5RI56;E5RHM3;E5RGM4	S-phase kinase-associated protein 1	SKP1	-0.280886	0.152914	0.194319
HSD17B13 T>TA	P27338	Amine oxidase [flavin-containing] B	MAOB	0.280804	0.153036	0.194321
HSD17B13 T>TA	Q9HBK9;A0A087WVD4	Arsenite methyltransferase	AS3MT	-0.280568	0.153386	0.194326
HSD17B13 T>TA	B4E0K5;Q16539;E7EX54;B5TY33	Mitogen-activated protein kinase 14	MAPK14	-0.280483	0.153513	0.194328
HSD17B13 T>TA	Q9NZL9;H7C0X7;E5RJR3	Methionine adenosyltransferase 2 subunit beta	MAT2B	0.280419	0.153608	0.194329
HSD17B13 T>TA	B4DEM9;Q9Y2S7	Polymerase delta-interacting protein 2	POLDIP2	-0.280302	0.153782	0.194332
MARC1 G>A	Q13162;H7C3T4;A6NG45;A6NJJ0	Peroxiredoxin-4	PRDX4	0.26346	0.153863	0.182691
HSD17B13 T>TA	P20810;E7ES10;D6RBZ8	Calpastatin	CAST	-0.280191	0.153948	0.194334
HSD17B13 T>TA	O95865;A0A140T971;Q5SSV3;Q5SRR8;H0Y7N1	N(G),N(G)-dimethylarginine dimethylaminohydrolase 2	DDAH2	-0.280157	0.153999	0.194335
MARC1 G>A	Q9BYV1	Alanine--glyoxylate aminotransferase 2, mitochondrial	AGXT2	0.263075	0.154474	0.182699
HSD17B13 T>TA	Q9NVV4;Q5T851;Q5T852	Poly(A) RNA polymerase, mitochondrial	MTPAP	-0.279707	0.154672	0.194344
HSD17B13 T>TA	A0A0B4J2A0;Q9UHJ6	Sedoheptulokinase	TRPV1	0.279694	0.15469	0.194345
MARC1 G>A	Q9NRX4	14 kDa phosphohistidine phosphatase	PHPT1	-0.262879	0.154786	0.182703
MARC1 G>A	B3KY94;O14735;H3BUR9	CDP-diacylglycerol--inositol 3-phosphatidyltransferase	CDIPT	0.262781	0.154942	0.182706
MARC1 G>A	P51148;K7ERI8;K7ERQ8;F8VVZ0;F8VUA5;F8VVK3;K7ENY4;F8VWU4;K7EIP6;F8WCY6;F8WD79;F8VPW9;F8VSF8;F8VWZ7	Ras-related protein Rab-5C	RAB5C	0.262737	0.155013	0.182706
MARC1 G>A	Q9BUP0;A0A087X1Z2;C9JTV4;Q8WYH2;H7C0I0	EF-hand domain-containing protein D1	EFHD1	0.262609	0.155216	0.182709
HSD17B13 T>TA	Q9C0C9;K7EQ12	E2/E3 hybrid ubiquitin-protein ligase UBE2O	UBE2O	0.279165	0.155484	0.194356
HSD17B13 T>TA	P02458	Collagen alpha-1(II) chain;Collagen alpha-1(II) chain;Chondrocalcin	COL2A1	0.278716	0.15616	0.194365
HSD17B13 T>TA	Q15738;C9JDR0	Sterol-4-alpha-carboxylate 3-dehydrogenase, decarboxylating	NSDHL	-0.27854	0.156427	0.194369
HSD17B13 T>TA	A0A087WTJ2;Q8WWP7	GTPase IMAP family member 1	GIMAP1-GIMAP5	-0.278443	0.156572	0.194371
HSD17B13 T>TA	F5H157;Q15286;E9PQ07;E9PI18;E9PJQ5;E9PRF7;E9PNB9;E9PS06;E9PMJ1;Q15771	Ras-related protein Rab-35	RAB35	-0.278355	0.156705	0.194373
HSD17B13 T>TA	H0YF29;Q6P1X6	UPF0598 protein C8orf82	C8orf82	-0.278335	0.156735	0.194373
MARC1 G>A	O95050;H3BSR8;F8WBC2	Indolethylamine N-methyltransferase	INMT	0.261641	0.156768	0.18273
MARC1 G>A	O75452	Retinol dehydrogenase 16	RDH16	0.261634	0.156779	0.18273
MARC1 G>A	F8VU51;P49750	YLP motif-containing protein 1	YLPM1	0.261561	0.156896	0.182731
HSD17B13 T>TA	Q9NZT1	Calmodulin-like protein 5	CALML5	0.278226	0.156901	0.194376
HSD17B13 T>TA	P20132;F8VXS0;F8VW93	L-serine dehydratase/L-threonine deaminase	SDS	0.27805	0.157166	0.194379
HSD17B13 T>TA	Q96F24	Nuclear receptor-binding factor 2	NRBF2	0.278028	0.157201	0.19438
HSD17B13 T>TA	A0A087WZX2;O95139	NADH dehydrogenase [ubiquinone] 1 beta subcomplex subunit 6	NDUFB6	0.277982	0.157269	0.194381
MARC1 G>A	Q53GQ0;A0A1B0GVY6;A0A1B0GV93;E9PI21	Very-long-chain 3-oxoacyl-CoA reductase	HSD17B12	0.261103	0.157635	0.182741
HSD17B13 T>TA	A0A087WXC5;E7ESZ7;O95299;H7C2W5;H7C1Y7;H7C2X4;Q8N1B9;C9J6X0	NADH dehydrogenase [ubiquinone] 1 alpha subcomplex subunit 10, mitochondrial	NDUFA10	0.277701	0.157696	0.194387
HSD17B13 T>TA	H3BV04;H3BN93;H3BUB6;H3BPL9;O15127	Secretory carrier-associated membrane protein 2	SCAMP2	-0.277693	0.157708	0.194387
MARC1 G>A	A0A087WT44;P30519;I3L1Y2;I3L159;I3L1F5;I3L276;I3L4P8;A0A1B0GXH0;I3L463	Heme oxygenase 2	HMOX2	0.26089	0.157979	0.182745
MARC1 G>A	A0A0C4DFX3;Q9Y6C2;A0A0A0MT20	EMILIN-1	EMILIN1	-0.260725	0.158246	0.182749
MARC1 G>A	H3BS10;H3BP20;P06865;H3BU85;H3BTD4	Beta-hexosaminidase;Beta-hexosaminidase subunit alpha	HEXA	0.260537	0.158551	0.182753
HSD17B13 T>TA	H7C1S9;B8ZZJ6;Q8TD22;C9JIV5;F8WBH6	Sideroflexin-5	SFXN5	-0.276931	0.158869	0.194403
HSD17B13 T>TA	Q96M27	Protein PRRC1	PRRC1	-0.276786	0.15909	0.194406
HSD17B13 T>TA	R4GNH3;P17980;E9PM69;E9PMD8;E9PKD5;E9PN50;E9PLG2	26S protease regulatory subunit 6A	PSMC3	-0.276722	0.159187	0.194407
HSD17B13 T>TA	A0A087X2E5;A0A087WZN1;O43837	Isocitrate dehydrogenase [NAD] subunit, mitochondrial;Isocitrate dehydrogenase [NAD] subunit beta, mitochondrial	IDH3B	-0.276611	0.159358	0.194409
MARC1 G>A	P61247;D6RG13;D6RAT0;H0Y9Y4;D6RB09;D6R9B6;E9PFI5;H0Y8L7;D6RAS7;D6RED7;D6RI02;D6RGE0	40S ribosomal protein S3a	RPS3A	0.259981	0.159454	0.182764
HSD17B13 T>TA	Q6ZWL3	Cytochrome P450 4V2	CYP4V2	-0.276518	0.1595	0.194411
HSD17B13 T>TA	Q9H1X3;F2Z3D1;J3QR79;A0A024R161	DnaJ homolog subfamily C member 25	DNAJC25	0.276475	0.159566	0.194412
HSD17B13 T>TA	H3BNJ5;Q96AB6	Protein N-terminal asparagine amidohydrolase	NTAN1	-0.276297	0.159839	0.194416
HSD17B13 T>TA	P21549	Serine--pyruvate aminotransferase	AGXT	0.276266	0.159886	0.194417
MARC1 G>A	D6RGX2;Q9NUQ7;D6RB53;D6RA67;H0YA18	Ufm1-specific protease 2	UFSP2	0.259687	0.159934	0.182771
HSD17B13 T>TA	Q7Z4W1;J3KS22;J3QS36;J3KRZ4;J3QL34;J3KSZ5;J3QS45;J3QRQ2	L-xylulose reductase	DCXR	0.27615	0.160065	0.194419
HSD17B13 T>TA	P62140;E7ETD8;C9JP48;C9J9S3	Serine/threonine-protein phosphatase PP1-beta catalytic subunit;Serine/threonine-protein phosphatase	PPP1CB	0.276052	0.160215	0.194421
MARC1 G>A	C9JYN0;H7C4J8;Q16563	Synaptophysin-like protein 1	SYPL1	0.25938	0.160435	0.182777
HSD17B13 T>TA	A0A0A0MT83;P26440;H0YLC3;H7C4G6;H0YKV0;H0YN10;A0A087WVD3	Isovaleryl-CoA dehydrogenase, mitochondrial	IVD	0.275894	0.160458	0.194424
HSD17B13 T>TA	Q5TG12;E9PGC5;H0Y6P5;Q15262	Protein-tyrosine-phosphatase;Receptor-type tyrosine-protein phosphatase kappa	PTPRK	-0.27578	0.160633	0.194427
HSD17B13 T>TA	Q9UF12	Probable proline dehydrogenase 2	PRODH2	0.275715	0.160734	0.194428
MARC1 G>A	Q5VTU3;P63172	Dynein light chain Tctex-type 1	DYNLT1	0.259198	0.160734	0.182781
HSD17B13 T>TA	R4GN98;P06703	Protein S100;Protein S100-A6	S100A6	-0.275712	0.160739	0.194428
HSD17B13 T>TA	E9PG35;E9PHF7;Q96RQ3;G5E9X5;F5GYT8	Methylcrotonoyl-CoA carboxylase subunit alpha, mitochondrial	MCCC1	0.275671	0.160801	0.194429
MARC1 G>A	D6RBW1;P06730;H0Y8J7;D6RFJ3	Eukaryotic translation initiation factor 4E	EIF4E	-0.259088	0.160914	0.182783
MARC1 G>A	Q14061;H7C4E5;C9J8T6	Cytochrome c oxidase copper chaperone	COX17	0.25888	0.161255	0.182787
HSD17B13 T>TA	P08670;B0YJC4;B0YJC5;Q5JVS8;A0A1B0GUA0;A0A1B0GTT5;A0A1B0GVG8;H7C5W5;P41219;F8W835;E7EMV2;Q16352	Vimentin	VIM	-0.275375	0.161258	0.194435
MARC1 G>A	Q08257;A6NP24;C9JH92	Quinone oxidoreductase	CRYZ	0.258685	0.161577	0.182791
MARC1 G>A	Q8TC12;G3V2G6;G3V234;H0YIZ8;H0YJ10;H0YJ46	Retinol dehydrogenase 11	RDH11	0.258664	0.16161	0.182792
MARC1 G>A	Q9C0I1	Myotubularin-related protein 12	MTMR12	0.25862	0.161682	0.182793
MARC1 G>A	Q9BTZ2;H0YN69;Q6PKH6;F5GWZ1;H0YLE1;H0YKN3;A0A087WSZ6;A0A087WXI8;P0CG22;F6TD35;E9PFL3;H0YNP7	Dehydrogenase/reductase SDR family member 4;Dehydrogenase/reductase SDR family member 4-like 2	DHRS4	0.258607	0.161705	0.182793
HSD17B13 T>TA	P62280;M0QZC5;M0R1H6;M0R1H5	40S ribosomal protein S11	RPS11	0.275058	0.161748	0.194442
HSD17B13 T>TA	P62310	U6 snRNA-associated Sm-like protein LSm3	LSM3	-0.274829	0.162102	0.194447
MARC1 G>A	P54296;E7EWH9;A0A0J9YVV7	Myomesin-2	MYOM2	-0.258169	0.162426	0.182802
HSD17B13 T>TA	P63104;E7EX29;E7ESK7;B0AZS6;E5RIR4;E9PD24;E7EVZ2;B7Z2E6;H0YB80;E5RGE1	14-3-3 protein zeta/delta	YWHAZ	-0.274538	0.162553	0.194453
MARC1 G>A	P78329;A0A0A0MQR0;V9GYA1;K7EK90;K7EQI8	Phylloquinone omega-hydroxylase CYP4F2	CYP4F2	0.258022	0.162669	0.182805
HSD17B13 T>TA	H3BTN8;H3BP28;Q99807;H3BSZ3;I3L1T0	5-demethoxyubiquinone hydroxylase, mitochondrial	COQ7	-0.274434	0.162715	0.194455
HSD17B13 T>TA	A0A0A0MRZ7;A0A075B6S2;A0A087X0Q4;A0A075B6S6;A0A075B6P5;A0A087WW87;P06310;P01615;P01614	Ig kappa chain V-II region RPMI 6410;Ig kappa chain V-II region FR;Ig kappa chain V-II region Cum	IGKV2D-26	-0.27443	0.162722	0.194455
HSD17B13 T>TA	Q13263;M0R0K9;M0R3C0	Transcription intermediary factor 1-beta	TRIM28	0.273848	0.163628	0.194467
HSD17B13 T>TA	Q8IYQ7	Threonine synthase-like 1	THNSL1	0.273837	0.163645	0.194467
MARC1 G>A	P20039;A0A182DWF4;A0A0G2JJV3;A0A182DWG2;A0A140T9A5;A0A140T966;A0A182DWF5;A0A140T9Q1;A0A140T928;Q5EP54	HLA class II histocompatibility antigen, DRB1-11 beta chain	HLA-DRB1	0.25743	0.16365	0.182818
HSD17B13 T>TA	Q15363;F5GX39;E7EQ72	Transmembrane emp24 domain-containing protein 2	TMED2	-0.273708	0.163847	0.19447
HSD17B13 T>TA	E7EV99;E7ENY0;P35611;H0Y9H2;A0A0A0MSR2;D6RJE2;D6RAH3;D6RF25;H0YFD8;H0YG19	Alpha-adducin	ADD1	0.273615	0.163992	0.194472
HSD17B13 T>TA	P23526	Adenosylhomocysteinase	AHCY	0.273121	0.164765	0.194482
MARC1 G>A	A0A0A0MSS8;P42330;S4R3Z2;S4R3D5	Aldo-keto reductase family 1 member C3	AKR1C3	-0.256651	0.164946	0.182834
HSD17B13 T>TA	P61978;S4R457;S4R359	Heterogeneous nuclear ribonucleoprotein K	HNRNPK	-0.272998	0.164959	0.194485
HSD17B13 T>TA	F5H6I7;Q6DD88;F5GWF8	Atlastin-3	ATL3	-0.272954	0.165028	0.194485
MARC1 G>A	P55010;H0YLZ1;H0YN40;H0YMJ8;H0YM54;H0YK29;H0YK11	Eukaryotic translation initiation factor 5	EIF5	-0.256562	0.165095	0.182835
HSD17B13 T>TA	P61106;X6RFL8	Ras-related protein Rab-14	RAB14	0.272869	0.165161	0.194487
MARC1 G>A	P23378	Glycine dehydrogenase (decarboxylating), mitochondrial	GLDC	-0.25642	0.165333	0.182838
MARC1 G>A	I3L0H8;F6QDS0;H3BQK0;Q9NUU7;Q9UMR2;I3L352;H3BTB3;H3BMQ5;H3BN59	ATP-dependent RNA helicase DDX19A;ATP-dependent RNA helicase DDX19B	DDX19A	-0.256415	0.16534	0.182838
MARC1 G>A	Q9UHV9	Prefoldin subunit 2	PFDN2	-0.256413	0.165345	0.182839
HSD17B13 T>TA	A0A0C4DGH0;Q5ZPR3	CD276 antigen	CD276	-0.27272	0.165395	0.19449
HSD17B13 T>TA	A0A0A0MRX2;Q96HY6	DDRGK domain-containing protein 1	DDRGK1	-0.272709	0.165413	0.19449
MARC1 G>A	P27216	Annexin A13	ANXA13	-0.256315	0.165508	0.182841
HSD17B13 T>TA	Q9NUJ1	Mycophenolic acid acyl-glucuronide esterase, mitochondrial	ABHD10	0.272507	0.16573	0.194495
MARC1 G>A	P57740	Nuclear pore complex protein Nup107	NUP107	0.255961	0.166102	0.182848
MARC1 G>A	P18583;H7C1M2;J3QSZ5;H7C2G8	Protein SON	SON	0.255881	0.166237	0.18285
MARC1 G>A	Q99624;A0A087WVW8;A0A087X1Q4;A0A087X175	Sodium-coupled neutral amino acid transporter 3	SLC38A3	0.255775	0.166415	0.182852
MARC1 G>A	P08621;M0QYR1;M0QX04	U1 small nuclear ribonucleoprotein 70 kDa	SNRNP70	0.255639	0.166644	0.182854
HSD17B13 T>TA	R4GMT0;P61163;A0A1B0GVS3	Alpha-centractin	ACTR1A	0.271771	0.166893	0.19451
HSD17B13 T>TA	H7BY64;Q96NZ9	Proline-rich acidic protein 1	PRAP1	-0.271646	0.167091	0.194512
MARC1 G>A	P62081;B5MCP9	40S ribosomal protein S7	RPS7	-0.255345	0.167139	0.182861
MARC1 G>A	Q96A65	Exocyst complex component 4	EXOC4	0.255117	0.167523	0.182865
HSD17B13 T>TA	P47989	Xanthine dehydrogenase/oxidase;Xanthine dehydrogenase;Xanthine oxidase	XDH	0.270981	0.168148	0.194526
HSD17B13 T>TA	O00264	Membrane-associated progesterone receptor component 1	PGRMC1	-0.270833	0.168383	0.194529
MARC1 G>A	P54886	Delta-1-pyrroline-5-carboxylate synthase;Glutamate 5-kinase;Gamma-glutamyl phosphate reductase	ALDH18A1	0.254595	0.168406	0.182876
MARC1 G>A	P63173;J3KT73;J3QL01;J3KSP2	60S ribosomal protein L38	RPL38	0.254565	0.168457	0.182877
HSD17B13 T>TA	H0Y4X3;Q14498;A0A0U1RQH7;G3XAC6;A0A0U1RQW2;A0A087X122	RNA-binding protein 39	RBM39	-0.270782	0.168465	0.19453
HSD17B13 T>TA	Q6NUQ4;H7BZI0;H7C0H8;H7C085;H7C008	Transmembrane protein 214	TMEM214	-0.270713	0.168574	0.194531
MARC1 G>A	A0A0C4DFN2;Q14397;H7C1B4	Glucokinase regulatory protein	GCKR	0.254495	0.168576	0.182878
HSD17B13 T>TA	P40227;J3KRI6	T-complex protein 1 subunit zeta	CCT6A	0.270647	0.16868	0.194533
HSD17B13 T>TA	P54296;E7EWH9;A0A0J9YVV7	Myomesin-2	MYOM2	-0.270607	0.168744	0.194534
HSD17B13 T>TA	Q9NZP8;F5H2Z5;H0YFL7;F5GWF3	Complement C1r subcomponent-like protein	C1RL	-0.270513	0.168894	0.194536
MARC1 G>A	G3V1L9;Q07157;A0A087X0K9;G5E9E7;H0YKB1;H0YLT6	Tight junction protein ZO-1	TJP1	0.254224	0.169037	0.182883
HSD17B13 T>TA	Q9NX58	Cell growth-regulating nucleolar protein	LYAR	0.270397	0.169079	0.194538
MARC1 G>A	Q9NQE9	Histidine triad nucleotide-binding protein 3	HINT3	-0.254173	0.169123	0.182885
MARC1 G>A	H3BLZ8;Q92841;A0A0U1RQJ0	Probable ATP-dependent RNA helicase DDX17	DDX17	0.254166	0.169135	0.182885
HSD17B13 T>TA	Q8WW59	SPRY domain-containing protein 4	SPRYD4	0.270348	0.169158	0.194539
MARC1 G>A	P50440;H0YMX4;H0YKW9;H0YN43;H0YLC6;H0YL75	Glycine amidinotransferase, mitochondrial	GATM	0.254023	0.169379	0.182888
MARC1 G>A	O14828	Secretory carrier-associated membrane protein 3	SCAMP3	0.253955	0.169493	0.182889
HSD17B13 T>TA	Q53TN4	Cytochrome b reductase 1	CYBRD1	-0.26995	0.169796	0.194547
MARC1 G>A	C9J3D7;Q9UKG9	Peroxisomal carnitine O-octanoyltransferase	CROT	0.253666	0.169986	0.182895
HSD17B13 T>TA	P06733;K7EM90	Alpha-enolase	ENO1	-0.269735	0.17014	0.194551
MARC1 G>A	Q96DC8;Q5W0J6;Q5W0J8	Enoyl-CoA hydratase domain-containing protein 3, mitochondrial	ECHDC3	-0.253569	0.170153	0.182897
HSD17B13 T>TA	O43310	CBP80/20-dependent translation initiation factor	CTIF	-0.269705	0.170188	0.194552
MARC1 G>A	P30039;A0A0C4DFS0;V9GY00	Phenazine biosynthesis-like domain-containing protein	PBLD	0.253282	0.170644	0.182903
MARC1 G>A	P14543	Nidogen-1	NID1	-0.253056	0.171031	0.182907
MARC1 G>A	Q9Y6L6	Solute carrier organic anion transporter family member 1B1	SLCO1B1	0.253038	0.171062	0.182908
HSD17B13 T>TA	P31942	Heterogeneous nuclear ribonucleoprotein H3	HNRNPH3	-0.268833	0.171592	0.19457
MARC1 G>A	P12110;C9JH44;H7C0M5	Collagen alpha-2(VI) chain	COL6A2	-0.252656	0.171718	0.182915
HSD17B13 T>TA	J3QL56;O75880	Protein SCO1 homolog, mitochondrial	SCO1	-0.268743	0.171738	0.194572
MARC1 G>A	F8VR82;F8VYE8;F8W0W8;P36873;H0Y3Y6;A0A087WYY5;F8W1A0	Serine/threonine-protein phosphatase;Serine/threonine-protein phosphatase PP1-gamma catalytic subunit	PPP1CC	0.252602	0.17181	0.182917
MARC1 G>A	E9PIB2;G3V1A6;P57764;E9PQ48;E9PNZ0;E9PQR9	Gasdermin-D	GSDMD	-0.252588	0.171834	0.182917
HSD17B13 T>TA	Q01581;D6RIW1	Hydroxymethylglutaryl-CoA synthase, cytoplasmic	HMGCS1	-0.268557	0.172039	0.194575
HSD17B13 T>TA	E2QRB9;E9PIR7;F8W809;A0A087WSW9;A0A182DWI3;A0A087WSY9;Q16881;E9PKD3;E9PRI8	Thioredoxin reductase 1, cytoplasmic	TXNRD1	-0.268509	0.172118	0.194576
MARC1 G>A	P31431	Syndecan-4	SDC4	-0.25235	0.172245	0.182922
HSD17B13 T>TA	CON__A3EZ82;Q6E0U4;CON__A3EZ79	Dermokine	DMKN	0.268428	0.172249	0.194578
HSD17B13 T>TA	O60306	Intron-binding protein aquarius	AQR	-0.268336	0.172398	0.19458
MARC1 G>A	Q01831	DNA repair protein complementing XP-C cells	XPC	-0.252212	0.172482	0.182924
HSD17B13 T>TA	D6RAD7;D6RAR9;D6RC36;D6R9S0;D6RBN2;D6RBJ9;P32321	Deoxycytidylate deaminase	DCTD	0.268214	0.172596	0.194582
MARC1 G>A	P07902;G3V4G9;G3V3U5;G3V223;F2Z2X9;H0YJL3	Galactose-1-phosphate uridylyltransferase	GALT	0.252136	0.172614	0.182926
HSD17B13 T>TA	P40121;E7ENU9;H7C0X8;B8ZZL6	Macrophage-capping protein	CAPG	-0.26816	0.172683	0.194583
MARC1 G>A	P33176;C9JWB9	Kinesin-1 heavy chain	KIF5B	-0.252082	0.172707	0.182927
HSD17B13 T>TA	Q9Y266;A0A0A0MSS4;A0A0A0MSU9	Nuclear migration protein nudC	NUDC	-0.268101	0.172779	0.194585
HSD17B13 T>TA	Q96EK6;G3V4W4;G3V5E4	Glucosamine 6-phosphate N-acetyltransferase	GNPNAT1	-0.268024	0.172903	0.194586
MARC1 G>A	E9PC84;J3QSU6;P24821;F5H7V9;H0YGZ3;F5H5D6	Tenascin	TNC	-0.251968	0.172904	0.182929
MARC1 G>A	Q14318;U3KQ64;A0A0A0MTJ1;U3KQI1;M0R2K9	Peptidyl-prolyl cis-trans isomerase FKBP8	FKBP8	0.251955	0.172926	0.18293
MARC1 G>A	Q86YP4;A0A0U1RR30	Transcriptional repressor p66-alpha	GATAD2A	-0.251885	0.173048	0.182931
MARC1 G>A	O00507	Probable ubiquitin carboxyl-terminal hydrolase FAF-Y	USP9Y	-0.251852	0.173105	0.182932
HSD17B13 T>TA	P55268;F5H520	Laminin subunit beta-2	LAMB2	-0.267816	0.173242	0.19459
HSD17B13 T>TA	P10316	HLA class I histocompatibility antigen, A-69 alpha chain	HLA-A	-0.267771	0.173315	0.194591
HSD17B13 T>TA	Q9Y4C8	Probable RNA-binding protein 19	RBM19	-0.267672	0.173476	0.194593
MARC1 G>A	Q9UHR4	Brain-specific angiogenesis inhibitor 1-associated protein 2-like protein 1	BAIAP2L1	-0.251485	0.173741	0.182939
HSD17B13 T>TA	O76094;R4GNC1;D6RDY6	Signal recognition particle subunit SRP72	SRP72	0.267441	0.173853	0.194598
MARC1 G>A	P55157;E9PBP6;D6REL9	Microsomal triglyceride transfer protein large subunit	MTTP	0.251371	0.173938	0.182941
MARC1 G>A	A0A087WW66;Q99460;H7BZR6;C9J9M4;H7C378	26S proteasome non-ATPase regulatory subunit 1	PSMD1	0.25122	0.174201	0.182945
MARC1 G>A	Q9Y223	Bifunctional UDP-N-acetylglucosamine 2-epimerase/N-acetylmannosamine kinase;UDP-N-acetylglucosamine 2-epimerase (hydrolyzing);N-acetylmannosamine kinase	GNE	0.251193	0.174247	0.182945
HSD17B13 T>TA	Q9UHD8;K7ER14;K7EK18;K7EL40;K7ER52;K7EIE4;K7EQD7;K7EJL9;K7EJ51;K7ELJ9;K7EIR4;K7EKN4;K7EN52;K7EJV0;K7ENQ5;K7EJZ2;K7EPY1;K7ENL0;K7ERG1	Septin-9	SEPTIN9	-0.267194	0.174256	0.194603
HSD17B13 T>TA	P00480	Ornithine carbamoyltransferase, mitochondrial	OTC	0.267045	0.1745	0.194606
MARC1 G>A	Q9BV23;C9JNE7;C9J010	Monoacylglycerol lipase ABHD6	ABHD6	0.25098	0.174617	0.182949
HSD17B13 T>TA	O95376	E3 ubiquitin-protein ligase ARIH2	ARIH2	-0.266958	0.174642	0.194608
HSD17B13 T>TA	Q8WVC2;P63220;Q9BYK1;Q9BYK2	40S ribosomal protein S21	RPS21	-0.266916	0.174711	0.194609
MARC1 G>A	Q5JRA6;A0A0A0MRH6	Melanoma inhibitory activity protein 3	MIA3	0.250885	0.174784	0.182951
HSD17B13 T>TA	Q9H4I2;H0YNY7;H0Y6F5	Zinc fingers and homeoboxes protein 3	ZHX3	-0.26671	0.175049	0.194613
HSD17B13 T>TA	O15488;E5RIC9;J3QSZ3	Glycogenin-2	GYG2	-0.266585	0.175254	0.194615
MARC1 G>A	Q9Y6M5	Zinc transporter 1	SLC30A1	0.250613	0.175258	0.182957
MARC1 G>A	P50851;H0YA17	Lipopolysaccharide-responsive and beige-like anchor protein	LRBA	0.250491	0.17547	0.182959
HSD17B13 T>TA	Q8WUY1;H0YAR9	Protein THEM6	THEM6	-0.266426	0.175514	0.194618
HSD17B13 T>TA	Q15907;P62491;H3BMH2;H3BSC1;B4DQU5;M0R377;M0R2D0;H3BN38;P57735	Ras-related protein Rab-11B;Ras-related protein Rab-11A	RAB11B	-0.266358	0.175627	0.19462
HSD17B13 T>TA	O76031;H0YK07;H0YM48	ATP-dependent Clp protease ATP-binding subunit clpX-like, mitochondrial	CLPX	0.266349	0.175641	0.19462
HSD17B13 T>TA	Q13790	Apolipoprotein F	APOF	0.266318	0.175693	0.194621
MARC1 G>A	E9PNW4;E9PR17;P13987;H0YET2	CD59 glycoprotein	CD59	-0.250354	0.17571	0.182962
MARC1 G>A	P51692;K7EK35;P42229;K7EIF9;K7EM17	Signal transducer and activator of transcription 5B;Signal transducer and activator of transcription;Signal transducer and activator of transcription 5A	STAT5B	0.250332	0.175748	0.182962
MARC1 G>A	P82673	28S ribosomal protein S35, mitochondrial	MRPS35	0.250215	0.175953	0.182965
HSD17B13 T>TA	Q99961;M0QYE0;M0R0I3;M0R2K6;Q99962	Endophilin-A2	SH3GL1	-0.265941	0.176313	0.194628
MARC1 G>A	Q9P2J5;A0A087WXY1	Leucine--tRNA ligase, cytoplasmic	LARS	0.25	0.17633	0.182969
MARC1 G>A	J3KR24;A0A0A0MSX9;P41252;Q5TCC6;Q5TCD1	Isoleucine--tRNA ligase, cytoplasmic	IARS	-0.249988	0.176352	0.182969
MARC1 G>A	Q9Y2D2	UDP-N-acetylglucosamine transporter	SLC35A3	0.249937	0.176441	0.18297
HSD17B13 T>TA	Q8IWL3;B0QYH2;F8WBY7	Iron-sulfur cluster co-chaperone protein HscB, mitochondrial	HSCB	-0.265757	0.176617	0.194632
MARC1 G>A	P15104	Glutamine synthetase	GLUL	0.249463	0.177274	0.18298
MARC1 G>A	P35998;C9JLS9	26S protease regulatory subunit 7	PSMC2	0.249444	0.177307	0.18298
HSD17B13 T>TA	F8VU51;P49750	YLP motif-containing protein 1	YLPM1	-0.265212	0.177518	0.194643
HSD17B13 T>TA	Q7Z7H5	Transmembrane emp24 domain-containing protein 4	TMED4	-0.265044	0.177797	0.194646
HSD17B13 T>TA	P54855;A0A0G2JMZ5	UDP-glucuronosyltransferase 2B15	UGT2B15	0.264946	0.17796	0.194648
MARC1 G>A	P67936;K7EMU5;K7EPB9	Tropomyosin alpha-4 chain	TPM4	-0.248971	0.178141	0.18299
MARC1 G>A	K7EL93;K7EL74;K7ENU2;K7EK01;K7EMI0;K7ELS2;Q96GC9	Vacuole membrane protein 1	VMP1	0.248843	0.178367	0.182992
HSD17B13 T>TA	Q12907;D6RBV2;D6RDX1;D6RIU4;D6RBH1	Vesicular integral-membrane protein VIP36	LMAN2	-0.264666	0.178424	0.194654
HSD17B13 T>TA	P20073	Annexin A7	ANXA7	-0.264532	0.178647	0.194656
HSD17B13 T>TA	P19440;E7ET76;B5MC36;A0A0C4DG87;B5MC34;Q14390;Q9BX51	Gamma-glutamyltranspeptidase 1;Gamma-glutamyltranspeptidase 1 heavy chain;Gamma-glutamyltranspeptidase 1 light chain	GGT1	-0.264456	0.178774	0.194658
MARC1 G>A	O60763	General vesicular transport factor p115	USO1	0.248465	0.179037	0.183
HSD17B13 T>TA	P56134;C9JJT5;C9JU26;G3V325	ATP synthase subunit f, mitochondrial	ATP5J2	0.264276	0.179074	0.194662
HSD17B13 T>TA	P40429;M0QYS1;Q8J015;Q6NVV1;M0QZU1;A0A096LPE0	60S ribosomal protein L13a	RPL13A	0.264199	0.179202	0.194663
HSD17B13 T>TA	Q9NPJ3	Acyl-coenzyme A thioesterase 13;Acyl-coenzyme A thioesterase 13, N-terminally processed	ACOT13	0.264022	0.179498	0.194667
HSD17B13 T>TA	Q6YN16	Hydroxysteroid dehydrogenase-like protein 2	HSDL2	0.263867	0.179756	0.19467
MARC1 G>A	P98082;D6REB1;D6RIA5;D6RFF7	Disabled homolog 2	DAB2	-0.247935	0.179979	0.18301
HSD17B13 T>TA	P68036;A0A1B0GUS4	Ubiquitin-conjugating enzyme E2 L3	UBE2L3	-0.263717	0.180007	0.194673
HSD17B13 T>TA	F5H345;P08397;F5GY90;F5H0P4;F5H226	Porphobilinogen deaminase	HMBS	0.263536	0.180311	0.194676
MARC1 G>A	P35658;A0A0A0MSW3;E9PKD2;B7ZAV2;H0Y837;H0YF36	Nuclear pore complex protein Nup214	NUP214	0.247645	0.180496	0.183016
HSD17B13 T>TA	Q13488;E9PMC5;E9PM12;E9PNA6	V-type proton ATPase 116 kDa subunit a isoform 3;V-type proton ATPase subunit a	TCIRG1	-0.263391	0.180553	0.194679
HSD17B13 T>TA	K7ENY0;Q96FH0	Protein MEF2BNB	MEF2BNB	-0.263138	0.180979	0.194684
MARC1 G>A	Q9P000;E9PJ95	COMM domain-containing protein 9	COMMD9	-0.24723	0.181237	0.183024
HSD17B13 T>TA	P49773;D6REP8;D6RE99;D6RD60;D6RC06	Histidine triad nucleotide-binding protein 1	HINT1	-0.262974	0.181253	0.194688
HSD17B13 T>TA	P18077;F8WBS5;F8WB72;C9K025	60S ribosomal protein L35a	RPL35A	0.262858	0.181448	0.19469
HSD17B13 T>TA	P11226	Mannose-binding protein C	MBL2	-0.262811	0.181527	0.194691
MARC1 G>A	Q02218;E9PCR7;A0A0D9SFS3;E9PDF2;E9PFG7;C9J4G7	2-oxoglutarate dehydrogenase, mitochondrial	OGDH	0.247028	0.181597	0.183028
HSD17B13 T>TA	Q6P179	Endoplasmic reticulum aminopeptidase 2	ERAP2	-0.262512	0.182033	0.194697
HSD17B13 T>TA	A0A096LP75;C4AMC7;Q6VEQ5;A0A096LP26;A8K0Z3;A8MWX3	Putative WAS protein family homolog 3;WAS protein family homolog 2;WAS protein family homolog 1;Putative WAS protein family homolog 4	WASH3P	-0.262471	0.182102	0.194698
MARC1 G>A	Q9NRY4;A2RRE5	Rho GTPase-activating protein 35	ARHGAP35	0.246722	0.182147	0.183035
MARC1 G>A	Q8IU80	Transmembrane protease serine 6	TMPRSS6	-0.246504	0.182538	0.183039
HSD17B13 T>TA	P80297;U3KQD7	Metallothionein-1X	MT1X	-0.262143	0.182656	0.194704
HSD17B13 T>TA	P02776;P10720	Platelet factor 4;Platelet factor 4, short form;Platelet factor 4 variant;Platelet factor 4 variant(4-74);Platelet factor 4 variant(5-74);Platelet factor 4 variant(6-74)	PF4	-0.262041	0.182828	0.194706
MARC1 G>A	P01042	Kininogen-1;Kininogen-1 heavy chain;T-kinin;Bradykinin;Lysyl-bradykinin;Kininogen-1 light chain;Low molecular weight growth-promoting factor	KNG1	-0.246261	0.182975	0.183044
MARC1 G>A	P09601;B1AHA8	Heme oxygenase 1	HMOX1	0.246178	0.183126	0.183045
MARC1 G>A	O94760;B4DYP1	N(G),N(G)-dimethylarginine dimethylaminohydrolase 1	DDAH1	-0.246155	0.183167	0.183046
MARC1 G>A	P23141;H3BQV8;A0A140TA63;H3BSU0;Q9UKY3;H3BQR4	Liver carboxylesterase 1	CES1	0.246152	0.183173	0.183046
MARC1 G>A	Q5RI15	Cytochrome c oxidase protein 20 homolog	COX20	0.246035	0.183384	0.183048
HSD17B13 T>TA	P35749	Myosin-11	MYH11	0.26166	0.183473	0.194714
HSD17B13 T>TA	Q06323;H0YLU2;H0YKK6	Proteasome activator complex subunit 1	PSME1	-0.261509	0.183731	0.194717
MARC1 G>A	C9JNK6;O75431;C9JAZ1	Metaxin-2	MTX2	-0.245753	0.183893	0.183054
HSD17B13 T>TA	Q8WUH6	Transmembrane protein 263	TMEM263	0.261338	0.184021	0.19472
MARC1 G>A	P30488;P30487;P30483	HLA class I histocompatibility antigen, B-50 alpha chain;HLA class I histocompatibility antigen, B-49 alpha chain;HLA class I histocompatibility antigen, B-45 alpha chain	HLA-B	0.245618	0.184137	0.183056
HSD17B13 T>TA	Q9P2R7;Q5T9Q5;Q5T9Q8;A0A0U1RQL1;A0A0U1RRI1;A0A0U1RQF8;A0A0U1RQU7	Succinyl-CoA ligase [ADP-forming] subunit beta, mitochondrial	SUCLA2	0.261142	0.184354	0.194724
HSD17B13 T>TA	P20618	Proteasome subunit beta type-1	PSMB1	0.261101	0.184424	0.194725
HSD17B13 T>TA	C9JXB8;C9JNW5;P83731	60S ribosomal protein L24	RPL24	0.260895	0.184774	0.194729
HSD17B13 T>TA	Q9UJU6;H0Y5J4;F8WBG8	Drebrin-like protein	DBNL	-0.26088	0.1848	0.194729
HSD17B13 T>TA	B7ZC39;B7ZC38;Q9NR46;F8WFB9;H7C1Z6	Endophilin-B2	SH3GLB2	-0.26085	0.184852	0.19473
HSD17B13 T>TA	O14910;H0YIA8;H0YI92;J3KN23;Q9HAP6	Protein lin-7 homolog A	LIN7A	-0.2608	0.184937	0.194731
MARC1 G>A	Q9BSE5	Agmatinase, mitochondrial	AGMAT	-0.244981	0.185292	0.183069
HSD17B13 T>TA	D6RDM3;D6R9S7;D6RHE3;D6RDB0;Q96GZ6	Solute carrier family 41 member 3	SLC41A3	-0.260592	0.185292	0.194735
HSD17B13 T>TA	P07996;A8MZG1;CON__Q28194	Thrombospondin-1	THBS1	0.260578	0.185315	0.194735
HSD17B13 T>TA	Q53FZ2;H3BSM0;H3BVD5;H3BUF2;H3BV29;H3BT38;H3BR33	Acyl-coenzyme A synthetase ACSM3, mitochondrial	ACSM3	0.260476	0.185491	0.194737
MARC1 G>A	Q9NQT8;E7ERX9;F2Z2F9;H0YBA8	Kinesin-like protein KIF13B;Kinesin-like protein	KIF13B	0.244683	0.185834	0.183075
MARC1 G>A	P09525;Q6P452;B4E1S2	Annexin A4;Annexin	ANXA4	-0.244632	0.185927	0.183076
MARC1 G>A	Q15417;E9PDU6	Calponin-3;Calponin	CNN3	-0.24462	0.185948	0.183076
MARC1 G>A	Q92616	Translational activator GCN1	GCN1L1	0.244478	0.186208	0.183079
HSD17B13 T>TA	P60174;U3KPZ0;U3KQF3;U3KPS5	Triosephosphate isomerase	TPI1	-0.259996	0.186313	0.194746
HSD17B13 T>TA	Q9Y2Z0	Suppressor of G2 allele of SKP1 homolog	SUGT1	-0.25999	0.186322	0.194746
HSD17B13 T>TA	P50552;K7ENL7;K7EQD0;K7EIG8;K7ENR7;K7EM16	Vasodilator-stimulated phosphoprotein	VASP	-0.259871	0.186527	0.194749
HSD17B13 T>TA	P22310	UDP-glucuronosyltransferase 1-4	UGT1A4	0.25978	0.186683	0.194751
HSD17B13 T>TA	U3KQC1;K7EIR0;A0A0A0MQU0;Q9BV38	WD repeat-containing protein 18	WDR18	-0.259655	0.186899	0.194753
MARC1 G>A	Q08AH3;F5GWL3;E7EPS5;I3L2Y5;I3L438;H3BQ84;I3L339;H0YAU5;Q08AH1;F5H8A1;F5GWQ4;E5RHP9;F5GYP3;H3BQU5;U3KRG3;F5H3W2;F5H6Y6;E7EQW1;C9JB18;E9PNS9;E9PJ88;F5H4N5;E9PNV8;F8W0I5;F6SDX0;E9PKP1;E7EUG2;E9PIF3;E9PJ23;E9PQR5;Q92617;A8MRT5;C9JG80;A6NJU9;E5RHQ5	Acyl-coenzyme A synthetase ACSM2A, mitochondrial	ACSM2A	0.244021	0.187043	0.183088
MARC1 G>A	Q9NYU2;H7BZG0;F8WCI2;F8WCE6;Q9NYU1	UDP-glucose:glycoprotein glucosyltransferase 1	UGGT1	0.243841	0.187373	0.183091
MARC1 G>A	Q96HC4;H0Y8Y3;A0A0D9SFR4;A0A0A0MSP3;D6RAA1;A0A0D9SFW3;D6RGG6	PDZ and LIM domain protein 5	PDLIM5	0.243779	0.187486	0.183093
MARC1 G>A	A0A0A0MR54;Q14162	Scavenger receptor class F member 1	SCARF1	-0.243564	0.187881	0.183097
HSD17B13 T>TA	A0A0B4J1R2;Q9H6R3;F8VZB4;H0YII9	Acyl-CoA synthetase short-chain family member 3, mitochondrial	ACSS3	0.258648	0.188636	0.194773
HSD17B13 T>TA	P54136;E5RJM9;E5RH09;E5RI24	Arginine--tRNA ligase, cytoplasmic	RARS	0.258625	0.188676	0.194773
MARC1 G>A	P21291;E9PP21;E9PS42;E9PND2	Cysteine and glycine-rich protein 1	CSRP1	0.243021	0.188879	0.183107
MARC1 G>A	Q9BU23	Lipase maturation factor 2	LMF2	0.242935	0.189039	0.183109
MARC1 G>A	Q8TCJ2	Dolichyl-diphosphooligosaccharide--protein glycosyltransferase subunit STT3B	STT3B	0.242873	0.189152	0.18311
MARC1 G>A	Q96I25;H0Y6J6;Q5W011;Q5W010;Q5W012	Splicing factor 45	RBM17	-0.242528	0.189789	0.183117
HSD17B13 T>TA	A0A1B0GU66;A0A0D9SEV0;M0R000;M0QYI1;M0R3C8;A0A0D9SFL2;M0QYH2;Q96T60	Bifunctional polynucleotide phosphatase/kinase;Polynucleotide 3-phosphatase;Polynucleotide 5-hydroxyl-kinase	PNKP	0.257976	0.189802	0.194786
MARC1 G>A	Q9Y4C2	TRPM8 channel-associated factor 1	TCAF1	0.242489	0.189863	0.183118
HSD17B13 T>TA	Q9P2R3;I3L3P8	Rabankyrin-5	ANKFY1	0.257907	0.189922	0.194787
HSD17B13 T>TA	P63173;J3KT73;J3QL01;J3KSP2	60S ribosomal protein L38	RPL38	0.257892	0.189947	0.194787
MARC1 G>A	M0QZK8;O75223;H7BZK5;B8ZZK2	Gamma-glutamylcyclotransferase	GGCT	0.242439	0.189954	0.183119
MARC1 G>A	P36915;A0A140T8Y2;A2AB27	Guanine nucleotide-binding protein-like 1	GNL1	0.242384	0.190056	0.18312
HSD17B13 T>TA	O75569;F8WEG8;G5E9Q4;C9JMM3	Interferon-inducible double-stranded RNA-dependent protein kinase activator A	PRKRA	-0.257809	0.190092	0.194789
HSD17B13 T>TA	O94760;B4DYP1	N(G),N(G)-dimethylarginine dimethylaminohydrolase 1	DDAH1	-0.257401	0.190803	0.194797
MARC1 G>A	G5E9W7;G5E9V5;P82650;H7C5F2;H7C5H3	28S ribosomal protein S22, mitochondrial	MRPS22	0.241912	0.190932	0.183129
MARC1 G>A	Q02878;F8VZ45;U3KQR5;F8VZA3;F8VWR1;F8VU16;F8VR69	60S ribosomal protein L6	RPL6	0.241841	0.191064	0.18313
HSD17B13 T>TA	A0A0G2JIW1;P0DMV9;P0DMV8;V9GZ37	Heat shock 70 kDa protein 1B;Heat shock 70 kDa protein 1A	HSPA1B	-0.257167	0.191212	0.194802
HSD17B13 T>TA	P04406;E7EUT5;O14556	Glyceraldehyde-3-phosphate dehydrogenase	GAPDH	0.257151	0.19124	0.194802
HSD17B13 T>TA	O95881;V9GY50;V9GYV4	Thioredoxin domain-containing protein 12	TXNDC12	-0.257145	0.191251	0.194802
MARC1 G>A	P68366;C9JEV8;C9JQ00;C9JJQ8;C9JDL2	Tubulin alpha-4A chain	TUBA4A	-0.241708	0.191311	0.183133
MARC1 G>A	Q2L6G8;G8JLG2;Q15517	Corneodesmosin	CDSN	-0.241642	0.191434	0.183134
MARC1 G>A	F8W7Q4;Q96A26;E9PH05	Protein FAM162A	FAM162A	0.2416	0.191512	0.183135
MARC1 G>A	Q14019;H3BT58	Coactosin-like protein	COTL1	-0.2414	0.191885	0.183139
MARC1 G>A	Q9BV40;B8ZZT4;C9JXZ5	Vesicle-associated membrane protein 8	VAMP8	-0.241354	0.19197	0.18314
HSD17B13 T>TA	Q8N5A5;X6RGY1	Zinc finger CCCH-type with G patch domain-containing protein	ZGPAT	-0.256683	0.19206	0.194811
MARC1 G>A	Q13085;Q59FY4;A0A087X0W4;S4R3S7;A0A087WVR6;A0A087WWN5;A0A0C4DGT1	Acetyl-CoA carboxylase 1;Biotin carboxylase	ACACA	0.241279	0.19211	0.183141
HSD17B13 T>TA	E9PC69;Q7KZI7;E7ETY4	Serine/threonine-protein kinase MARK2	MARK2	0.256646	0.192125	0.194812
HSD17B13 T>TA	P35270;REV__Q16649	Sepiapterin reductase	SPR	-0.25659	0.192222	0.194813
HSD17B13 T>TA	P13796;Q5TBN3;Q5TBN5	Plastin-2	LCP1	-0.256562	0.192272	0.194813
MARC1 G>A	E5RHG8;Q15369;R4GMY8	Transcription elongation factor B polypeptide 1	TCEB1	-0.241135	0.192379	0.183144
HSD17B13 T>TA	C9J0K6;P30626;B4DHQ6;E9PG82	Sorcin	SRI	-0.256364	0.192619	0.194817
HSD17B13 T>TA	Q9P0J0;B4DEZ3;K7EJE1;E7ENQ6;U3KQP3;K7EP87	NADH dehydrogenase [ubiquinone] 1 alpha subcomplex subunit 13	NDUFA13	0.256307	0.192719	0.194818
MARC1 G>A	B4DUR8;P49368;Q5SZX6;E9PRC8;E9PQ35;Q5SZW8;Q5SZX9;E9PM09	T-complex protein 1 subunit gamma	CCT3	-0.24095	0.192725	0.183148
HSD17B13 T>TA	Q7Z422	SUZ domain-containing protein 1	SZRD1	-0.256267	0.19279	0.194819
HSD17B13 T>TA	A0A0C4DGQ5;P04632;K7EKD8;K7ELJ7;U3KQE2;K7EIV0;A0A075B7C0;U3KPR7;K7EM73;K7EMQ1;Q96L46;K7ES78	Calpain small subunit 1	CAPNS1	-0.256207	0.192896	0.19482
MARC1 G>A	A0A024RA52;P25787;C9JCK5;H3BT36	Proteasome subunit alpha type;Proteasome subunit alpha type-2	PSMA2	-0.24081	0.192988	0.18315
MARC1 G>A	O43819	Protein SCO2 homolog, mitochondrial	SCO2	-0.240767	0.193068	0.183151
HSD17B13 T>TA	Q14657	EKC/KEOPS complex subunit LAGE3	LAGE3	0.255921	0.1934	0.194826
HSD17B13 T>TA	O15144;C9JTV5;G5E9J0;G5E9S7;H7C3F9	Actin-related protein 2/3 complex subunit 2	ARPC2	0.255777	0.193653	0.194828
HSD17B13 T>TA	Q13643	Four and a half LIM domains protein 3	FHL3	-0.255716	0.19376	0.19483
HSD17B13 T>TA	P05362;E7ESS4;K7EKL8	Intercellular adhesion molecule 1	ICAM1	-0.255499	0.194145	0.194834
HSD17B13 T>TA	Q08495;E5RGQ0;E5RJ61;A0A087WT94;E5RJC0;E5RFK4;E5RFK6;A0A087WUC0;E5RGQ7	Dematin	DMTN	-0.25548	0.194177	0.194834
HSD17B13 T>TA	Q96KR1;H0Y8W1	Zinc finger RNA-binding protein	ZFR	0.25548	0.194178	0.194834
HSD17B13 T>TA	Q5T123;Q9H299	SH3 domain-binding glutamic acid-rich-like protein 3	SH3BGRL3	-0.255437	0.194254	0.194835
MARC1 G>A	O95049	Tight junction protein ZO-3	TJP3	-0.239861	0.19477	0.183169
HSD17B13 T>TA	O14980;C9JF49;C9IYM2;H7BZC5;F8WF71;C9IZS4;C9JQ02;C9JV99;C9J673;C9JKM9	Exportin-1	XPO1	0.254938	0.195137	0.194845
HSD17B13 T>TA	A0A024RCR6;A0A0G2JK23;P46379;A0A0G2JL47;F6S6P2;X6REW1;A0A0G2JJM1;H0Y4L1;H0Y710	Large proline-rich protein BAG6	BAT3	-0.2549	0.195206	0.194845
HSD17B13 T>TA	O75489;E9PS48;E9PKL8;G3V194	NADH dehydrogenase [ubiquinone] iron-sulfur protein 3, mitochondrial	NDUFS3	0.254884	0.195233	0.194846
HSD17B13 T>TA	P50225;H3BRY5;E9PKW4;H3BQX5;E9PM76	Sulfotransferase 1A1;Sulfotransferase	SULT1A1	0.254676	0.195602	0.19485
MARC1 G>A	Q9H3S7;R4GMM7	Tyrosine-protein phosphatase non-receptor type 23	PTPN23	0.239375	0.195687	0.183178
MARC1 G>A	G8JLD3;X6RLX0;Q8IUD2;X6RM00;K7EPP6;A0A0U1RQM4;K7EPD6;A0A0U1RQN0	ELKS/Rab6-interacting/CAST family member 1	ERC1	-0.239358	0.195719	0.183178
MARC1 G>A	A0A087WW69;F8W8L6;A0A087WTA5;E7ERK9;Q9UI10	Translation initiation factor eIF-2B subunit delta	EIF2B4	0.23932	0.195791	0.183179
MARC1 G>A	D6RDI2;J3KPP4;O95232	Luc7-like protein 3	LUC7L3	0.239236	0.19595	0.183181
HSD17B13 T>TA	E7ESC6;Q9UIA9;H0YBE1	Exportin-7	XPO7	-0.254477	0.195957	0.194854
MARC1 G>A	Q09666;E9PJZ0;E9PKR9;E9PJC6;E9PLK4;E9PQE3;P48552	Neuroblast differentiation-associated protein AHNAK	AHNAK	-0.239186	0.196043	0.183182
MARC1 G>A	M0QYC9;M0R2L2;Q9HA65	TBC1 domain family member 17	TBC1D17	0.239045	0.196311	0.183184
HSD17B13 T>TA	Q96NY7;Q9NZA1	Chloride intracellular channel protein 6;Chloride intracellular channel protein 5	CLIC6	-0.25416	0.196522	0.19486
HSD17B13 T>TA	G3V1D0;B7WPE2;H0Y3M3;Q32P44	Echinoderm microtubule-associated protein-like 3	EML3	-0.254141	0.196555	0.19486
MARC1 G>A	P51571;A6NLM8	Translocon-associated protein subunit delta	SSR4	0.238816	0.196746	0.183189
MARC1 G>A	Q9NVH1;B1AK20;Q5TH61	DnaJ homolog subfamily C member 11	DNAJC11	0.238753	0.196865	0.18319
HSD17B13 T>TA	Q08380;K7ESM3;K7EKQ5;K7EP36;K7ES75;K7EN99;K7ERZ6;K7EJY8;K7EJD3	Galectin-3-binding protein	LGALS3BP	-0.253908	0.19697	0.194864
HSD17B13 T>TA	A0A0A0MSV6;D6R934;P02746	Complement C1q subcomponent subunit B	C1QB	-0.253859	0.197057	0.194865
MARC1 G>A	I3L1L3;Q9BQG0	Myb-binding protein 1A	MYBBP1A	0.238468	0.197406	0.183195
HSD17B13 T>TA	P62879;E7EP32;C9JIS1;C9JXA5;C9JZN1;C9JD14	Guanine nucleotide-binding protein G(I)/G(S)/G(T) subunit beta-2	GNB2	0.253657	0.197419	0.194869
MARC1 G>A	C9JQD1;P35557;H7BXV0	Hexokinase;Glucokinase	GCK	-0.238418	0.197501	0.183196
MARC1 G>A	B8ZZU8;Q15370;I3L0M9;A0A0B4J296	Transcription elongation factor B polypeptide 2	TCEB2	-0.238185	0.197945	0.183201
MARC1 G>A	P48775	Tryptophan 2,3-dioxygenase	TDO2	-0.23807	0.198164	0.183203
HSD17B13 T>TA	P04083;Q5T3N1;Q5T3N0	Annexin A1;Annexin	ANXA1	-0.253226	0.19819	0.194877
HSD17B13 T>TA	O43252	Bifunctional 3-phosphoadenosine 5-phosphosulfate synthase 1;Sulfate adenylyltransferase;Adenylyl-sulfate kinase	PAPSS1	-0.253168	0.198295	0.194879
HSD17B13 T>TA	Q9Y2Z9;A0A0D9SFJ1;G3V2L5;G3V4A6;G3V434;G3V3A1	Ubiquinone biosynthesis monooxygenase COQ6, mitochondrial	COQ6	0.253139	0.198347	0.194879
HSD17B13 T>TA	O00330;H0YD97;E9PLU0;E9PRI6	Pyruvate dehydrogenase protein X component, mitochondrial	PDHX	-0.253112	0.198395	0.19488
MARC1 G>A	E9PP16;Q8ND30;E9PI79;H0YDJ2	Liprin-beta-2	PPFIBP2	0.23783	0.198624	0.183208
HSD17B13 T>TA	O14936;Q5JS74;Q5JS72;Q5JS79	Peripheral plasma membrane protein CASK	CASK	0.252841	0.198883	0.194885
HSD17B13 T>TA	Q13158	FAS-associated death domain protein	FADD	-0.252819	0.198922	0.194885
MARC1 G>A	Q96ED9;K7EJ48;K7ENU5;K7EMR5	Protein Hook homolog 2	HOOK2	-0.237532	0.199192	0.183213
HSD17B13 T>TA	F8VU90;Q9NYL4;H0YHM7;E9PAR0	Peptidyl-prolyl cis-trans isomerase;Peptidyl-prolyl cis-trans isomerase FKBP11	FKBP11	-0.252638	0.199248	0.194889
HSD17B13 T>TA	A0MZ66	Shootin-1	KIAA1598	-0.2523	0.199858	0.194895
HSD17B13 T>TA	B1AKG0;Q03591	Complement factor H-related protein 1	CFHR1	-0.252294	0.199867	0.194895
HSD17B13 T>TA	Q96GE6;H3BS46	Calmodulin-like protein 4	CALML4	-0.252212	0.200017	0.194897
HSD17B13 T>TA	Q13435;E9PPJ0;E9PJ04;E9PJT3;H0YCG1;H0YEX5;E9PIL8	Splicing factor 3B subunit 2	SF3B2	-0.252061	0.200289	0.1949
MARC1 G>A	Q8NFH5	Nucleoporin NUP53	NUP35	0.236887	0.200432	0.183226
MARC1 G>A	P05023;M0R116;A0A0A0MT26;P13637;H0Y7C1;Q5TC01;Q5TC02;Q13733;P20648;P54707;M0QXF2;E9PRA5	Sodium/potassium-transporting ATPase subunit alpha-1	ATP1A1	0.236764	0.200668	0.183228
HSD17B13 T>TA	P00167;J3KNC7	Cytochrome b5	CYB5A	-0.251689	0.200962	0.194907
HSD17B13 T>TA	Q86UE4;E5RJU9;H0YB56;H0YBJ8;H0YBE0	Protein LYRIC	MTDH	0.25168	0.200978	0.194907
HSD17B13 T>TA	G3V511;G3V3X5;Q14767	Latent-transforming growth factor beta-binding protein 2	LTBP2	-0.251563	0.20119	0.194909
HSD17B13 T>TA	Q9UP83;U3KQU7	Conserved oligomeric Golgi complex subunit 5	COG5	-0.251496	0.201312	0.19491
HSD17B13 T>TA	O95425	Supervillin	SVIL	-0.251345	0.201586	0.194913
HSD17B13 T>TA	Q08554	Desmocollin-1	DSC1	0.251335	0.201604	0.194913
MARC1 G>A	Q8N4Q1	Mitochondrial intermembrane space import and assembly protein 40	CHCHD4	-0.236107	0.201935	0.18324
MARC1 G>A	Q08J23;A0A140T9Y7	tRNA (cytosine(34)-C(5))-methyltransferase	NSUN2	0.23609	0.201969	0.183241
HSD17B13 T>TA	Q9NZZ3	Charged multivesicular body protein 5	CHMP5	-0.251112	0.20201	0.194918
MARC1 G>A	P81605	Dermcidin;Survival-promoting peptide;DCD-1	DCD	-0.236057	0.202032	0.183241
HSD17B13 T>TA	E7EPT4;P19404	NADH dehydrogenase [ubiquinone] flavoprotein 2, mitochondrial	NDUFV2	-0.250973	0.202263	0.19492
MARC1 G>A	P24666;G5E9R5;F2Z2Q9	Low molecular weight phosphotyrosine protein phosphatase	ACP1	-0.235878	0.202379	0.183245
HSD17B13 T>TA	Q53LP3	Ankyrin repeat domain-containing protein SOWAHC	SOWAHC	0.250875	0.202441	0.194922
MARC1 G>A	P46019	Phosphorylase b kinase regulatory subunit alpha, liver isoform	PHKA2	0.235809	0.202513	0.183246
MARC1 G>A	Q9Y5M8;H7C4H2;C9J5Z8	Signal recognition particle receptor subunit beta	SRPRB	0.23577	0.202588	0.183247
HSD17B13 T>TA	O75368	SH3 domain-binding glutamic acid-rich-like protein	SH3BGRL	-0.250769	0.202632	0.194924
MARC1 G>A	P61081;M0QX69;M0QYI6	NEDD8-conjugating enzyme Ubc12	UBE2M	-0.235638	0.202843	0.183249
HSD17B13 T>TA	Q01995;H0YCU9;E9PJ32	Transgelin	TAGLN	-0.250642	0.202865	0.194927
MARC1 G>A	P30480;P30460;A0A140TA21;A0A140T951;A0A140T9D4	HLA class I histocompatibility antigen, B-42 alpha chain;HLA class I histocompatibility antigen, B-8 alpha chain	HLA-B	0.235596	0.202926	0.18325
HSD17B13 T>TA	D6RIE3;D6RGV5;H0UI06;P14406;D6R9C3	Cytochrome c oxidase subunit 7A2, mitochondrial	COX7A2	0.250402	0.203302	0.194931
HSD17B13 T>TA	P05388;F8VWS0;F8VU65;F8VPE8;G3V210;F8VW21;F8VQY6;F8VRK7;F8VZS0;Q8NHW5;F8VS58;F8VWV4;F8W1K8	60S acidic ribosomal protein P0;60S acidic ribosomal protein P0-like	RPLP0	0.250367	0.203367	0.194932
HSD17B13 T>TA	Q5VWZ2	Lysophospholipase-like protein 1	LYPLAL1	0.25027	0.203544	0.194934
HSD17B13 T>TA	Q15181;Q5SQT6	Inorganic pyrophosphatase	PPA1	-0.25013	0.2038	0.194936
HSD17B13 T>TA	A0A0A0MRL7;P55210	Caspase-7;Caspase-7 subunit p20;Caspase-7 subunit p11	CASP7	-0.250114	0.20383	0.194937
HSD17B13 T>TA	Q96HE7;G3V5B3;G3V3E6;G3V2H0;G3V503;Q5TAE8;Q86YB8	ERO1-like protein alpha	ERO1L	-0.24992	0.204184	0.19494
MARC1 G>A	O14548;E5RJZ1;H0YBD2	Cytochrome c oxidase subunit 7A-related protein, mitochondrial	COX7A2L	0.234928	0.204224	0.183263
MARC1 G>A	Q14117;E5RG28;H0YEV7	Dihydropyrimidinase	DPYS	0.234873	0.204331	0.183264
MARC1 G>A	Q15126	Phosphomevalonate kinase	PMVK	0.234747	0.204578	0.183266
HSD17B13 T>TA	P37802;X6RJP6;C9J5W6;Q9UI15	Transgelin-2	TAGLN2	-0.249704	0.20458	0.194944
HSD17B13 T>TA	F8W038;Q8IXM2;F8W1H0;H0YIS7	Chromatin complexes subunit BAP18	C17orf49	-0.249692	0.204603	0.194945
MARC1 G>A	Q13247;A0A0D9SEM4;Q08170	Serine/arginine-rich splicing factor 6;Serine/arginine-rich splicing factor 4	SRSF6	0.234502	0.205055	0.183271
MARC1 G>A	P62318;H3BT13	Small nuclear ribonucleoprotein Sm D3	SNRPD3	-0.234412	0.205232	0.183272
MARC1 G>A	A0A0A0MT60;Q5T1M5;X6RKW4	Peptidyl-prolyl cis-trans isomerase;FK506-binding protein 15	FKBP15	-0.234394	0.205267	0.183273
HSD17B13 T>TA	R4GN54;R4GMW6;H0Y4W0;H0Y6Z9;R4GMX3;Q9UBI1	COMM domain-containing protein 3	COMMD3-BMI1	-0.249304	0.205316	0.194952
HSD17B13 T>TA	F5H669;Q8N684;F5H6M0;F5H047;J3QT54	Cleavage and polyadenylation specificity factor subunit 7	CPSF7	-0.249218	0.205474	0.194953
MARC1 G>A	Q9NYJ1	Cytochrome c oxidase assembly factor 4 homolog, mitochondrial	COA4	0.234219	0.205609	0.183276
HSD17B13 T>TA	Q5BKU9	Oxidoreductase-like domain-containing protein 1	OXLD1	-0.249106	0.205679	0.194956
HSD17B13 T>TA	P34896;J3KRZ5;J3KRK5;A0A087WTD8	Serine hydroxymethyltransferase, cytosolic	SHMT1	0.249038	0.205805	0.194957
MARC1 G>A	P30084	Enoyl-CoA hydratase, mitochondrial	ECHS1	-0.234064	0.205913	0.183279
HSD17B13 T>TA	P84077;P61204;F5H423;F5H0C7;H0YGG7	ADP-ribosylation factor 1;ADP-ribosylation factor 3	ARF1	0.248959	0.20595	0.194958
HSD17B13 T>TA	E5RHW4;O94905;E5RJ09	Erlin-2	ERLIN2	0.248913	0.206035	0.194959
HSD17B13 T>TA	H7C3P7;P11233	Ras-related protein Ral-A	RALA	0.2489	0.20606	0.194959
MARC1 G>A	P10632;B7Z1F5;G3V188;A0A0D9SG51	Cytochrome P450 2C8	CYP2C8	0.233985	0.206068	0.18328
MARC1 G>A	P08697;C9JMH6;A0A0J9YY65;A0A0G2JPA8;C9JPV4;A0A0J9YWQ3;CON__P28800	Alpha-2-antiplasmin	SERPINF2	-0.233978	0.206083	0.18328
MARC1 G>A	M0QZR4;Q92888;M0R2C7;M0QYC1	Rho guanine nucleotide exchange factor 1	ARHGEF1	0.233777	0.206477	0.183284
MARC1 G>A	Q5T8H6;P26992	Ciliary neurotrophic factor receptor subunit alpha	CNTFR	-0.23377	0.20649	0.183284
HSD17B13 T>TA	O95630	STAM-binding protein	STAMBP	-0.248647	0.206527	0.194964
HSD17B13 T>TA	P05543	Thyroxine-binding globulin	SERPINA7	-0.248598	0.206617	0.194965
MARC1 G>A	Q8WXI7	Mucin-16	MUC16	-0.233653	0.20672	0.183287
HSD17B13 T>TA	P21810;C9JKG1	Biglycan	BGN	-0.2485	0.206798	0.194967
HSD17B13 T>TA	Q9UBF2	Coatomer subunit gamma-2	COPG2	-0.24849	0.206816	0.194967
MARC1 G>A	A0A0C4DGQ8;Q6IAN0	Dehydrogenase/reductase SDR family member 7B	DHRS7B	0.233524	0.206974	0.183289
HSD17B13 T>TA	P56470;M0QZ93	Galectin-4;Galectin	LGALS4	-0.248403	0.206977	0.194969
MARC1 G>A	Q9Y678;H0Y8X7;D6RG17;H0Y8G2	Coatomer subunit gamma-1	COPG1	0.233463	0.207095	0.18329
MARC1 G>A	A0A087WVV7;A0A087X165;Q9C0H9;A0A087WU33	SRC kinase signaling inhibitor 1	SRCIN1	-0.233402	0.207213	0.183291
HSD17B13 T>TA	Q68CZ2;E9PCX8;C9JHU5	Tensin-3	TNS3	-0.248244	0.207271	0.194972
MARC1 G>A	K7EKI8;O60437;K7EQ71	Periplakin	PPL	0.23334	0.207337	0.183292
MARC1 G>A	P19224;C9JMY5;Q9HAW8;B5MCT4	UDP-glucuronosyltransferase 1-6	UGT1A6	0.233331	0.207354	0.183293
MARC1 G>A	Q9NZL9;H7C0X7;E5RJR3	Methionine adenosyltransferase 2 subunit beta	MAT2B	-0.233272	0.207469	0.183294
MARC1 G>A	P21266;A0A0A0MTN3	Glutathione S-transferase Mu 3	GSTM3	-0.233215	0.207583	0.183295
HSD17B13 T>TA	P30101	Protein disulfide-isomerase A3	PDIA3	-0.248073	0.207588	0.194975
HSD17B13 T>TA	J3QL05;J3KP15;Q01130;Q9BRL6	Serine/arginine-rich splicing factor 2;Serine/arginine-rich splicing factor 8	SRSF2	-0.247976	0.207768	0.194977
MARC1 G>A	E7ETA6;Q15154;A6NNN6;H0YBA1	Pericentriolar material 1 protein	PCM1	0.233108	0.207793	0.183297
MARC1 G>A	E9PC69;Q7KZI7;E7ETY4	Serine/threonine-protein kinase MARK2	MARK2	-0.233079	0.20785	0.183297
MARC1 G>A	P10153	Non-secretory ribonuclease	RNASE2	0.232984	0.208039	0.183299
HSD17B13 T>TA	I3L397;I3L504;P63241;Q6IS14;F8WCJ1;C9J7B5;C9J4W5;Q9GZV4	Eukaryotic translation initiation factor 5A;Eukaryotic translation initiation factor 5A-1;Eukaryotic translation initiation factor 5A-1-like	EIF5A	-0.247785	0.208123	0.19498
MARC1 G>A	O95342;Q53S60	Bile salt export pump	ABCB11	0.232871	0.208261	0.183301
HSD17B13 T>TA	A0A087WYJ9;A0A1B0GUU9;P01871	Ig mu chain C region	IGHM	-0.247708	0.208266	0.194982
MARC1 G>A	O75694;E9PF10	Nuclear pore complex protein Nup155	NUP155	0.23284	0.208323	0.183302
HSD17B13 T>TA	B4DDG0;P41732;F8WF47;F8WC96;F8WF53;B4E171	Tetraspanin;Tetraspanin-7	TSPAN7	0.247662	0.208351	0.194983
MARC1 G>A	P14324;A0A087WVN4;A0A087X090;A0A087X1D8;A0A087WTP2	Farnesyl pyrophosphate synthase	FDPS	0.232727	0.208545	0.183304
MARC1 G>A	X6R433;A0A0A0MT22;P08575;M3ZCP1;A0A075B788;E9PKH0;A0A140TA77;A0A140TA68;A0A0G2JNW2;A0A140TA57;M9MMK9	Protein-tyrosine-phosphatase;Receptor-type tyrosine-protein phosphatase C	PTPRC	-0.232724	0.208552	0.183304
MARC1 G>A	A0A087WXS7;O43681;K7ERW9	ATPase ASNA1	ASNA1	0.232711	0.208578	0.183304
MARC1 G>A	P29144;Q5VZU9	Tripeptidyl-peptidase 2	TPP2	0.232627	0.208744	0.183306
HSD17B13 T>TA	A0A087X1A5;O95793;Q5JW30;Q5JW28;F6UDC6	Double-stranded RNA-binding protein Staufen homolog 1	STAU1	-0.247425	0.208792	0.194987
HSD17B13 T>TA	P28066	Proteasome subunit alpha type-5	PSMA5	-0.247405	0.20883	0.194987
HSD17B13 T>TA	A0A0X1KG71;Q8WX92	Negative elongation factor B	NELFB	-0.247338	0.208953	0.194989
HSD17B13 T>TA	P13671	Complement component C6	C6	-0.247302	0.209022	0.194989
MARC1 G>A	Q9Y2Y8	Proteoglycan 3	PRG3	-0.232481	0.209033	0.183308
HSD17B13 T>TA	J3KMX2;B9EGA3;Q92925	SWI/SNF-related matrix-associated actin-dependent regulator of chromatin subfamily D member 2	SMARCD2	-0.247138	0.209328	0.194992
MARC1 G>A	E5RHW4;O94905;E5RJ09	Erlin-2	ERLIN2	0.232294	0.209404	0.183312
MARC1 G>A	A0A0G2JMZ8;Q16625	Occludin	OCLN	0.232272	0.209449	0.183312
HSD17B13 T>TA	F8VNT9;F8VV56;F8W022;F8VWK8;P08962	Tetraspanin;CD63 antigen	CD63	0.247071	0.209452	0.194994
MARC1 G>A	Q9UDW1	Cytochrome b-c1 complex subunit 9	UQCR10	0.232237	0.209517	0.183313
MARC1 G>A	Q9NUT2;C9JYI3;C9JTY4;H7C5K9	ATP-binding cassette sub-family B member 8, mitochondrial	ABCB8	0.232129	0.209732	0.183315
HSD17B13 T>TA	E5RHG8;Q15369;R4GMY8	Transcription elongation factor B polypeptide 1	TCEB1	-0.246619	0.210296	0.195002
MARC1 G>A	P62873;F6UT28;B1AKQ8;F6X3N5;B3KVK2;F5H8J8;F5H100;F5H0S8;E9PCP0;P16520	Guanine nucleotide-binding protein G(I)/G(S)/G(T) subunit beta-1	GNB1	0.231832	0.210323	0.183321
MARC1 G>A	Q96HS1;F5GXG4	Serine/threonine-protein phosphatase PGAM5, mitochondrial	PGAM5	0.231825	0.210336	0.183321
HSD17B13 T>TA	P00738;J3QLC9;H3BS21;J3KRH2;J3KSV1;J3QQI8;H3BMJ7	Haptoglobin;Haptoglobin alpha chain;Haptoglobin beta chain	HP	-0.246446	0.21062	0.195005
MARC1 G>A	Q99536;K7ERT7;K7ESA3;K7EJM4;K7ENX2;K7EM19	Synaptic vesicle membrane protein VAT-1 homolog	VAT1	0.231606	0.210773	0.183325
HSD17B13 T>TA	Q92973;E7EW37;S4R398	Transportin-1	TNPO1	-0.246254	0.21098	0.195009
HSD17B13 T>TA	P26572	Alpha-1,3-mannosyl-glycoprotein 2-beta-N-acetylglucosaminyltransferase	MGAT1	-0.246118	0.211235	0.195011
HSD17B13 T>TA	F8VQZ7;P50579;F8VRR3;G3V1U3;F8VY03;F8VZX9;F8VSC4	Methionine aminopeptidase 2	METAP2	-0.246111	0.211249	0.195011
MARC1 G>A	Q9Y2R0;K7EPV0	Cytochrome c oxidase assembly factor 3 homolog, mitochondrial	COA3	0.231366	0.211252	0.183329
HSD17B13 T>TA	Q96GG9;C9JVE2;C9JRU6;C9J0B2;C9JUW4;C9J8R4;F8WC32	DCN1-like protein 1;DCN1-like protein	DCUN1D1	-0.246028	0.211403	0.195013
HSD17B13 T>TA	Q5W0H4;A0A0B4J2C3;P13693;J3KPG2;E9PJF7;H0YCX0;Q56UQ5;Q9HAU6	Translationally-controlled tumor protein	TPT1	-0.245792	0.211848	0.195017
MARC1 G>A	Q5T4U8;P53611	Geranylgeranyl transferase type-2 subunit beta	RABGGTB	0.230801	0.212381	0.18334
MARC1 G>A	P82932	28S ribosomal protein S6, mitochondrial	MRPS6	-0.230772	0.212441	0.18334
MARC1 G>A	Q5TFE4;Q5QPD0;H0YDA5	5-nucleotidase domain-containing protein 1	NT5DC1	-0.230747	0.212489	0.183341
MARC1 G>A	C9JA28;Q9UNL2	Translocon-associated protein subunit gamma	SSR3	0.230618	0.212748	0.183343
HSD17B13 T>TA	Q14677;H0YD52	Clathrin interactor 1	CLINT1	-0.245301	0.212772	0.195026
MARC1 G>A	P52630;B4DLC8	Signal transducer and activator of transcription 2	STAT2	0.230584	0.212817	0.183344
HSD17B13 T>TA	Q16270	Insulin-like growth factor-binding protein 7	IGFBP7	-0.245221	0.212923	0.195028
MARC1 G>A	E9PJB2;E9PPG8;Q53FT3	Protein Hikeshi	C11orf73	0.230512	0.212961	0.183345
HSD17B13 T>TA	P05546	Heparin cofactor 2	SERPIND1	0.245185	0.212991	0.195029
MARC1 G>A	Q5JY65;Q9BZJ0;A0A0C4DGD7	Crooked neck-like protein 1	CRNKL1	-0.230427	0.213133	0.183347
HSD17B13 T>TA	Q15526;A0A087WYS9	Surfeit locus protein 1	SURF1	-0.245102	0.213148	0.19503
MARC1 G>A	P54577;A0A0C4DGZ5	Tyrosine--tRNA ligase, cytoplasmic;Tyrosine--tRNA ligase, cytoplasmic, N-terminally processed;Tyrosine--tRNA ligase	YARS	0.230189	0.213611	0.183351
HSD17B13 T>TA	Q92947;K7EKT3;K7EQ99;K7ESA6;K7ES74;K7EKH1	Glutaryl-CoA dehydrogenase, mitochondrial	GCDH	0.244752	0.213809	0.195037
MARC1 G>A	Q9Y619;Q5VZD9;F2Z354	Mitochondrial ornithine transporter 1	SLC25A15	0.230054	0.213881	0.183353
MARC1 G>A	Q9NXA8	NAD-dependent protein deacylase sirtuin-5, mitochondrial	SIRT5	0.229945	0.214102	0.183355
MARC1 G>A	J3KNB4;P49913	Cathelicidin antimicrobial peptide;Antibacterial protein FALL-39;Antibacterial protein LL-37	CAMP	-0.229934	0.214125	0.183356
MARC1 G>A	P00748	Coagulation factor XII;Coagulation factor XIIa heavy chain;Beta-factor XIIa part 1;Coagulation factor XIIa light chain	F12	0.229856	0.214281	0.183357
MARC1 G>A	G3V4V5;A0A087X2H1;Q9ULT8;A0A087WVU6	E3 ubiquitin-protein ligase HECTD1	HECTD1	0.229783	0.214429	0.183358
HSD17B13 T>TA	H3BM38;O00161;H3BNE1;H3BR18;H3BPJ0;H3BR99;H3BV99;H3BNG6;H3BU94;H3BP15;H3BQY9	Synaptosomal-associated protein;Synaptosomal-associated protein 23	SNAP23	-0.244425	0.214431	0.195043
HSD17B13 T>TA	Q96AQ6;Q5T173	Pre-B-cell leukemia transcription factor-interacting protein 1	PBXIP1	-0.244407	0.214465	0.195043
HSD17B13 T>TA	CON__P13645;P13645;CON__P02535-1;CON__Q7Z3Y7;Q7Z3Y7;CON__Q7Z3Y8;CON__Q2M2I5;Q7Z3Y8;Q2M2I5;CON__Q7Z3Z0;Q7Z3Z0;CON__Q7Z3Y9;Q7Z3Y9	Keratin, type I cytoskeletal 10	KRT10	0.24429	0.214686	0.195045
MARC1 G>A	O43396;K7ER96;K7EML9;K7EPB7;K7EKG2;K7EME7	Thioredoxin-like protein 1	TXNL1	-0.229534	0.214932	0.183363
MARC1 G>A	P54868	Hydroxymethylglutaryl-CoA synthase, mitochondrial	HMGCS2	0.229488	0.215024	0.183364
MARC1 G>A	P11387;Q969P6;E5RJ33;H0YBR3;H0YAR3;H0YC03;E5RGE7;E5RGR4;E5RFE3;E5RGR2;E5RJ95;E5RFS0;E5RIC7	DNA topoisomerase 1	TOP1	0.229469	0.215063	0.183364
MARC1 G>A	E5RIP4;Q15043;E5RFZ8;E5RGA7;E5RJ40;E5RJG5	Zinc transporter ZIP14	SLC39A14	0.229376	0.215251	0.183366
MARC1 G>A	Q9UHG3;F8W8W4;C9K055;C9JM55;C9JGT6	Prenylcysteine oxidase 1	PCYOX1	0.229179	0.21565	0.18337
HSD17B13 T>TA	Q92526	T-complex protein 1 subunit zeta-2	CCT6B	0.243776	0.215663	0.195055
MARC1 G>A	Q96FL8;J3KRZ3;I3L345;J3KSS8	Multidrug and toxin extrusion protein 1	SLC47A1	0.229165	0.215679	0.18337
HSD17B13 T>TA	Q5EBM0	UMP-CMP kinase 2, mitochondrial	CMPK2	-0.243748	0.215716	0.195055
HSD17B13 T>TA	Q6IAK0;A0A087WVA1;P62341	Selenoprotein T	SELT	-0.243564	0.216068	0.195059
HSD17B13 T>TA	P52565;J3KRE2;J3KTF8;J3QQX2;J3KRY1;J3KS60	Rho GDP-dissociation inhibitor 1	ARHGDIA	-0.243549	0.216095	0.195059
MARC1 G>A	H0Y8N7;Q9BYD6	39S ribosomal protein L1, mitochondrial	MRPL1	0.228949	0.216116	0.183374
HSD17B13 T>TA	CON__Q7Z794;Q7Z794	Keratin, type II cytoskeletal 1b	KRT77	0.243491	0.216206	0.19506
MARC1 G>A	P16615;H7C5W9;H3BVB2;J3QSY6	Sarcoplasmic/endoplasmic reticulum calcium ATPase 2	ATP2A2	0.228903	0.21621	0.183375
HSD17B13 T>TA	Q9UHG3;F8W8W4;C9K055;C9JM55;C9JGT6	Prenylcysteine oxidase 1	PCYOX1	0.243412	0.216356	0.195061
MARC1 G>A	P01876	Ig alpha-1 chain C region	IGHA1	0.228796	0.216426	0.183377
MARC1 G>A	A3KMH1	von Willebrand factor A domain-containing protein 8	VWA8	0.228796	0.216427	0.183377
HSD17B13 T>TA	P49914;A0A0A6YYL1;A0A0U1RQM3;A0A0U1RR23;H3BMB9;H3BN04	5-formyltetrahydrofolate cyclo-ligase	MTHFS	0.243376	0.216427	0.195062
HSD17B13 T>TA	P51665;H3BNT7;H3BTM8;H3BQV2	26S proteasome non-ATPase regulatory subunit 7	PSMD7	-0.24332	0.216533	0.195063
HSD17B13 T>TA	O95104	Splicing factor, arginine/serine-rich 15	SCAF4	0.243227	0.21671	0.195065
HSD17B13 T>TA	A0AVT1;H0Y8S8;H0Y9U5	Ubiquitin-like modifier-activating enzyme 6	UBA6	-0.243182	0.216796	0.195066
HSD17B13 T>TA	G5E9F8;P07225	Vitamin K-dependent protein S	PROS1	-0.243176	0.216808	0.195066
MARC1 G>A	O60262	Guanine nucleotide-binding protein G(I)/G(S)/G(O) subunit gamma-7	GNG7	-0.228602	0.216822	0.18338
MARC1 G>A	Q9NSY2	StAR-related lipid transfer protein 5	STARD5	-0.228592	0.216842	0.18338
HSD17B13 T>TA	I3L1Y9;Q96CP2;I3L4I0;I3L0R3;I3L231;Q4VC44	FLYWCH family member 2	FLYWCH2	-0.243026	0.217095	0.195068
MARC1 G>A	A0A087X1Z3;Q9UL46;H0YM70;H0YKU2	Proteasome activator complex subunit 2	PSME2	-0.228464	0.217103	0.183383
HSD17B13 T>TA	H3BR35;P15170;Q8IYD1;H3BSV8	Eukaryotic peptide chain release factor GTP-binding subunit ERF3A;Eukaryotic peptide chain release factor GTP-binding subunit ERF3B	GSPT1	-0.242891	0.217354	0.195071
HSD17B13 T>TA	P43652;CON__REFSEQ:XP_585019	Afamin	AFM	-0.242883	0.217369	0.195071
MARC1 G>A	B4DI03;K7EJQ7;Q9BY50;A0A0A0MR04	Signal peptidase complex catalytic subunit SEC11;Signal peptidase complex catalytic subunit SEC11C	SEC11L3	-0.228276	0.217485	0.183386
HSD17B13 T>TA	Q6UXH1;A6PWM2	Cysteine-rich with EGF-like domain protein 2	CRELD2	-0.242661	0.217794	0.195075
HSD17B13 T>TA	P02743	Serum amyloid P-component;Serum amyloid P-component(1-203)	APCS	0.24246	0.218179	0.195079
MARC1 G>A	Q99614;H0YB37	Tetratricopeptide repeat protein 1	TTC1	-0.227763	0.218532	0.183396
HSD17B13 T>TA	P09936;D6R974;D6RE83;D6R956	Ubiquitin carboxyl-terminal hydrolase isozyme L1;Ubiquitin carboxyl-terminal hydrolase	UCHL1	-0.242185	0.218709	0.195084
MARC1 G>A	D6RC52;D6RCB9;Q9NX24;J3QSY4;H0YC83	H/ACA ribonucleoprotein complex subunit 2	NHP2	0.227609	0.218848	0.183398
HSD17B13 T>TA	Q92748	Thyroid hormone-inducible hepatic protein	THRSP	-0.241985	0.219094	0.195087
HSD17B13 T>TA	P50402;Q5HY57	Emerin	EMD	-0.241972	0.219119	0.195088
HSD17B13 T>TA	Q9NSS8;Q96DI7	U5 small nuclear ribonucleoprotein 40 kDa protein	DKFZp434D199	0.241702	0.219638	0.195093
HSD17B13 T>TA	P30086	Phosphatidylethanolamine-binding protein 1;Hippocampal cholinergic neurostimulating peptide	PEBP1	-0.241637	0.219764	0.195094
HSD17B13 T>TA	P21399;F5H2R8;F5H143;F5H3Z7;E9PEF1;O00408	Cytoplasmic aconitate hydratase	ACO1	0.241598	0.219839	0.195094
HSD17B13 T>TA	Q13885	Tubulin beta-2A chain	TUBB2A	-0.241475	0.220077	0.195097
HSD17B13 T>TA	Q92673;E9PPB3;E9PKB0;E9PS32;E9PP43	Sortilin-related receptor	SORL1	0.24132	0.220377	0.1951
MARC1 G>A	A0A087X0Q9;Q9BVL4	Selenoprotein O	SELO	-0.226741	0.220629	0.183414
HSD17B13 T>TA	J3KSI4;I3L1D2;I3L4E0;J3QS48;I3L295;J3KT75;J3QW43;J3QRD5;O75352;I3L405;I3L261;J3KTK8;J3QQZ4	Mannose-P-dolichol utilization defect 1 protein	MPDU1	0.24113	0.220744	0.195103
HSD17B13 T>TA	H3BRL3;O14562	Ubiquitin domain-containing protein UBFD1	UBFD1	-0.241077	0.220847	0.195104
HSD17B13 T>TA	P16455	Methylated-DNA--protein-cysteine methyltransferase	MGMT	0.241054	0.22089	0.195104
HSD17B13 T>TA	Q8WVV4	Protein POF1B	POF1B	0.240987	0.22102	0.195106
MARC1 G>A	E9PHI6;Q9Y6G9	Cytoplasmic dynein 1 light intermediate chain 1	DYNC1LI1	0.226432	0.221265	0.18342
MARC1 G>A	Q96IJ6;A0A0U1RRC2;A0A087WUI8;C9J255;F8WD54	Mannose-1-phosphate guanyltransferase alpha	GMPPA	0.22639	0.221353	0.183421
MARC1 G>A	Q9NSE4	Isoleucine--tRNA ligase, mitochondrial	IARS2	0.226383	0.221366	0.183421
HSD17B13 T>TA	Q8NFH5	Nucleoporin NUP53	NUP35	-0.240725	0.221529	0.19511
MARC1 G>A	P01721	Ig lambda chain V-VI region AR	IGLV6-57	0.226123	0.221903	0.183425
HSD17B13 T>TA	A0A087WW69;F8W8L6;A0A087WTA5;E7ERK9;Q9UI10	Translation initiation factor eIF-2B subunit delta	EIF2B4	-0.240494	0.221978	0.195115
HSD17B13 T>TA	O60701;E7ETF4;E7EV97;E7ER83;E7ER95;D6RHF4;E9PBD2	UDP-glucose 6-dehydrogenase	UGDH	0.240348	0.222261	0.195117
MARC1 G>A	P62241;Q5JR95	40S ribosomal protein S8	RPS8	0.225945	0.222271	0.183429
HSD17B13 T>TA	P14621;U3KPX8;U3KQL2;U3KPX1;E9PF46;F8WA34	Acylphosphatase-2;Acylphosphatase	ACYP2	-0.24026	0.222434	0.195119
HSD17B13 T>TA	B5MC59;P35244	Replication protein A 14 kDa subunit	RPA3	-0.240118	0.222709	0.195121
HSD17B13 T>TA	Q9BPW8;H7C2U6;F8WCR5;C9JDV8;F8WBI5;O75323	Protein NipSnap homolog 1	NIPSNAP1	0.240066	0.222811	0.195122
HSD17B13 T>TA	Q12955;A0A087WTF3;H0Y951;A0A087WY90;H0Y3A4;A0A087WZ65;A0A087X0L3;D6RBY7;D6RF31;H0Y8Z4;D6RFK6;A0A087WX55;B1AQT1;A0A087WZ26	Ankyrin-3	ANK3	-0.239877	0.223179	0.195126
HSD17B13 T>TA	P28161;E9PHN7;E9PHN6;F6XZQ7;E9PLF1;E9PGV1	Glutathione S-transferase Mu 2	GSTM2	-0.239836	0.223259	0.195126
MARC1 G>A	P07099;B1AQP9;B1AQP8	Epoxide hydrolase 1	EPHX1	0.225398	0.223405	0.183439
MARC1 G>A	O94855;E9PDM8;E9PC44	Protein transport protein Sec24D	SEC24D	0.225243	0.223727	0.183441
HSD17B13 T>TA	Q9NUL5;K7EML3	UPF0515 protein C19orf66	C19orf66	-0.239573	0.223772	0.195131
HSD17B13 T>TA	P15531	Nucleoside diphosphate kinase A	NME1	-0.23952	0.223876	0.195132
MARC1 G>A	P47985;P0C7P4	Cytochrome b-c1 complex subunit Rieske, mitochondrial;Cytochrome b-c1 complex subunit 11;Putative cytochrome b-c1 complex subunit Rieske-like protein 1	UQCRFS1	0.225143	0.223936	0.183443
MARC1 G>A	Q86VP6;A0A0C4DGH5;H0YH27;F5H6I6;F8WBB8	Cullin-associated NEDD8-dissociated protein 1	CAND1	0.225009	0.224213	0.183446
HSD17B13 T>TA	Q9Y265;E7ETR0;J3QLR1;H7C4G5	RuvB-like 1	RUVBL1	-0.239274	0.224357	0.195137
HSD17B13 T>TA	Q8IVF2	Protein AHNAK2	AHNAK2	0.239242	0.22442	0.195137
HSD17B13 T>TA	A3KMH1	von Willebrand factor A domain-containing protein 8	VWA8	0.239126	0.224648	0.195139
HSD17B13 T>TA	P27348;E9PG15	14-3-3 protein theta	YWHAQ	-0.23911	0.224679	0.19514
HSD17B13 T>TA	F8W6I7;P09651;F8VZ49;Q32P51;F8VTQ5;F8VYN5;F8W646;H0YH80	Heterogeneous nuclear ribonucleoprotein A1;Heterogeneous nuclear ribonucleoprotein A1, N-terminally processed;Heterogeneous nuclear ribonucleoprotein A1-like 2	HNRNPA1	-0.238952	0.224989	0.195142
HSD17B13 T>TA	E9PDF6;O43795;E7EQD9;H7C2Y7;A0A0U1RRI3;C9JYW1;C9JUP5;C9K0I9	Unconventional myosin-Ib	MYO1B	0.238903	0.225085	0.195143
HSD17B13 T>TA	Q9BX66;S4R406;S4R303	Sorbin and SH3 domain-containing protein 1	SORBS1	-0.238827	0.225233	0.195145
HSD17B13 T>TA	P20591;F8W8T1;H9KVC7;H9KVC9;H9KVC3;H9KVD3;H9KVD0;H9KVC4;C9JEL4	Interferon-induced GTP-binding protein Mx1;Interferon-induced GTP-binding protein Mx1, N-terminally processed	MX1	-0.238734	0.225417	0.195146
MARC1 G>A	R4GNH3;P17980;E9PM69;E9PMD8;E9PKD5;E9PN50;E9PLG2	26S protease regulatory subunit 6A	PSMC3	-0.224425	0.225431	0.183456
HSD17B13 T>TA	D3DSM0;P05107;J3KNI6;E5RHT0;E5RFI0;E5RIE4;A8MVG7;E5RIG7;E5RK25;E7EVZ9	Integrin beta;Integrin beta-2	ITGB2	-0.238717	0.22545	0.195147
HSD17B13 T>TA	Q9Y5C1	Angiopoietin-related protein 3	ANGPTL3	0.238606	0.225668	0.195149
MARC1 G>A	Q15276;K7ENJ9;I3L2B8	Rab GTPase-binding effector protein 1	RABEP1	-0.224292	0.225709	0.183458
HSD17B13 T>TA	P04264;CON__P04264	Keratin, type II cytoskeletal 1	KRT1	0.238565	0.225749	0.195149
HSD17B13 T>TA	P12110;C9JH44;H7C0M5	Collagen alpha-2(VI) chain	COL6A2	-0.23853	0.225817	0.19515
HSD17B13 T>TA	Q9GZT6;H0YF06;J3KN19;E9PKQ5	Coiled-coil domain-containing protein 90B, mitochondrial	CCDC90B	-0.238377	0.226118	0.195153
HSD17B13 T>TA	A0A0U1RR20;Q92954	Proteoglycan 4;Proteoglycan 4 C-terminal part	PRG4	-0.238342	0.226187	0.195153
HSD17B13 T>TA	B6VEX4;A0A0A0MRT6;Q8IZP0	Abl interactor 1	ABI1	0.238221	0.226426	0.195156
HSD17B13 T>TA	P31040;D6RFM5;A0A087X1I3;H0Y8X1	Succinate dehydrogenase [ubiquinone] flavoprotein subunit, mitochondrial	SDHA	0.238171	0.226525	0.195156
HSD17B13 T>TA	J3QSV6;O76021;I3L1A3;I3L3C4;I3L3U9	Ribosomal L1 domain-containing protein 1	RSL1D1	0.238046	0.226771	0.195159
MARC1 G>A	Q96BM9;A0A087X2J2	ADP-ribosylation factor-like protein 8A	ARL8A	0.223749	0.226849	0.183468
HSD17B13 T>TA	Q92882	Osteoclast-stimulating factor 1	OSTF1	-0.238006	0.226849	0.195159
MARC1 G>A	CON__ENSEMBL:ENSBTAP00000025008;Q9H4B7	Tubulin beta-1 chain	TUBB1	-0.223686	0.22698	0.183469
MARC1 G>A	Q86XP3;A0A0A0MSJ0	ATP-dependent RNA helicase DDX42	DDX42	-0.223576	0.227211	0.183471
HSD17B13 T>TA	Q9UPU7	TBC1 domain family member 2B	TBC1D2B	-0.237778	0.2273	0.195163
HSD17B13 T>TA	K7EQG4;O00168	Phospholemman	FXYD1	-0.237658	0.227538	0.195166
HSD17B13 T>TA	P69892;E9PBW4	Hemoglobin subunit gamma-2	HBG2	-0.237541	0.227768	0.195168
MARC1 G>A	Q99797	Mitochondrial intermediate peptidase	MIPEP	-0.223289	0.227814	0.183476
MARC1 G>A	Q08477;A0A087WUF0;K7EJZ8	Docosahexaenoic acid omega-hydroxylase CYP4F3	CYP4F3	0.223243	0.227912	0.183477
MARC1 G>A	Q8N5A5;X6RGY1	Zinc finger CCCH-type with G patch domain-containing protein	ZGPAT	-0.223038	0.228343	0.183481
HSD17B13 T>TA	CON__P19012;P19012;A8MT21;C9JTG5;CON__Q99456;Q99456	Keratin, type I cytoskeletal 15	KRT15	0.237234	0.228377	0.195173
HSD17B13 T>TA	E9PIB2;G3V1A6;P57764;E9PQ48;E9PNZ0;E9PQR9	Gasdermin-D	GSDMD	-0.237163	0.228518	0.195174
MARC1 G>A	O00186	Syntaxin-binding protein 3	STXBP3	0.222939	0.228553	0.183483
MARC1 G>A	Q96L92;H7C603	Sorting nexin-27	SNX27	0.222932	0.228567	0.183483
MARC1 G>A	O43399;A0A087WYR3;A0A087WZ51	Tumor protein D54	TPD52L2	-0.222919	0.228595	0.183483
HSD17B13 T>TA	Q5T2W1;A8MUH7;A0A0C4DG67	Na(+)/H(+) exchange regulatory cofactor NHE-RF3;Putative PDZ domain-containing protein 1P	PDZK1	0.237091	0.228661	0.195176
MARC1 G>A	H0YBZ2;P04233;E7EQJ3;H0YBZ8;E7ESL3;E7ER71	HLA class II histocompatibility antigen gamma chain	CD74	-0.222857	0.228726	0.183484
MARC1 G>A	Q02083;R4GNC0;B4DVL2;H0Y988;D6R9S9	N-acylethanolamine-hydrolyzing acid amidase;N-acylethanolamine-hydrolyzing acid amidase subunit alpha;N-acylethanolamine-hydrolyzing acid amidase subunit beta	NAAA	0.222853	0.228734	0.183484
MARC1 G>A	P22897	Macrophage mannose receptor 1	MRC1	0.222798	0.22885	0.183485
MARC1 G>A	H3BM82;Q6FIF0	AN1-type zinc finger protein 6	ZFAND6	0.222766	0.228918	0.183486
HSD17B13 T>TA	M0R117;Q02543;M0R3D6;M0R1A7;M0R0P7	60S ribosomal protein L18a	RPL18A	0.23694	0.22896	0.195178
MARC1 G>A	Q8IX05;A0A087WT00	CD302 antigen	CD302	0.222681	0.229098	0.183487
HSD17B13 T>TA	V9GZ56;Q9Y4Z0;M0QXB0;U3KQS7;U3KQK1	U6 snRNA-associated Sm-like protein LSm4	LSM4	0.236642	0.229553	0.195184
MARC1 G>A	Q9BY49;B4DJS2	Peroxisomal trans-2-enoyl-CoA reductase	PECR	0.222465	0.229553	0.183491
HSD17B13 T>TA	E9PQD0;E9PS30;E9PLI6;E9PS76;Q8N9N8	Probable RNA-binding protein EIF1AD	EIF1AD	-0.236608	0.229621	0.195184
HSD17B13 T>TA	P53634;H0YCY8	Dipeptidyl peptidase 1;Dipeptidyl peptidase 1 exclusion domain chain;Dipeptidyl peptidase 1 heavy chain;Dipeptidyl peptidase 1 light chain	CTSC	-0.236576	0.229684	0.195185
HSD17B13 T>TA	K7EIG7;J3QRN6;O94832;J3KRL0	Unconventional myosin-Id	MYO1D	-0.23657	0.229696	0.195185
HSD17B13 T>TA	Q9BW60	Elongation of very long chain fatty acids protein 1	ELOVL1	-0.236546	0.229744	0.195185
MARC1 G>A	B8ZZQ6;P06454;B8ZZA1;B8ZZW7;H7C2N1	Prothymosin alpha;Prothymosin alpha, N-terminally processed;Thymosin alpha-1	PTMA	-0.222356	0.229786	0.183493
MARC1 G>A	P33908	Mannosyl-oligosaccharide 1,2-alpha-mannosidase IA	MAN1A1	-0.222206	0.230104	0.183496
HSD17B13 T>TA	Q92667;I3L0W0;I3L2A2;I3L2N7;I3L3K1;I3L364;I3L0K6;I3NI36	A-kinase anchor protein 1, mitochondrial	AKAP1	0.236318	0.230197	0.19519
HSD17B13 T>TA	B3KY94;O14735;H3BUR9	CDP-diacylglycerol--inositol 3-phosphatidyltransferase	CDIPT	-0.236236	0.230361	0.195191
HSD17B13 T>TA	P31937;H7BZL2	3-hydroxyisobutyrate dehydrogenase, mitochondrial	HIBADH	-0.236227	0.230379	0.195191
MARC1 G>A	A6NE76;K4DI93;Q13620	Cullin-4B	CUL4B	0.22207	0.230391	0.183498
MARC1 G>A	Q9H1K1;F5H5N2;B4DNC9;B3KQ30	Iron-sulfur cluster assembly enzyme ISCU, mitochondrial	ISCU	0.221851	0.230856	0.183502
HSD17B13 T>TA	O43852;H0Y875	Calumenin	CALU	-0.235974	0.230883	0.195196
MARC1 G>A	P01011;G3V595;G3V3A0;A0A087WY93	Alpha-1-antichymotrypsin;Alpha-1-antichymotrypsin His-Pro-less	SERPINA3	-0.221824	0.230914	0.183503
MARC1 G>A	P22314;Q5JRR6;Q5JRR9;Q5JRS0;Q5JRS2;Q5JRS1;Q5JRS3	Ubiquitin-like modifier-activating enzyme 1	UBA1	-0.22176	0.231049	0.183504
HSD17B13 T>TA	P48382	DNA-binding protein RFX5	RFX5	-0.235811	0.231211	0.195199
HSD17B13 T>TA	Q9H082	Ras-related protein Rab-33B	RAB33B	-0.235771	0.231289	0.195199
HSD17B13 T>TA	Q14764;H3BRL2;H3BQK6;H3BUK7;H3BNF6	Major vault protein	MVP	-0.235621	0.231589	0.195202
HSD17B13 T>TA	Q9Y5F1	Protocadherin beta-12	PCDHB12	-0.235591	0.231651	0.195202
HSD17B13 T>TA	P04844;H0Y5M1;Q5JYR3;Q5JYR4;Q5JYR7;F2Z3K5	Dolichyl-diphosphooligosaccharide--protein glycosyltransferase subunit 2	RPN2	0.235432	0.231969	0.195205
MARC1 G>A	E9PFD7;P00533;Q504U8	Receptor protein-tyrosine kinase;Epidermal growth factor receptor	EGFR	0.22124	0.232157	0.183513
HSD17B13 T>TA	P07237;H7BZ94;H0Y3Z3;I3L398;I3L312;I3L4M2;I3NI03;I3L3U6;I3L0S0;I3L3P5;I3L514;I3L1Y5	Protein disulfide-isomerase	P4HB	-0.235272	0.23229	0.195208
HSD17B13 T>TA	Q06124;A0A0U1RRI0;H0YF12	Tyrosine-protein phosphatase non-receptor type 11	PTPN11	0.235252	0.232329	0.195208
MARC1 G>A	F8W7U0;Q15811;H7C429;A8CTZ0;CON__ENSEMBL:ENSBTAP00000001528	Intersectin-1	ITSN1	0.221139	0.232372	0.183515
MARC1 G>A	Q04941	Proteolipid protein 2	PLP2	-0.221052	0.232559	0.183516
HSD17B13 T>TA	Q96C23;H7C320;B8ZZ75;H7C1B5	Aldose 1-epimerase	GALM	0.234864	0.233108	0.195215
MARC1 G>A	Q15233;H7C367;C9JYS8;C9IZL7;C9J4X2	Non-POU domain-containing octamer-binding protein	NONO	-0.220731	0.233244	0.183522
MARC1 G>A	Q8N0X4;Q5JVC0;Q5JVC2;Q5JVC1;Q5JVB9	Citrate lyase subunit beta-like protein, mitochondrial	CLYBL	0.220648	0.233422	0.183523
MARC1 G>A	H3BRL3;O14562	Ubiquitin domain-containing protein UBFD1	UBFD1	-0.220631	0.233459	0.183524
HSD17B13 T>TA	A0A0X1KG75;A0A0D9SG04;Q53SF7;A0A0B4J1Z0;H7C1G2;C9J8C4;C9JWZ0;F8WEK0;C9JAU3;C9JK90	Cordon-bleu protein-like 1	COBLL1	0.234642	0.233555	0.195219
MARC1 G>A	Q6GMV3	Putative peptidyl-tRNA hydrolase PTRHD1	PTRHD1	0.220571	0.233586	0.183525
HSD17B13 T>TA	Q96NB2;R4GMR9;R4GN74;R4GNC2;R4GN63;A0A1B0GX61;R4GMW0;A0A0C4DGR6	Sideroflexin-2	SFXN2	0.234621	0.233599	0.19522
HSD17B13 T>TA	P04843;B7Z4L4;F8WF32	Dolichyl-diphosphooligosaccharide--protein glycosyltransferase subunit 1	RPN1	0.2346	0.233641	0.19522
MARC1 G>A	Q96KR1;H0Y8W1	Zinc finger RNA-binding protein	ZFR	0.220512	0.233714	0.183526
MARC1 G>A	Q5T4S7;A0A0A0MSW0;X6R960;X6RE05;Q5TBN9	E3 ubiquitin-protein ligase UBR4	UBR4	0.220476	0.23379	0.183526
HSD17B13 T>TA	P08758;D6RBL5;D6RBE9;E9PHT9;D6RCN3	Annexin A5;Annexin	ANXA5	-0.234356	0.234132	0.195224
MARC1 G>A	H0YD25;Q9UIF3	Tektin-2	TEKT2	-0.220076	0.23465	0.183534
MARC1 G>A	G3V4W0;B4DY08;B2R5W2;G3V4C1;G3V2Q1;P07910;G3V576;G3V555;G3V5V7;G3V575;G3V2D6;A0A0G2JPF8;A0A0G2JNQ3;P0DMR1;O60812;B7ZW38;B2RXH8;G3V5X6;G3V3K6;G3V251;B4DSU6;G3V2H6;G3V4M8;E5RG71;B3KT61;Q86SE5	Heterogeneous nuclear ribonucleoproteins C1/C2;Heterogeneous nuclear ribonucleoprotein C-like 4;Heterogeneous nuclear ribonucleoprotein C-like 1;Heterogeneous nuclear ribonucleoprotein C-like 3;Heterogeneous nuclear ribonucleoprotein C-like 2	HNRNPC	-0.220019	0.234771	0.183535
HSD17B13 T>TA	Q15067;K7ENF1;K7ESC7;K7ELT1;I3L0T4;I3L2U4;I3L4S5	Peroxisomal acyl-coenzyme A oxidase 1	ACOX1	0.233897	0.235058	0.195232
MARC1 G>A	P13674	Prolyl 4-hydroxylase subunit alpha-1	P4HA1	-0.219847	0.235141	0.183538
HSD17B13 T>TA	P50453	Serpin B9	SERPINB9	-0.233728	0.235402	0.195235
HSD17B13 T>TA	P69891;A0A0J9YYA3	Hemoglobin subunit gamma-1	HBG1	-0.233704	0.235449	0.195236
MARC1 G>A	O14841;A0A087WY99	5-oxoprolinase	OPLAH	0.219553	0.235775	0.183543
HSD17B13 T>TA	P23490	Loricrin	LOR	0.233512	0.235838	0.195239
HSD17B13 T>TA	Q96IX5	Up-regulated during skeletal muscle growth protein 5	USMG5	0.23342	0.236026	0.195241
HSD17B13 T>TA	Q9Y5L4;K7EIT2	Mitochondrial import inner membrane translocase subunit Tim13	TIMM13	0.233296	0.236276	0.195243
HSD17B13 T>TA	D6RBS5;Q8IZ81;V9GY58	ELMO domain-containing protein 2	ELMOD2	-0.233193	0.236486	0.195245
MARC1 G>A	Q9NS69	Mitochondrial import receptor subunit TOM22 homolog	TOMM22	-0.21914	0.236666	0.18355
HSD17B13 T>TA	P07108;B8ZWD1;A0A0A0MTI5	Acyl-CoA-binding protein	DBI	0.233102	0.23667	0.195246
HSD17B13 T>TA	D6RJ96;E9PDE8;O95757	Heat shock 70 kDa protein 4L	HSPA4L	0.233082	0.236712	0.195247
MARC1 G>A	H3BQ52;H3BMD8;P56211	cAMP-regulated phosphoprotein 19	ARPP19	0.219106	0.23674	0.183551
HSD17B13 T>TA	P41208;Q12798	Centrin-2;Centrin-1	CETN2	-0.23306	0.236757	0.195247
HSD17B13 T>TA	Q95365;Q29836;P30475	HLA class I histocompatibility antigen, B-38 alpha chain;HLA class I histocompatibility antigen, B-67 alpha chain;HLA class I histocompatibility antigen, B-39 alpha chain	HLA-B	0.233003	0.236872	0.195248
HSD17B13 T>TA	P60983;G3V4P8;G3V3X4	Glia maturation factor beta	GMFB	-0.2329	0.237081	0.19525
HSD17B13 T>TA	Q9UJC3	Protein Hook homolog 1	HOOK1	-0.232868	0.237146	0.195251
MARC1 G>A	Q96B36;H9KV91	Proline-rich AKT1 substrate 1	AKT1S1	-0.218911	0.237162	0.183554
HSD17B13 T>TA	P11717;S4R328	Cation-independent mannose-6-phosphate receptor	IGF2R	-0.232791	0.237304	0.195252
HSD17B13 T>TA	Q99720	Sigma non-opioid intracellular receptor 1	SIGMAR1	-0.232735	0.237417	0.195253
MARC1 G>A	Q0VF96	Cingulin-like protein 1	CGNL1	0.218785	0.237435	0.183556
HSD17B13 T>TA	P53701	Cytochrome c-type heme lyase	HCCS	-0.232671	0.237549	0.195254
HSD17B13 T>TA	Q9UQE7	Structural maintenance of chromosomes protein 3	SMC3	-0.232651	0.237589	0.195254
MARC1 G>A	Q16696	Cytochrome P450 2A13	CYP2A13	0.218682	0.237658	0.183558
MARC1 G>A	C9JA33;Q8IXS6	Paralemmin-2	PALM2	0.218662	0.237702	0.183558
HSD17B13 T>TA	P02792	Ferritin light chain	FTL	-0.232583	0.237728	0.195256
HSD17B13 T>TA	Q6UWP8;K7ESC4	Suprabasin	SBSN	0.232557	0.237779	0.195256
HSD17B13 T>TA	A0A0D9SFK2;Q92614	Unconventional myosin-XVIIIa	MYO18A	0.232413	0.238074	0.195258
MARC1 G>A	Q9H4A6	Golgi phosphoprotein 3	GOLPH3	-0.218486	0.238083	0.183561
HSD17B13 T>TA	P83916;B5MD17;J3KS05	Chromobox protein homolog 1	CBX1	-0.23204	0.238836	0.195265
HSD17B13 T>TA	Q06520	Bile salt sulfotransferase	SULT2A1	0.232032	0.238852	0.195265
HSD17B13 T>TA	Q71RC2;X6RLN4;Q96J85;Q8TBL5;A0A087WTL9;F8W1I4;F8VY40	La-related protein 4	LARP4	-0.232026	0.238864	0.195265
MARC1 G>A	P20851	C4b-binding protein beta chain	C4BPB	-0.218034	0.239065	0.183569
HSD17B13 T>TA	Q5T6J8;Q5T6J7	Probable gluconokinase	IDNK	0.231914	0.239094	0.195267
HSD17B13 T>TA	Q96B36;H9KV91	Proline-rich AKT1 substrate 1	AKT1S1	0.23187	0.239183	0.195268
MARC1 G>A	Q9Y3L5;A0A087X2C3;F6U784;P10114	Ras-related protein Rap-2c	RAP2C	0.21796	0.239226	0.183571
MARC1 G>A	Q9BUK6	Protein misato homolog 1	MSTO1	-0.217878	0.239405	0.183572
HSD17B13 T>TA	P05141;Q9H0C2	ADP/ATP translocase 2;ADP/ATP translocase 2, N-terminally processed	SLC25A5	0.231713	0.239506	0.195271
HSD17B13 T>TA	P47985;P0C7P4	Cytochrome b-c1 complex subunit Rieske, mitochondrial;Cytochrome b-c1 complex subunit 11;Putative cytochrome b-c1 complex subunit Rieske-like protein 1	UQCRFS1	-0.231475	0.239994	0.195275
HSD17B13 T>TA	P02545;H0YAB0;A0A0C4DGC5	Prelamin-A/C;Lamin-A/C	LMNA	-0.231402	0.240143	0.195276
HSD17B13 T>TA	Q9BX68	Histidine triad nucleotide-binding protein 2, mitochondrial	HINT2	-0.231224	0.240509	0.195279
MARC1 G>A	P53985;Q5T8R3;Q5T8R5	Monocarboxylate transporter 1	SLC16A1	0.217352	0.240554	0.183581
MARC1 G>A	P56962;E9PJV6;E9PIC2	Syntaxin-17	STX17	-0.217291	0.240687	0.183582
MARC1 G>A	P61019;E9PKL7;H7C125;H0YD31;Q5HYI5;Q8WUD1;A0A1D5RMT4;E9PE37	Ras-related protein Rab-2A	RAB2A	0.217289	0.240691	0.183582
HSD17B13 T>TA	B4DUA7;Q9NX70	Mediator of RNA polymerase II transcription subunit 29	IXL	-0.231129	0.240704	0.195281
HSD17B13 T>TA	J3KQL8;Q9BQE5;E9PM95;B0QYK8	Apolipoprotein L2	APOL2	-0.231068	0.24083	0.195282
MARC1 G>A	P62191;G3V4X1	26S protease regulatory subunit 4	PSMC1	-0.21719	0.240906	0.183584
MARC1 G>A	Q9NS86	LanC-like protein 2	LANCL2	0.217168	0.240955	0.183584
MARC1 G>A	A6ND91;M0QYD4;M0QZ80	Putative L-aspartate dehydrogenase	ASPDH	0.217142	0.241011	0.183585
HSD17B13 T>TA	P49748;G3V1M7;K7EQP4;J3QRJ8;K7EJW8;J3KS89;J3QKU9;J3KSR4;K7EMF8	Very long-chain specific acyl-CoA dehydrogenase, mitochondrial	ACADVL	0.230751	0.241481	0.195287
MARC1 G>A	Q6UWM9;D6RBL8;A0A0G2JRR8	UDP-glucuronosyltransferase 2A3	UGT2A3	0.216911	0.241519	0.183589
HSD17B13 T>TA	Q7Z406;A1L2Z2;A0A0C4DFM8;M0QY43	Myosin-14	MYH14	0.230727	0.241532	0.195288
MARC1 G>A	Q15063;B1ALD9;CON__Q2KJC7	Periostin	POSTN	0.216878	0.241592	0.18359
HSD17B13 T>TA	P27797;K7EJB9;K7EL50	Calreticulin	CALR	-0.230686	0.241615	0.195289
MARC1 G>A	Q6IAK0;A0A087WVA1;P62341	Selenoprotein T	SELT	-0.216823	0.241711	0.18359
HSD17B13 T>TA	P26447	Protein S100-A4	S100A4	-0.230634	0.241723	0.19529
MARC1 G>A	O15020;A4QPE4	Spectrin beta chain, non-erythrocytic 2	SPTBN2	0.216706	0.241968	0.183592
MARC1 G>A	H0YKE7;F5GX29;H0YNG9;Q99653;H0YLY7	Calcineurin B homologous protein 1	CHP1	0.216639	0.242114	0.183594
HSD17B13 T>TA	O75340;A0A024QZ42;H0Y9X3;A0A087WZ38	Programmed cell death protein 6	PDCD6	-0.230359	0.242291	0.195294
HSD17B13 T>TA	P50990;H7C4C8;H7C2U0	T-complex protein 1 subunit theta	CCT8	0.230347	0.242316	0.195294
MARC1 G>A	Q7Z4V5;M0R0J3;A0A087WX58;A0A087WZ99;K7EPS6;A0A087WT54	Hepatoma-derived growth factor-related protein 2	HDGFRP2	-0.216505	0.24241	0.183596
HSD17B13 T>TA	F5H1S9;G8JLB3;Q9Y606;F5H168;F5GY32;F8W9U5;F5H1B2;F5GXL3	tRNA pseudouridine synthase;tRNA pseudouridine synthase A, mitochondrial	PUS1	-0.230253	0.242509	0.195296
HSD17B13 T>TA	A0A0A0MR02;P45880;Q5JSD2;Q5JSD1;A2A3S1	Voltage-dependent anion-selective channel protein 2	VDAC2	0.23025	0.242516	0.195296
MARC1 G>A	Q9HBI6;F8W978;V9GYP6;Q6NT55	Phylloquinone omega-hydroxylase CYP4F11	CYP4F11	0.216454	0.242522	0.183597
HSD17B13 T>TA	G3V1B6;H7C1U8;Q9BUR5	Apolipoprotein O	APOO	-0.230181	0.242658	0.195297
HSD17B13 T>TA	Q9UBS4;H7C2Y5	DnaJ homolog subfamily B member 11	DNAJB11	-0.230085	0.242856	0.195299
HSD17B13 T>TA	J3KNF4;O14618;E9PP76;E9PK03	Copper chaperone for superoxide dismutase;Superoxide dismutase [Cu-Zn]	CCS	-0.229969	0.243097	0.195301
HSD17B13 T>TA	P61201;H0YKU5;B4DIH5;H0YM03	COP9 signalosome complex subunit 2	COPS2	-0.229952	0.243133	0.195301
HSD17B13 T>TA	Q8NFH8	RalBP1-associated Eps domain-containing protein 2	REPS2	-0.22994	0.243157	0.195302
HSD17B13 T>TA	Q8IYL3	UPF0688 protein C1orf174	C1orf174	-0.229877	0.243287	0.195303
HSD17B13 T>TA	A0A0C4DGS0;P56556;R4GN43	NADH dehydrogenase [ubiquinone] 1 alpha subcomplex subunit 6	NDUFA6	0.229834	0.243376	0.195303
MARC1 G>A	Q96M27	Protein PRRC1	PRRC1	0.216007	0.243504	0.183605
HSD17B13 T>TA	P51589	Cytochrome P450 2J2	CYP2J2	-0.229708	0.243637	0.195306
HSD17B13 T>TA	A0A044PY82;Q96FF7;K7ELQ6	Uncharacterized protein LOC113230	LOC113230	-0.229628	0.243804	0.195307
HSD17B13 T>TA	P07741;H3BQZ9;H3BQF1;H3BQB1;H3BSW3	Adenine phosphoribosyltransferase	APRT	-0.229523	0.244021	0.195309
HSD17B13 T>TA	O95433;H0YJU2;G3V438;H0YJG7;H0YJ63;G3V3W9	Activator of 90 kDa heat shock protein ATPase homolog 1	AHSA1	-0.229497	0.244075	0.195309
MARC1 G>A	D6RCD9;D6RHV8;D6RAU7;D6RIZ2;D6RDY8;Q9BSA9	Transmembrane protein 175	TMEM175	0.215693	0.244199	0.18361
HSD17B13 T>TA	CON__P13647;P13647;F8W0C6;H0YI76;H0YIN9;F8VV57;CON__P07744;F8VU69;H0YIC5;CON__REFSEQ:XP_932229	Keratin, type II cytoskeletal 5	KRT5	0.22941	0.244256	0.195311
HSD17B13 T>TA	CON__P02533;P02533;CON__Q6IFX2;K7EPJ9;K7ENV3;K7ELP7	Keratin, type I cytoskeletal 14	KRT14	0.229408	0.24426	0.195311
HSD17B13 T>TA	G8JLD3;X6RLX0;Q8IUD2;X6RM00;K7EPP6;A0A0U1RQM4;K7EPD6;A0A0U1RQN0	ELKS/Rab6-interacting/CAST family member 1	ERC1	-0.229401	0.244275	0.195311
MARC1 G>A	H3BTN8;H3BP28;Q99807;H3BSZ3;I3L1T0	5-demethoxyubiquinone hydroxylase, mitochondrial	COQ7	0.215642	0.244312	0.183611
HSD17B13 T>TA	P16662	UDP-glucuronosyltransferase 2B7	UGT2B7	0.229323	0.244436	0.195312
MARC1 G>A	P51888	Prolargin	PRELP	-0.215514	0.244593	0.183613
HSD17B13 T>TA	O95372;Q5QPQ1;Q5QPQ0;Q5QPQ3;Q5QPQ2;Q5QPN5;Q5QPN9	Acyl-protein thioesterase 2	LYPLA2	-0.229221	0.244648	0.195314
MARC1 G>A	P07148;A8MW49	Fatty acid-binding protein, liver	FABP1	-0.215484	0.244661	0.183614
HSD17B13 T>TA	P45954	Short/branched chain specific acyl-CoA dehydrogenase, mitochondrial	ACADSB	0.229207	0.244678	0.195314
HSD17B13 T>TA	CON__Q5D862;Q5D862	Filaggrin-2	FLG2	0.229088	0.244924	0.195316
HSD17B13 T>TA	P07998	Ribonuclease pancreatic	RNASE1	-0.229077	0.244948	0.195316
HSD17B13 T>TA	H0YA68;E9PCD7;Q9Y2E5	Alpha-mannosidase;Epididymis-specific alpha-mannosidase	MAN2B2	-0.229054	0.244995	0.195317
MARC1 G>A	A0A0A0MQS1;Q53H96;B5MD87	Pyrroline-5-carboxylate reductase;Pyrroline-5-carboxylate reductase 3	PYCRL	0.215254	0.245169	0.183618
HSD17B13 T>TA	Q13242;H0YIB4;S4R3G0	Serine/arginine-rich splicing factor 9	SRSF9	-0.228966	0.24518	0.195318
HSD17B13 T>TA	E9PCY7;G8JLB6;P31943;D6RIT2;D6RIU0;D6RBM0;D6RAM1;E5RGV0;D6R9T0;D6RFM3;D6RDU3;D6RJ04;D6RIH9;H0YB39;E5RGH4;E7EQJ0;H0YBG7;H0YBD7;H0YAQ2;E7EN40;D6RDL0;D6R9D3;D6RF17	Heterogeneous nuclear ribonucleoprotein H;Heterogeneous nuclear ribonucleoprotein H, N-terminally processed	HNRNPH1	-0.22874	0.245649	0.195322
MARC1 G>A	A0A0A6YYJ9;Q9NPD5;H0YGG9;F5H094;F5H8K0;G3V0H7;K7ELV7;K7EPY8;H3BMA8;K7EP34;H0YFQ8	Solute carrier organic anion transporter family member 1B3	SLCO1B3	0.215016	0.245696	0.183622
MARC1 G>A	Q52LJ0	Protein FAM98B	FAM98B	-0.21488	0.245998	0.183624
MARC1 G>A	O00400;H7C562;H7C577	Acetyl-coenzyme A transporter 1	SLC33A1	-0.214874	0.246012	0.183624
HSD17B13 T>TA	P62273;A0A087WTT6	40S ribosomal protein S29	RPS29	0.228535	0.246078	0.195326
HSD17B13 T>TA	P48449;A0A0G2JQD0;C9J315;A0A0G2JS81;H7C3A5	Lanosterol synthase	LSS	-0.228526	0.246096	0.195326
MARC1 G>A	P14923;C9JTX4;C9J826;C9JK18;C9JKY1;C9JPI2;K7ERP3	Junction plakoglobin	JUP	0.214776	0.246229	0.183626
MARC1 G>A	F8WF48;Q99442;F8WCJ7	Translocation protein SEC62	SEC62	0.214768	0.246248	0.183626
MARC1 G>A	Q99489	D-aspartate oxidase	DDO	0.214691	0.246419	0.183627
HSD17B13 T>TA	Q9BUF5;K7ESM5;K7ESQ3;K7EQT3;K7EJ64;K7ERA8;K7EJZ4;K7EL29;K7EN98;K7EPE5;K7ES63	Tubulin beta-6 chain	TUBB6	-0.228342	0.24648	0.195329
HSD17B13 T>TA	K7ES31;K7ERF1;Q9UBQ5;K7EQM4;A0A087WVB9	Eukaryotic translation initiation factor 3 subunit K	EIF3K	0.228253	0.246667	0.195331
HSD17B13 T>TA	B9A057;Q86WW8	Cytochrome c oxidase assembly factor 5	COA5	0.228231	0.246713	0.195331
MARC1 G>A	Q14353;K7EM34	Guanidinoacetate N-methyltransferase	GAMT	-0.214546	0.246742	0.18363
MARC1 G>A	H0Y332;Q5JRH0;Q5T5C0	Syntaxin-binding protein 5	STXBP5	-0.214514	0.246812	0.18363
MARC1 G>A	F5GYS3;A8MXU7;Q92934	Bcl2-associated agonist of cell death	BAD	0.214319	0.247245	0.183634
MARC1 G>A	Q9NR45;Q5TBR0;Q5TBR1	Sialic acid synthase	NANS	0.214269	0.247358	0.183635
MARC1 G>A	Q13637	Ras-related protein Rab-32	RAB32	0.214233	0.247438	0.183635
MARC1 G>A	O15067	Phosphoribosylformylglycinamidine synthase	PFAS	0.214214	0.247481	0.183635
HSD17B13 T>TA	E9PBT8;J3QT17;A8MXB9;J3KQJ1;Q8NBJ7;C9JL30;H7C3B2;C9J660;F8WEV7;F8WES7;F8WEX5;E9PG02;F8WA42	Sulfatase-modifying factor 2	SUMF2	-0.227842	0.247527	0.195338
MARC1 G>A	F8VXU5;Q9UBQ0;Q05DG7	Vacuolar protein sorting-associated protein 29	VPS29	0.214188	0.247538	0.183636
MARC1 G>A	Q15848	Adiponectin	ADIPOQ	-0.214139	0.247647	0.183637
HSD17B13 T>TA	Q9H244	P2Y purinoceptor 12	P2RY12	0.227505	0.248235	0.195343
HSD17B13 T>TA	Q99538;G3V2T4;G3V4E4;G3V4P5;H0YJN9;G3V3Z4	Legumain	LGMN	-0.227499	0.248246	0.195344
HSD17B13 T>TA	Q9P0L0;J3QKM9	Vesicle-associated membrane protein-associated protein A	VAPA	-0.227492	0.248262	0.195344
HSD17B13 T>TA	P42126;Q96DC0;H3BS70	Enoyl-CoA delta isomerase 1, mitochondrial	ECI1	0.227457	0.248336	0.195344
HSD17B13 T>TA	K7EM18;P41567;O60739;K7EQP2	Eukaryotic translation initiation factor 1;Eukaryotic translation initiation factor 1b	EIF1	-0.227433	0.248384	0.195345
HSD17B13 T>TA	P36952;C9JLM5	Serpin B5	SERPINB5	0.227411	0.248431	0.195345
HSD17B13 T>TA	P51570;K7ERJ9;K7EII7;K7ERN9	Galactokinase	GALK1	-0.227303	0.248658	0.195347
HSD17B13 T>TA	Q15084	Protein disulfide-isomerase A6	PDIA6	-0.227271	0.248727	0.195347
HSD17B13 T>TA	Q9H223	EH domain-containing protein 4	EHD4	-0.227262	0.248745	0.195348
HSD17B13 T>TA	O14744;G3V580;G3V2L6;C9JSX3;G3V507;G3V2F5;G3V5T6;H0YJ77;G3V5L5;H0YJD3;G3V2X6;H0YJX6	Protein arginine N-methyltransferase 5;Protein arginine N-methyltransferase 5, N-terminally processed	PRMT5	0.227239	0.248793	0.195348
HSD17B13 T>TA	Q00653	Nuclear factor NF-kappa-B p100 subunit;Nuclear factor NF-kappa-B p52 subunit	NFKB2	-0.227115	0.249053	0.19535
MARC1 G>A	Q6P1L8	39S ribosomal protein L14, mitochondrial	MRPL14	0.213485	0.249109	0.183648
MARC1 G>A	P49721;A0A087WVV1	Proteasome subunit beta type-2	PSMB2	-0.213448	0.249192	0.183649
HSD17B13 T>TA	P07711;Q5T8F0;Q5QP40;Q5NE16;P43235;O60911	Cathepsin L1;Cathepsin L1 heavy chain;Cathepsin L1 light chain	CTSL	0.227011	0.249273	0.195352
HSD17B13 T>TA	Q96GX9;S4R3D6	Methylthioribulose-1-phosphate dehydratase	APIP	-0.226962	0.249376	0.195353
HSD17B13 T>TA	E7ETK0;A0A087WUS0;P62847	40S ribosomal protein S24	RPS24	0.226927	0.24945	0.195353
MARC1 G>A	H0Y7A7;P62158;E7ETZ0;E7EMB3;Q96HY3;M0QZ52;G3V361;F8WBR5;G3V226;G3V479	Calmodulin	CALM2	-0.213281	0.249565	0.183651
HSD17B13 T>TA	Q92688	Acidic leucine-rich nuclear phosphoprotein 32 family member B	ANP32B	-0.226862	0.249586	0.195354
HSD17B13 T>TA	Q92556;C9JIW2;C9IZR8;C9J5X3;C9JB20	Engulfment and cell motility protein 1	ELMO1	0.226542	0.250261	0.19536
HSD17B13 T>TA	Q6UWP2;A0A087X0R1;A0A087WZN3	Dehydrogenase/reductase SDR family member 11	DHRS11	-0.22649	0.250373	0.195361
HSD17B13 T>TA	E9PMB6;E9PQD5;E9PQN6;E9PRV0;E9PJ36;E9PKX7;Q9UID3	Vacuolar protein sorting-associated protein 51 homolog	VPS51	-0.226472	0.250409	0.195361
MARC1 G>A	O94888;F8WB69;C9JD50;C9JAT7	UBX domain-containing protein 7	UBXN7	-0.21283	0.250579	0.183659
MARC1 G>A	Q9UPU7	TBC1 domain family member 2B	TBC1D2B	-0.21283	0.250579	0.183659
HSD17B13 T>TA	P63244;J3KPE3;D6RAC2;H0Y8W2;H0YAF8;H0YAM7;D6REE5;D6R9Z1;D6R9L0;D6RFX4;D6RHH4;D6RBD0;D6RFZ9;D6RF23;H0Y8R5;D6RAU2;E9PD14;H0Y9P0;D6RGK8;D6RHJ5;D6R909;D6RDI0	Guanine nucleotide-binding protein subunit beta-2-like 1;Guanine nucleotide-binding protein subunit beta-2-like 1, N-terminally processed	GNB2L1	0.226334	0.250701	0.195363
HSD17B13 T>TA	A0A024RA52;P25787;C9JCK5;H3BT36	Proteasome subunit alpha type;Proteasome subunit alpha type-2	PSMA2	0.226264	0.25085	0.195365
MARC1 G>A	P79483;A0A182DWH4	HLA class II histocompatibility antigen, DR beta 3 chain	HLA-DRB3	-0.212545	0.251219	0.183664
HSD17B13 T>TA	A0A087WZR3;H9KVA9;A0A0D9SF50;P46736;X6RJS7	Lys-63-specific deubiquitinase BRCC36	BRCC3	0.225911	0.251597	0.195371
HSD17B13 T>TA	Q8IWW8;E5RFL4;B4DV11;B4DFI7	Hydroxyacid-oxoacid transhydrogenase, mitochondrial	ADHFE1	0.225889	0.251643	0.195371
MARC1 G>A	Q9BYV7;H0YCN8;H0YCL7;V9GYA9	Beta,beta-carotene 9,10-oxygenase	BCO2	0.212336	0.251691	0.183668
MARC1 G>A	H3BLU7;O43488;H7C5H7	Aflatoxin B1 aldehyde reductase member 2	AKR7A2	-0.212297	0.251778	0.183668
MARC1 G>A	P33241;E7EMG9;E9PBD8;C9JU59;C9JKF7;C9J9B9;C9JNQ1;C9JDV1	Lymphocyte-specific protein 1	LSP1	-0.212213	0.251967	0.18367
HSD17B13 T>TA	P62424;Q5T8U3;Q5T8U2	60S ribosomal protein L7a	RPL7A	0.225721	0.251999	0.195374
HSD17B13 T>TA	A0A087WXK3;Q9NVH2	Integrator complex subunit 7	INTS7	-0.2257	0.252044	0.195374
HSD17B13 T>TA	A6NCS6	Uncharacterized protein C2orf72	C2orf72	-0.22552	0.252426	0.195377
HSD17B13 T>TA	Q3ZCM7;A0A075B736;Q5SQY0	Tubulin beta-8 chain	TUBB8	0.22552	0.252427	0.195377
HSD17B13 T>TA	O15067	Phosphoribosylformylglycinamidine synthase	PFAS	-0.225447	0.252581	0.195379
MARC1 G>A	Q9BV57;A0A0G2JQN5	1,2-dihydroxy-3-keto-5-methylthiopentene dioxygenase	ADI1	0.211725	0.25307	0.183678
HSD17B13 T>TA	P51580	Thiopurine S-methyltransferase	TPMT	-0.225069	0.253386	0.195385
MARC1 G>A	A0A087X0S7;A0A0C4DH00;A0A087WTU1;A0A0B4J2G4;Q15345	Leucine-rich repeat-containing protein 41	LRRC41	-0.211568	0.253426	0.183681
HSD17B13 T>TA	J3KN37;O43687;Q9P0M2	A-kinase anchor protein 7 isoforms alpha and beta;A-kinase anchor protein 7 isoform gamma	AKAP7	0.224993	0.253547	0.195386
HSD17B13 T>TA	P39023;G5E9G0;B5MCW2;H7C422;H7C3M2;F8WCR1;Q92901	60S ribosomal protein L3	RPL3	0.22496	0.253618	0.195387
MARC1 G>A	Q9Y281;F8WDN3;G3V2U0	Cofilin-2	CFL2	-0.211469	0.25365	0.183682
MARC1 G>A	Q969I6;F8VRD9;F8VQY9	Sodium-coupled neutral amino acid transporter 4	SLC38A4	0.211447	0.253701	0.183683
MARC1 G>A	Q16531;F5GY55;F5H2L3	DNA damage-binding protein 1	DDB1	0.211397	0.253813	0.183683
HSD17B13 T>TA	S4R3N9;A0A0A0MS41;A0A1P0AYU5;Q9BWM7	Sideroflexin;Sideroflexin-3	SFXN3	0.224866	0.253817	0.195388
MARC1 G>A	P39060;H7BXV5;H7C457	Collagen alpha-1(XVIII) chain;Endostatin	COL18A1	0.211223	0.25421	0.183686
MARC1 G>A	Q9HD40;H0Y9D2;J3KP25;D6R969	O-phosphoseryl-tRNA(Sec) selenium transferase	SEPSECS	0.211208	0.254242	0.183687
HSD17B13 T>TA	Q86VS8;H0YDM4	Protein Hook homolog 3	HOOK3	-0.2246	0.254385	0.195393
HSD17B13 T>TA	P84095	Rho-related GTP-binding protein RhoG	RHOG	0.224579	0.254431	0.195393
MARC1 G>A	Q8MH48;Q5RJ85;A0A0G2JPQ3;P17693	HLA class I histocompatibility antigen, alpha chain G	HLA-G	0.211051	0.254601	0.183689
MARC1 G>A	G3V154;A0A0X1KG72;H0Y4Z8;Q3YEC7	Rab-like protein 6	RABL6	0.210945	0.25484	0.183691
HSD17B13 T>TA	P01594;P01593	Ig kappa chain V-I region AU;Ig kappa chain V-I region AG	IGKV1-33	-0.224306	0.255014	0.195398
HSD17B13 T>TA	E9PJB2;E9PPG8;Q53FT3	Protein Hikeshi	C11orf73	-0.224302	0.255023	0.195398
HSD17B13 T>TA	A0A0D9SF70;G5E9L0;Q8N6H7;E9PQP3;E9PIY6;H0YDN9;E9PMU9;E9PM18;E9PMR9;E9PM63;E9PNY8;H0YDX1;E9PJT7;E9PK28;E9PN48	ADP-ribosylation factor GTPase-activating protein 2	ARFGAP2	0.224177	0.25529	0.1954
HSD17B13 T>TA	P30049;A0A087WTL3	ATP synthase subunit delta, mitochondrial	ATP5D	-0.224157	0.255333	0.1954
HSD17B13 T>TA	P22626;A0A087WUI2	Heterogeneous nuclear ribonucleoproteins A2/B1	HNRNPA2B1	-0.223985	0.255702	0.195403
HSD17B13 T>TA	P21397	Amine oxidase [flavin-containing] A	MAOA	0.223953	0.25577	0.195404
HSD17B13 T>TA	CON__P20930;P20930	Filaggrin	FLG	0.223808	0.256081	0.195406
MARC1 G>A	A8MQ02;J3KN01;P55196;Q5TIG5;H0Y8L4;F8W9I4;E9PFY5;H0Y7R8;H0Y9I0	Afadin	MLLT4	0.210387	0.256111	0.183701
MARC1 G>A	P53618;E9PP73;E9PP63;E9PKQ1	Coatomer subunit beta	COPB1	0.210379	0.256131	0.183701
MARC1 G>A	E7ERU0;E9PHM6;F6QMI7;F8W9J4;Q03001;A0A0U1RQJ2	Dystonin	DST	0.210269	0.256382	0.183703
HSD17B13 T>TA	E7EMB1;Q9UH65;E9PJM7	Switch-associated protein 70	SWAP70	-0.223635	0.256452	0.195409
MARC1 G>A	C9JM79;E9PG73;Q13427	Peptidyl-prolyl cis-trans isomerase G	PPIG	0.210144	0.256667	0.183705
HSD17B13 T>TA	P23497;E9PHV6;C9JBL0;H7C4B4;H7BYP4;U5Y3L1;Q9H930	Nuclear autoantigen Sp-100	SP100	-0.223393	0.256971	0.195413
HSD17B13 T>TA	P17900;H0YBY3	Ganglioside GM2 activator;Ganglioside GM2 activator isoform short	GM2A	-0.223326	0.257116	0.195414
HSD17B13 T>TA	B7Z7V6;Q6PJI9	WD repeat-containing protein 59	WDR59	-0.223296	0.25718	0.195415
MARC1 G>A	Q5STX8;P55008	Allograft inflammatory factor 1	AIF1	0.209803	0.257447	0.18371
HSD17B13 T>TA	P48047;H7C0C1;H7C086;H7C068	ATP synthase subunit O, mitochondrial	ATP5O	0.223115	0.25757	0.195418
MARC1 G>A	Q9Y277;E5RJN6;E5RHZ6;E5RHE1;E5RFP6;E5RK27;E5RFL1	Voltage-dependent anion-selective channel protein 3	VDAC3	0.209628	0.257847	0.183713
HSD17B13 T>TA	R4GMR5;P48556;K7EJC1;K7EJR3;K7ERW6	26S proteasome non-ATPase regulatory subunit 8	PSMD8	-0.222871	0.258095	0.195422
HSD17B13 T>TA	Q5SRQ3;Q5SRQ6;P67870;N0E472;A0A0G2JM12;N0E644;A0A0G2JM58	Casein kinase II subunit beta	CSNK2B-LY6G5B-1181	-0.222862	0.258115	0.195422
MARC1 G>A	Q9H074;D6REB4;D6R9H8;D6RD97;D6RJ02;D6RJF2	Polyadenylate-binding protein-interacting protein 1	PAIP1	-0.209504	0.258132	0.183715
MARC1 G>A	E9PAQ1;P27918;C9J7V5	Properdin	CFP	-0.20947	0.258211	0.183716
MARC1 G>A	E7ENX8;A0A087WYD6;X5CMH5;Q03519;A0A140TA22;H0Y4X4;A0A140T9U5;A0A140T9L2;A0A140T9F2;A0A140T945;A0A140T935;A0A140T9Z3;A0A140T9S0;A0A0G2JLV0;P13765	Antigen peptide transporter 2	TAP2	0.209461	0.258231	0.183716
HSD17B13 T>TA	P54578;A6NJA2	Ubiquitin carboxyl-terminal hydrolase 14;Ubiquitin carboxyl-terminal hydrolase	USP14	-0.222791	0.258268	0.195423
HSD17B13 T>TA	Q30134	HLA class II histocompatibility antigen, DRB1-8 beta chain	HLA-DRB1	-0.222706	0.258453	0.195425
MARC1 G>A	P26640;A0A140T936;A0A140T954;A2ABF4;A0A0G2JJT9;H0Y426;A0A140T904	Valine--tRNA ligase	VARS	0.209364	0.258454	0.183718
MARC1 G>A	H3BLV9;Q96SB4	SRSF protein kinase 1	SRPK1	-0.209224	0.258774	0.18372
HSD17B13 T>TA	P08183	Multidrug resistance protein 1	ABCB1	0.222511	0.258873	0.195428
HSD17B13 T>TA	P13688;M0R2K4;M0R109;A0A087WYX0;A0A024R0K5;P31997;P06731	Carcinoembryonic antigen-related cell adhesion molecule 1	CEACAM1	-0.222489	0.25892	0.195428
MARC1 G>A	Q8NHP1	Aflatoxin B1 aldehyde reductase member 4	AKR7L	-0.209127	0.258998	0.183722
HSD17B13 T>TA	P35321;P22528	Cornifin-A;Cornifin-B	SPRR1A	0.222332	0.259259	0.195431
HSD17B13 T>TA	P16403	Histone H1.2	HIST1H1C	-0.222267	0.259401	0.195432
MARC1 G>A	P62330	ADP-ribosylation factor 6	ARF6	0.208852	0.25963	0.183726
MARC1 G>A	A0A0A6YYA0;Q9Y3B3;G3V2Y2	Transmembrane emp24 domain-containing protein 7	TMED7-TICAM2	0.20884	0.259658	0.183726
HSD17B13 T>TA	Q9UFN0	Protein NipSnap homolog 3A	NIPSNAP3A	0.222142	0.259671	0.195434
HSD17B13 T>TA	Q9NQ94;F8W9F8;Q5T0W7	APOBEC1 complementation factor	A1CF	0.222131	0.259694	0.195434
MARC1 G>A	A0A087WYU2;Q96S19;H3BS73;H3BRT2;H3BQ55;H3BNT3;H3BNB2;H3BMF3	UPF0585 protein C16orf13	C16orf13	0.208801	0.259747	0.183727
HSD17B13 T>TA	X1WI28;P27635;F8W7C6;A0A087WV22;H7C123;H7C2C5;B8A6G2;A6QRI9;Q96L21;H7C2U2	60S ribosomal protein L10	RPL10	0.222082	0.2598	0.195435
HSD17B13 T>TA	O60216;E5RFV8;E5RIN7;E5RI01;E5RFZ5	Double-strand-break repair protein rad21 homolog	RAD21	0.222079	0.259807	0.195435
MARC1 G>A	Q92506	Estradiol 17-beta-dehydrogenase 8	HSD17B8	0.208737	0.259896	0.183728
MARC1 G>A	A0A0C4DG33;O43933;H7BZH3	Peroxisome biogenesis factor 1	PEX1	-0.208674	0.26004	0.183729
HSD17B13 T>TA	Q4G0J3;D6RFF0;H0YA82;D6RBH8;D6RF22;D6RF49;D6RAF3	La-related protein 7	LARP7	-0.221927	0.260136	0.195438
HSD17B13 T>TA	K7ELP6;Q53F19	Uncharacterized protein C17orf85	C17orf85	0.221889	0.260219	0.195438
HSD17B13 T>TA	P13489;E9PIM9;E9PMJ3;E9PLZ3;H0YCR7;E9PMN0;E9PIK5;E9PMA9;E9PR82;E9PMI1	Ribonuclease inhibitor	RNH1	-0.221869	0.260262	0.195439
HSD17B13 T>TA	K7EID0;Q9UH92	Max-like protein X	MLX	-0.221826	0.260356	0.19544
HSD17B13 T>TA	Q9BZV2	Thiamine transporter 2	SLC19A3	0.221796	0.260422	0.19544
HSD17B13 T>TA	B7Z493;E9PJX4;F8VWL3;Q96M96;E9PQT1;E9PNX0;F8W1R0	FYVE, RhoGEF and PH domain-containing protein 4	FGD4	-0.221753	0.260515	0.195441
HSD17B13 T>TA	B4DR80;Q9Y6E0;Q5JV98;H0Y630	Serine/threonine-protein kinase 24;Serine/threonine-protein kinase 24 36 kDa subunit;Serine/threonine-protein kinase 24 12 kDa subunit	STK24	-0.221748	0.260525	0.195441
MARC1 G>A	Q13813;A0A0D9SGF6;A0A0D9SF54;A0A0D9SFF6;A0A0D9SFH4;A0A1B0GV13;A0A1B0GTB7;A0A1B0GUH3	Spectrin alpha chain, non-erythrocytic 1	SPTAN1	-0.208401	0.260671	0.183734
MARC1 G>A	Q92878;H7C0P8;E7ESD9;E7EN38	DNA repair protein RAD50	RAD50	-0.208373	0.260735	0.183734
MARC1 G>A	P13473;H0YCG2	Lysosome-associated membrane glycoprotein 2	LAMP2	-0.20832	0.260858	0.183735
HSD17B13 T>TA	Q14669;G5E9G6;F8W9P3;C9JLJ5;C9JSX9;C9JLD7;H7C1L9	E3 ubiquitin-protein ligase TRIP12	TRIP12	-0.221411	0.261256	0.195446
MARC1 G>A	A0A0A0MRK6;Q13505;A0A0C4DFQ1	Metaxin-1	MTX1	0.208146	0.26126	0.183738
HSD17B13 T>TA	Q9H3K2	Growth hormone-inducible transmembrane protein	GHITM	0.221366	0.261354	0.195447
MARC1 G>A	P05177;E7EMT5;Q5J9B1;P04798	Cytochrome P450 1A2	CYP1A2	0.208061	0.261457	0.183739
HSD17B13 T>TA	P04004;CON__Q3ZBS7;F5GX75;H0YJW9	Vitronectin;Vitronectin V65 subunit;Vitronectin V10 subunit;Somatomedin-B	VTN	-0.221273	0.261558	0.195449
MARC1 G>A	H3BNU1;Q9ULP9;A0A0D9SFR5;H3BQ06	TBC1 domain family member 24	TBC1D24	0.207925	0.261771	0.183742
HSD17B13 T>TA	B7Z2R7;Q5T8D3;X6RDD7;Q5T8E0;A0A087X0B8	Acyl-CoA-binding domain-containing protein 5	ACBD5	-0.221169	0.261783	0.19545
MARC1 G>A	P02462;P29400	Collagen alpha-1(IV) chain;Arresten;Collagen alpha-5(IV) chain	COL4A1	-0.207914	0.261796	0.183742
HSD17B13 T>TA	P20962;F5H7R9;F5GXR3	Parathymosin	PTMS	-0.220891	0.262389	0.195455
HSD17B13 T>TA	P35998;C9JLS9	26S protease regulatory subunit 7	PSMC2	0.220889	0.262393	0.195455
HSD17B13 T>TA	H0YLH9;Q14005	Pro-interleukin-16;Interleukin-16	IL16	-0.220792	0.262605	0.195457
HSD17B13 T>TA	M0QXZ5;Q96B54	Zinc finger protein 428	ZNF428	-0.220791	0.262608	0.195457
HSD17B13 T>TA	A0A0J9YWQ8;A0A0A0MSQ4;B1AK53;A0A1B0GUS9;H0Y7L4;A0A0J9YY76	Espin	ESPN	-0.220761	0.262673	0.195457
MARC1 G>A	Q9H2W6;A0A087WT90	39S ribosomal protein L46, mitochondrial	MRPL46	-0.207525	0.2627	0.183748
HSD17B13 T>TA	O14974;F8VZN8;H0YHL8;H0YIS4;H0YHI8;F8VW28;A0A0U1RQZ1;H0YIL7;H0YIM2;H0YIS3	Protein phosphatase 1 regulatory subunit 12A	PPP1R12A	-0.22071	0.262783	0.195458
MARC1 G>A	P35573;A0A1C7CYW1	Glycogen debranching enzyme;4-alpha-glucanotransferase;Amylo-alpha-1,6-glucosidase	AGL	0.207443	0.262888	0.18375
HSD17B13 T>TA	P04196	Histidine-rich glycoprotein	HRG	-0.220658	0.262897	0.195459
MARC1 G>A	A0A0B4J1Z1;C9JAB2;Q16629;F8WEA1	Serine/arginine-rich splicing factor 7	SRSF7	0.207282	0.263263	0.183752
HSD17B13 T>TA	C9JA08;Q96D46	60S ribosomal export protein NMD3	NMD3	0.220457	0.263337	0.195462
HSD17B13 T>TA	P16278;E7EQ29;F8WF40;C9JF15;C9J539;C9JWX1	Beta-galactosidase	GLB1	0.220435	0.263385	0.195463
HSD17B13 T>TA	Q9UKR5	Probable ergosterol biosynthetic protein 28	C14orf1	0.220341	0.263591	0.195464
HSD17B13 T>TA	P30046;J3KQ18;B5MC82;A6NHG4;H7C342	D-dopachrome decarboxylase;D-dopachrome decarboxylase-like protein	DDT	-0.220314	0.26365	0.195465
MARC1 G>A	E7EU04;F5GXV3;F5H4Z6;F5GZ45;F5H3Z4;J3KQP4;P14207;F5H5L8;J3KR13;A0A087WWY2;F5H2G8;A0A087WYI3;A0A087WXL1;P41439	Folate receptor beta	FOLR2	-0.206866	0.264231	0.183759
HSD17B13 T>TA	A0A087WUX8;A0A087WYF7;Q6UXV4	MICOS complex subunit MIC27	APOOL	0.219975	0.264392	0.19547
HSD17B13 T>TA	O95295	SNARE-associated protein Snapin	SNAPIN	-0.219964	0.264416	0.19547
HSD17B13 T>TA	A0A087WVC4;A0A0A0MS54;P22694;P17612;K7ERP6;P22612;B1APF7;B1APG1;B1APG0;Q15136;B1APG2;B1APF8;B1APF9;B1APG3	cAMP-dependent protein kinase catalytic subunit beta;cAMP-dependent protein kinase catalytic subunit alpha	PRKACB	-0.219948	0.264451	0.195471
HSD17B13 T>TA	Q9BWH2;H7C0K8	FUN14 domain-containing protein 2	FUNDC2	0.219871	0.26462	0.195472
HSD17B13 T>TA	Q8N2G8;K7ESN3	GH3 domain-containing protein	GHDC	-0.21985	0.264666	0.195472
MARC1 G>A	Q68CZ2;E9PCX8;C9JHU5	Tensin-3	TNS3	0.206641	0.264756	0.183763
MARC1 G>A	Q9H4F8	SPARC-related modular calcium-binding protein 1	SMOC1	0.206599	0.264854	0.183764
HSD17B13 T>TA	A2A2D0;P16949;E5RGX5;Q93045	Stathmin	STMN1	-0.219753	0.264879	0.195474
HSD17B13 T>TA	E5RJB8;E5RHU3;E7ESK6;E9PBI9;P34741	Syndecan;Syndecan-2	SDC2	0.21975	0.264884	0.195474
HSD17B13 T>TA	Q9UBR2	Cathepsin Z	CTSZ	-0.219745	0.264895	0.195474
MARC1 G>A	Q9Y3E2	BolA-like protein 1	BOLA1	-0.206566	0.264932	0.183764
HSD17B13 T>TA	Q9H221	ATP-binding cassette sub-family G member 8	ABCG8	-0.219709	0.264975	0.195475
MARC1 G>A	P48065;F5H2T6	Sodium- and chloride-dependent betaine transporter	SLC6A12	0.206487	0.265115	0.183766
HSD17B13 T>TA	H0YNX7;P30047	GTP cyclohydrolase 1 feedback regulatory protein	GCHFR	-0.219613	0.265187	0.195476
HSD17B13 T>TA	O60234;M0QYG8;M0R1D2;M0R0C1;M0QYJ8;M0QX47;M0QXC2	Glia maturation factor gamma	GMFG	-0.219576	0.265266	0.195477
HSD17B13 T>TA	J3QRX6;H9KV77;Q9NQ92	Coordinator of PRMT5 and differentiation stimulator	COPRS	-0.219374	0.265712	0.19548
HSD17B13 T>TA	P22234;E9PBS1;D6RF62	Multifunctional protein ADE2;Phosphoribosylaminoimidazole-succinocarboxamide synthase;Phosphoribosylaminoimidazole carboxylase	PAICS	0.219348	0.265768	0.195481
MARC1 G>A	Q9H2G2;H0YB71	STE20-like serine/threonine-protein kinase	SLK	0.206057	0.266121	0.183773
MARC1 G>A	Q5SSJ5;X6RGJ2;B0QZK4;Q5SWC8;B0QZK9;B0QZK8	Heterochromatin protein 1-binding protein 3	HP1BP3	0.205996	0.266264	0.183774
HSD17B13 T>TA	Q92905;E5RHH5;E5RHF2	COP9 signalosome complex subunit 5	COPS5	-0.219104	0.266306	0.195485
HSD17B13 T>TA	Q495G5;Q8IVH4;D6RIS5	Methylmalonic aciduria type A protein, mitochondrial	MMAA	-0.21908	0.266359	0.195485
MARC1 G>A	A0A0X1KG71;Q8WX92	Negative elongation factor B	NELFB	0.20595	0.266373	0.183774
MARC1 G>A	A0A0G2JI36;A0A0G2JIF2;A0A0G2JL56;P30455;P30443	HLA class I histocompatibility antigen, A-36 alpha chain;HLA class I histocompatibility antigen, A-1 alpha chain	HLA-A	0.205803	0.266715	0.183777
HSD17B13 T>TA	Q8IWZ8	SURP and G-patch domain-containing protein 1	SUGP1	-0.218864	0.266834	0.195489
HSD17B13 T>TA	Q8WV74	Nucleoside diphosphate-linked moiety X motif 8, mitochondrial	NUDT8	0.21884	0.266886	0.195489
MARC1 G>A	Q07021;I3L3Q7;I3L3B0	Complement component 1 Q subcomponent-binding protein, mitochondrial	C1QBP	-0.205717	0.266918	0.183778
HSD17B13 T>TA	P06312	Ig kappa chain V-IV region	IGKV4-1	-0.218826	0.266918	0.195489
MARC1 G>A	P00966;Q5T6L6;Q5T6L5	Argininosuccinate synthase	ASS1	-0.205685	0.266993	0.183779
HSD17B13 T>TA	P46527;H7C2T1;E7ES52	Cyclin-dependent kinase inhibitor 1B	CDKN1B	-0.218787	0.267005	0.19549
HSD17B13 T>TA	P60866;E5RJX2;E5RIP1;G3XAN0	40S ribosomal protein S20	RPS20	0.218735	0.267119	0.195491
MARC1 G>A	F8VRJ2;H0YHC3;F8W020;F8W118;F8VXI6;F8VUX1;F8VY35;F8VV59;B7Z9C2;F8W0J6;F5H4R6;H0YIV4;P55209;F8VVB5;H0YH88;F8W543	Nucleosome assembly protein 1-like 1	NAP1L1	-0.205575	0.267252	0.183781
HSD17B13 T>TA	Q16822;B4DW73;H0YML5	Phosphoenolpyruvate carboxykinase [GTP], mitochondrial	PCK2	0.218628	0.267355	0.195492
MARC1 G>A	Q6UW02;E9PHG5;F8WBE2;C9J8K7;Q8WZ13	Cytochrome P450 20A1	CYP20A1	0.205526	0.267366	0.183781
MARC1 G>A	Q13501;E7EMC7;E9PFW8;C9JRJ8;E3W990	Sequestosome-1	SQSTM1	0.20549	0.26745	0.183782
HSD17B13 T>TA	P10768;X6RA14;H7BZT7;U3KQT1	S-formylglutathione hydrolase	ESD	0.21857	0.267484	0.195493
MARC1 G>A	P45954	Short/branched chain specific acyl-CoA dehydrogenase, mitochondrial	ACADSB	0.20541	0.267639	0.183783
MARC1 G>A	Q96S66;Q5T1P5	Chloride channel CLIC-like protein 1	CLCC1	0.205382	0.267705	0.183784
MARC1 G>A	Q53FA7;H7BZH6	Quinone oxidoreductase PIG3	TP53I3	-0.205376	0.26772	0.183784
HSD17B13 T>TA	H0YJK8;A0A087WTS0;P18283	Glutathione peroxidase;Glutathione peroxidase 2	GPX2	-0.218461	0.267724	0.195495
HSD17B13 T>TA	C9JM79;E9PG73;Q13427	Peptidyl-prolyl cis-trans isomerase G	PPIG	0.218452	0.267743	0.195495
MARC1 G>A	Q9BXP5;H7C3A1;H7C1K0	Serrate RNA effector molecule homolog	SRRT	-0.20517	0.268203	0.183787
HSD17B13 T>TA	F5H6E2;O00159;I3L501;I3L204;I3L4D4;I3L3Y6;I3L168;I3L3F5	Unconventional myosin-Ic	MYO1C	0.218222	0.268252	0.195499
HSD17B13 T>TA	O43707;F5GXS2;H7C144;K7EJH8;K7EP19;G3V2E8;D6RH00	Alpha-actinin-4	ACTN4	-0.217946	0.268865	0.195504
MARC1 G>A	G3XAI2;P07942;E7EPA6	Laminin subunit beta-1	LAMB1	-0.204729	0.269243	0.183795
MARC1 G>A	Q5BKZ1	DBIRD complex subunit ZNF326	ZNF326	0.204715	0.269276	0.183795
HSD17B13 T>TA	P13760	HLA class II histocompatibility antigen, DRB1-4 beta chain	HLA-DRB1	-0.217647	0.269528	0.195509
MARC1 G>A	F5H1T4;J3QLU9;P04626	Receptor protein-tyrosine kinase;Receptor tyrosine-protein kinase erbB-2	ERBB2	-0.204532	0.26971	0.183798
HSD17B13 T>TA	P46063;F5H4P4;F5H3W0;F5H2L2;F8WA66;F8WD97	ATP-dependent DNA helicase Q1	RECQL	0.217537	0.269771	0.19551
MARC1 G>A	P22307;E9PLD1;H0YF61;H0YCB0;H0YD06	Non-specific lipid-transfer protein	SCP2	0.20445	0.269901	0.183799
HSD17B13 T>TA	P43155;H0Y4Z7;B7ZBP5;A6PVN3	Carnitine O-acetyltransferase	CRAT	0.217457	0.269949	0.195512
MARC1 G>A	A0A087WXN9;Q765P7	MTSS1-like protein	MTSS1L	-0.20441	0.269998	0.1838
HSD17B13 T>TA	P02748	Complement component C9;Complement component C9a;Complement component C9b	C9	-0.217391	0.270097	0.195513
HSD17B13 T>TA	J3KQ32;Q9NTK5;C9JCJ9;C9JTK6	Obg-like ATPase 1	OLA1	-0.217359	0.270166	0.195513
HSD17B13 T>TA	P49888;H0Y8G0	Estrogen sulfotransferase;Sulfotransferase	SULT1E1	-0.21732	0.270254	0.195514
MARC1 G>A	Q00839;Q5RI18	Heterogeneous nuclear ribonucleoprotein U	HNRNPU	0.204206	0.270479	0.183803
MARC1 G>A	G3V169;P29466;B4DVD8	Caspase;Caspase-1;Caspase-1 subunit p20;Caspase-1 subunit p10	CASP1	-0.204155	0.2706	0.183804
HSD17B13 T>TA	Q5SZG1;Q86TP1	Protein prune homolog	PRUNE	0.217105	0.270733	0.195517
HSD17B13 T>TA	Q5JP53;P07437;Q5ST81;A6NNZ2;G3V2A3;G3V5W4;G3V2R8;G3V3R4;G3V2N6	Tubulin beta chain	TUBB	-0.21706	0.270834	0.195518
MARC1 G>A	M0R3F1;A0A0A0MRA5;B7Z4B8;Q9BUJ2;M0QYZ0;M0QYM5;M0QYI8	Heterogeneous nuclear ribonucleoprotein U-like protein 1	HNRNPUL1	0.204017	0.270927	0.183806
MARC1 G>A	P62263;E5RH77;H0YB22	40S ribosomal protein S14	RPS14	0.204011	0.270941	0.183806
MARC1 G>A	P35749	Myosin-11	MYH11	-0.203943	0.271102	0.183807
MARC1 G>A	P62753;A2A3R7;A2A3R5	40S ribosomal protein S6	RPS6	-0.203882	0.271247	0.183808
HSD17B13 T>TA	Q8IXI1;H3BST5;I3L2C6;H3BUX4;H3BU27;H7BXZ6;Q8IXI2	Mitochondrial Rho GTPase 2	RHOT2	-0.216849	0.271303	0.195522
MARC1 G>A	Q96I15;A0A0A0MQU4;H7C3V9;H7C280;H7C4A1;F8WCL3;F8WBU3;H7C1N7;H7C1S7;C9JNL5;H7C277;H7C2M1	Selenocysteine lyase	SCLY	-0.203762	0.271532	0.18381
HSD17B13 T>TA	Q9NUQ8	ATP-binding cassette sub-family F member 3	ABCF3	-0.216699	0.271637	0.195524
HSD17B13 T>TA	H0Y6A0;Q9NP61	ADP-ribosylation factor GTPase-activating protein 3	ARFGAP3	0.216549	0.271974	0.195527
MARC1 G>A	O00499;P49418	Myc box-dependent-interacting protein 1	BIN1	-0.203519	0.27211	0.183814
MARC1 G>A	P15531	Nucleoside diphosphate kinase A	NME1	0.20343	0.272321	0.183816
HSD17B13 T>TA	P02763	Alpha-1-acid glycoprotein 1	ORM1	-0.216351	0.272416	0.19553
MARC1 G>A	Q9H0E2;E7EN89;F2Z2Y8;E9PP67;E9PQ25;E9PNS3	Toll-interacting protein	TOLLIP	-0.203132	0.273031	0.183821
MARC1 G>A	F5GXW1;H0Y599;Q8N1I0	Dedicator of cytokinesis protein 4	DOCK4	-0.20313	0.273035	0.183821
HSD17B13 T>TA	P09493;H0YL52;H0YKP3;H0YKZ6;A0A087WTJ7;H0YLS7	Tropomyosin alpha-1 chain	TPM1	-0.216064	0.273058	0.195534
MARC1 G>A	P61254;J3QRI7;J3QQQ9;J3QQV1;E5RIT6;J3QRC4;J3KTJ8;E5RHH1;J3KSS0;J3KS10	60S ribosomal protein L26	RPL26	0.203093	0.273122	0.183821
HSD17B13 T>TA	Q2TB90	Putative hexokinase HKDC1	HKDC1	-0.21597	0.273267	0.195536
HSD17B13 T>TA	E7EMN6;G1AUC5;Q6NXS1;P41236;E7EUI7	Protein phosphatase inhibitor 2-like protein 3;Protein phosphatase inhibitor 2	PPP1R2	-0.215868	0.273496	0.195538
MARC1 G>A	P11182;Q5VVL7	Lipoamide acyltransferase component of branched-chain alpha-keto acid dehydrogenase complex, mitochondrial	DBT	-0.202882	0.273626	0.183825
HSD17B13 T>TA	P02765;C9JV77;CON__P12763	Alpha-2-HS-glycoprotein;Alpha-2-HS-glycoprotein chain A;Alpha-2-HS-glycoprotein chain B	AHSG	-0.215728	0.273811	0.19554
MARC1 G>A	G3V158;E9PPM8;Q9Y315	Deoxyribose-phosphate aldolase	DERA	-0.2028	0.273823	0.183826
HSD17B13 T>TA	P51888	Prolargin	PRELP	-0.215631	0.274028	0.195541
HSD17B13 T>TA	P05089	Arginase-1	ARG1	0.21555	0.274211	0.195543
MARC1 G>A	A0A087WYP0;H0YND5;E0YMI9;U3KQS6;A0A0A0MQU7;F5H0K0;A0A0A0MTK8;P20823	Hepatocyte nuclear factor 1-alpha	HNF1A	-0.202629	0.274229	0.183829
HSD17B13 T>TA	Q6P387	Uncharacterized protein C16orf46	C16orf46	-0.215522	0.274273	0.195543
MARC1 G>A	P09012;M0R0G9;M0QXK2;M0R221;M0R2B8;M0QZG7;M0R268;P08579	U1 small nuclear ribonucleoprotein A;U2 small nuclear ribonucleoprotein B	SNRPA	-0.202536	0.274453	0.18383
MARC1 G>A	O43633;M0QXX8;M0R1L7;M0R1T5	Charged multivesicular body protein 2a	CHMP2A	0.202451	0.274656	0.183832
HSD17B13 T>TA	P00390;E5RI06;H0YC68	Glutathione reductase, mitochondrial	GSR	0.215318	0.274732	0.195547
MARC1 G>A	Q9BW85;M0R2S3	Coiled-coil domain-containing protein 94	CCDC94	-0.202392	0.274797	0.183833
HSD17B13 T>TA	P61970;H3BRV9	Nuclear transport factor 2	NUTF2	-0.215263	0.274855	0.195547
MARC1 G>A	Q8N183;H0YA50;D6RA56	Mimitin, mitochondrial	NDUFAF2	-0.202308	0.274997	0.183834
HSD17B13 T>TA	P09972;A8MVZ9;C9J8F3;J3KSV6;J3QKP5;J3QKK1;K7EKH5	Fructose-bisphosphate aldolase C;Fructose-bisphosphate aldolase	ALDOC	-0.215177	0.27505	0.195549
MARC1 G>A	P50552;K7ENL7;K7EQD0;K7EIG8;K7ENR7;K7EM16	Vasodilator-stimulated phosphoprotein	VASP	-0.202185	0.275292	0.183836
HSD17B13 T>TA	Q99447;I3L1R7;I3L3V9;I3L1L9;I3L2Q1;I3L1C4;I3L1F9	Ethanolamine-phosphate cytidylyltransferase	PCYT2	0.214959	0.27554	0.195552
HSD17B13 T>TA	P20290;H0Y9Y1;D6RDG3	Transcription factor BTF3	BTF3	-0.214658	0.276219	0.195557
HSD17B13 T>TA	Q16576;E9PC52;Q5JP01;Q5JP02;H0YF10;C9JAJ9;C9J7L0;H0YEU5;H0YCT5;H0YDK2	Histone-binding protein RBBP7	RBBP7	0.21465	0.276237	0.195557
HSD17B13 T>TA	D6R938;Q13557;E9PBG7;E9PF82;H0Y9C2;H0Y9J2;H7BXS4;Q9UQM7;Q13554	Calcium/calmodulin-dependent protein kinase type II subunit delta	CAMK2D	-0.21461	0.276328	0.195558
HSD17B13 T>TA	Q86V48	Leucine zipper protein 1	LUZP1	-0.214578	0.276398	0.195558
MARC1 G>A	Q00765;B7Z332;B7Z510;H0Y8J8;E2QRG8	Receptor expression-enhancing protein 5	REEP5	0.201664	0.276542	0.183844
HSD17B13 T>TA	Q15813	Tubulin-specific chaperone E	TBCE	-0.214494	0.276588	0.19556
HSD17B13 T>TA	P0DN79;P35520;C9JMA6;H7C2H4;H7C1W6;H7C2W0	Cystathionine beta-synthase	CBS	0.214492	0.276594	0.19556
MARC1 G>A	E7EQS5;F8VX32;E7ESB2;H0Y304;A0A087WV90;E9PDN5;A0A087WTU7;A0A075B6G3;P11532;E7EQR9;F5GZY3;H0Y3E8;Q13474	Dystrophin	DMD	0.201634	0.276615	0.183845
HSD17B13 T>TA	P26639;D6R9F8;D6RCA5;D6RDJ6;D6RBR8;D6RJ97;D6RHV7;D6RCS6	Threonine--tRNA ligase, cytoplasmic	TARS	0.214478	0.276624	0.19556
HSD17B13 T>TA	Q2L6G8;G8JLG2;Q15517	Corneodesmosin	CDSN	0.214427	0.27674	0.195561
HSD17B13 T>TA	Q96CM8;E9PF16;D6RF87	Acyl-CoA synthetase family member 2, mitochondrial	ACSF2	0.214129	0.277414	0.195566
MARC1 G>A	Q9UBR2	Cathepsin Z	CTSZ	0.201228	0.277591	0.183851
MARC1 G>A	P22695;H3BRG4;H3BSJ9;H3BP04;H3BUE4;H3BUI9;A0A087WVZ4	Cytochrome b-c1 complex subunit 2, mitochondrial	UQCRC2	0.201205	0.277646	0.183852
MARC1 G>A	Q9NV96;E5RG19	Cell cycle control protein 50A	TMEM30A	0.201203	0.277651	0.183852
MARC1 G>A	Q86X76	Nitrilase homolog 1	NIT1	0.201194	0.277673	0.183852
HSD17B13 T>TA	Q92522	Histone H1x	H1FX	-0.213907	0.277918	0.195569
HSD17B13 T>TA	E5RFP0;Q8WVJ2	NudC domain-containing protein 2	NUDCD2	-0.213876	0.277987	0.19557
HSD17B13 T>TA	Q9H2U2;H0Y9D8;D6R967;D6RGV9;H0YAK2;D6RGI1;D6RAD3	Inorganic pyrophosphatase 2, mitochondrial	PPA2	-0.213806	0.278147	0.195571
HSD17B13 T>TA	P61019;E9PKL7;H7C125;H0YD31;Q5HYI5;Q8WUD1;A0A1D5RMT4;E9PE37	Ras-related protein Rab-2A	RAB2A	0.213801	0.278157	0.195571
MARC1 G>A	P50402;Q5HY57	Emerin	EMD	0.200736	0.278778	0.183859
HSD17B13 T>TA	P07476	Involucrin	IVL	0.213488	0.278867	0.195576
HSD17B13 T>TA	Q14134;E9PRL4;E9PI31;E9PLI4;E9PJ94;H0YD78;E9PIQ2;E9PJD4;H0YF27;E9PM74;E9PPX1	Tripartite motif-containing protein 29	TRIM29	0.213383	0.279107	0.195578
MARC1 G>A	F5H867;F5H0E2;H0YFS2;F5GZS6;J3KPF3;P08195	4F2 cell-surface antigen heavy chain	SLC3A2	-0.200503	0.279342	0.183863
HSD17B13 T>TA	P31946;Q4VY20;Q4VY19;A0A0J9YWE8;A0A0J9YWZ2	14-3-3 protein beta/alpha;14-3-3 protein beta/alpha, N-terminally processed	YWHAB	-0.213267	0.27937	0.19558
MARC1 G>A	Q9BR76;A0A087WW53;F5H390;F5H0D2	Coronin-1B	CORO1B	-0.200408	0.279571	0.183865
MARC1 G>A	J3KR05;O75128;H7C1N2;H7C2C4;A0A0J9YWK3	Protein cordon-bleu	COBL	0.200374	0.279655	0.183865
HSD17B13 T>TA	D6RC52;D6RCB9;Q9NX24;J3QSY4;H0YC83	H/ACA ribonucleoprotein complex subunit 2	NHP2	-0.21311	0.279728	0.195582
MARC1 G>A	Q9UEW3;C9JKT8	Macrophage receptor MARCO	MARCO	-0.200296	0.279843	0.183866
HSD17B13 T>TA	O76071	Probable cytosolic iron-sulfur protein assembly protein CIAO1	CIAO1	-0.213048	0.279869	0.195583
HSD17B13 T>TA	P10124	Serglycin	SRGN	-0.21303	0.279909	0.195583
HSD17B13 T>TA	P14923;C9JTX4;C9J826;C9JK18;C9JKY1;C9JPI2;K7ERP3	Junction plakoglobin	JUP	0.21303	0.27991	0.195583
MARC1 G>A	I3L1P8;Q02978	Mitochondrial 2-oxoglutarate/malate carrier protein	SLC25A11	0.200185	0.28011	0.183868
MARC1 G>A	P52306;D6RHH8;D6RHZ7;D6REZ0	Rap1 GTPase-GDP dissociation stimulator 1	RAP1GDS1	-0.200064	0.280404	0.18387
HSD17B13 T>TA	Q96CV9;A0A087X2G2;X6RKL2;H7C1H4	Optineurin	OPTN	-0.212805	0.280423	0.195587
HSD17B13 T>TA	C9JW69;P18754;C9JRH2;C9JMJ4;C9J3R0;C9JQZ4	Regulator of chromosome condensation	RCC1	0.212801	0.280432	0.195587
HSD17B13 T>TA	P50135	Histamine N-methyltransferase	HNMT	-0.212793	0.280449	0.195587
MARC1 G>A	Q8ND07	Basal body-orientation factor 1	CCDC176	-0.200011	0.280532	0.183871
MARC1 G>A	O75387;E9PJ68	Large neutral amino acids transporter small subunit 3	SLC43A1	0.200005	0.280548	0.183871
HSD17B13 T>TA	Q07065	Cytoskeleton-associated protein 4	CKAP4	-0.212705	0.280651	0.195589
MARC1 G>A	P50053;C9JDL1	Ketohexokinase	KHK	0.199928	0.280736	0.183872
HSD17B13 T>TA	A0A0A0MRJ6;H7BY58;P22061;F6S8N6;C9J0F2;F8WDT3;F8WAV5;F8WAX2;H7C4X2	Protein-L-isoaspartate O-methyltransferase;Protein-L-isoaspartate(D-aspartate) O-methyltransferase	PCMT1	-0.212617	0.280852	0.19559
MARC1 G>A	P60228;E5RGA2;E5RIT4;H0YBR5;E5RHS5;H0YAW4	Eukaryotic translation initiation factor 3 subunit E	EIF3E	0.199878	0.280855	0.183873
HSD17B13 T>TA	P22531;Q96RM1;P35326	Small proline-rich protein 2E;Small proline-rich protein 2F;Small proline-rich protein 2A	SPRR2E	0.212602	0.280886	0.19559
MARC1 G>A	P49757;G3V3R1;G3V3Z8;G3V3M5;G3V4S6;G3V433;M0R0Q4;M0QZV7;M0QXQ4;M0QYC2;A0A0C4DGH3;Q9Y6R0	Protein numb homolog	NUMB	0.199804	0.281037	0.183874
HSD17B13 T>TA	O75452	Retinol dehydrogenase 16	RDH16	0.212521	0.28107	0.195591
MARC1 G>A	Q9HDC9;H0Y512	Adipocyte plasma membrane-associated protein	APMAP	0.199663	0.281379	0.183876
HSD17B13 T>TA	Q16186;A0A087WX59;A0A087WUX6	Proteasomal ubiquitin receptor ADRM1	ADRM1	0.212368	0.281421	0.195594
HSD17B13 T>TA	X5D2U9;A0A0G2JJQ8;P13762	HLA class II histocompatibility antigen, DR beta 4 chain	HLA-DRB4	-0.212288	0.281601	0.195595
MARC1 G>A	H0Y3P2;D3DQV9;P78344;H0YEC5;H0YD77;H0YCH5;E9PKF8	Eukaryotic translation initiation factor 4 gamma 2	EIF4G2	0.199476	0.281833	0.183879
HSD17B13 T>TA	O95810	Serum deprivation-response protein	SDPR	-0.212089	0.282058	0.195598
MARC1 G>A	Q9Y336	Sialic acid-binding Ig-like lectin 9	SIGLEC9	0.199382	0.282062	0.183881
HSD17B13 T>TA	P68104;Q5VTE0;A0A087WVQ9;A0A087WV01;A6PW80;Q5JR01	Elongation factor 1-alpha 1;Putative elongation factor 1-alpha-like 3;Elongation factor 1-alpha	EEF1A1	0.212073	0.282094	0.195599
HSD17B13 T>TA	P15428;E9PBZ2;E9PD69;D6RHF8;D6RA66;D6RA83	15-hydroxyprostaglandin dehydrogenase [NAD(+)]	HPGD	-0.212052	0.282143	0.195599
MARC1 G>A	Q8WXF1;X6RDA4	Paraspeckle component 1	PSPC1	-0.199334	0.282178	0.183882
MARC1 G>A	O95197	Reticulon-3	RTN3	0.199325	0.2822	0.183882
HSD17B13 T>TA	E5RI99;P62888;A0A0B4J213;E5RJH3;A0A0C4DH44	60S ribosomal protein L30	RPL30	0.211842	0.282622	0.195602
HSD17B13 T>TA	F5GY37;J3KPX7;Q99623;F5GWA7;F5H3X6;F5H0C5;F5H2D2;U3KPZ5	Prohibitin-2	PHB2	0.211715	0.282915	0.195604
HSD17B13 T>TA	P10632;B7Z1F5;G3V188;A0A0D9SG51	Cytochrome P450 2C8	CYP2C8	0.211692	0.282967	0.195605
HSD17B13 T>TA	P02775	Platelet basic protein;Connective tissue-activating peptide III;TC-2;Connective tissue-activating peptide III(1-81);Beta-thromboglobulin;Neutrophil-activating peptide 2(74);Neutrophil-activating peptide 2(73);Neutrophil-activating peptide 2;TC-1;Neutrophil-activating peptide 2(1-66);Neutrophil-activating peptide 2(1-63)	PPBP	-0.211584	0.283215	0.195606
MARC1 G>A	P26641	Elongation factor 1-gamma	EEF1G	0.19884	0.283383	0.18389
MARC1 G>A	Q5T5P2;A0A0U1RRK8;Q5T5P0;Q5T5P1	Sickle tail protein homolog	KIAA1217	0.198813	0.28345	0.18389
MARC1 G>A	O43157	Plexin-B1	PLXNB1	-0.198787	0.283513	0.18389
HSD17B13 T>TA	Q96AE4;E9PEB5;C9JSZ1	Far upstream element-binding protein 1	FUBP1	-0.211406	0.283623	0.195609
HSD17B13 T>TA	P49326;E9PJF3;E9PP51;E9PQ84	Dimethylaniline monooxygenase [N-oxide-forming] 5	FMO5	0.21135	0.283752	0.19561
HSD17B13 T>TA	Q5SZC9;Q9P1F3	Costars family protein ABRACL	ABRACL	0.211331	0.283796	0.19561
HSD17B13 T>TA	A0A0B4J1R4	4-hydroxyphenylpyruvate dioxygenase	HPD	-0.211322	0.283816	0.195611
HSD17B13 T>TA	P82979	SAP domain-containing ribonucleoprotein	SARNP	-0.211305	0.283855	0.195611
MARC1 G>A	P20815	Cytochrome P450 3A5	CYP3A5	0.198638	0.283876	0.183893
HSD17B13 T>TA	P00747;Q5TEH5;A6PVI2;CON__P06868;Q02325	Plasminogen;Plasmin heavy chain A;Activation peptide;Angiostatin;Plasmin heavy chain A, short form;Plasmin light chain B	PLG	0.211137	0.284242	0.195614
HSD17B13 T>TA	B1ALK7;Q14155;E9PDQ5;E7EUY6;E7EU80;Q15052	Rho guanine nucleotide exchange factor 7	ARHGEF7	-0.211069	0.284399	0.195615
MARC1 G>A	Q96C24	Synaptotagmin-like protein 4	SYTL4	-0.198421	0.284407	0.183896
MARC1 G>A	P30711;A0A0G2JRQ5;A0A0G2JQD2;A0A0G2JQM0;A0A0G2JRN4;A0A0G2JMS2;A0A0G2JQD8;A0A0G2JRG0;A0A1B0GXB6;A0A0G2JRJ5	Glutathione S-transferase theta-1	GSTT1	-0.198417	0.284418	0.183896
HSD17B13 T>TA	Q9NX47	E3 ubiquitin-protein ligase MARCH5	MARCHF5	-0.211014	0.284525	0.195615
HSD17B13 T>TA	Q8MH48;Q5RJ85;A0A0G2JPQ3;P17693	HLA class I histocompatibility antigen, alpha chain G	HLA-G	0.210828	0.284953	0.195618
HSD17B13 T>TA	P11413;E7EUI8	Glucose-6-phosphate 1-dehydrogenase	G6PD	-0.210729	0.285181	0.19562
MARC1 G>A	H3BR38;H3BM50;H3BPU5;H3BR25;H3BPT1;H3BN58;H3BSZ4;A0A0A0MR05;Q9BVC4	Target of rapamycin complex subunit LST8	MLST8	-0.198085	0.28523	0.183902
HSD17B13 T>TA	Q96F25	UDP-N-acetylglucosamine transferase subunit ALG14 homolog	ALG14	-0.210692	0.285266	0.195621
HSD17B13 T>TA	J3QTA6;Q9BRQ6;H0Y922;J3QTB2	MICOS complex subunit MIC25	CHCHD6	-0.210661	0.285338	0.195621
HSD17B13 T>TA	CON__P35908;P35908	Keratin, type II cytoskeletal 2 epidermal	KRT2	0.210588	0.285506	0.195622
HSD17B13 T>TA	Q9P2X0	Dolichol-phosphate mannosyltransferase subunit 3	DPM3	-0.210583	0.285518	0.195622
HSD17B13 T>TA	P30613	Pyruvate kinase PKLR	PKLR	0.210519	0.285666	0.195623
MARC1 G>A	J3QTA2;Q99933;A0A0U1RR89;C9JYK5	BAG family molecular chaperone regulator 1	BAG1	-0.197865	0.285771	0.183905
MARC1 G>A	Q8NHH9;B5MCN0;C9JQQ5;H7C3A2;Q8WXF7	Atlastin-2	ATL2	0.197787	0.285963	0.183906
MARC1 G>A	E5RH35;E5RJZ7;E5RJP8;E5RJA8;Q9Y646	Carboxypeptidase Q	CPQ	0.197698	0.286182	0.183908
HSD17B13 T>TA	O00499;P49418	Myc box-dependent-interacting protein 1	BIN1	-0.210248	0.286292	0.195628
HSD17B13 T>TA	Q13630;E9PP14;A0A0J9YX13;E9PKL9;E9PLH9;E9PP60;H0YE90;H0YCP7	GDP-L-fucose synthase	TSTA3	0.210095	0.286645	0.19563
MARC1 G>A	Q9UKY7;H0Y8K3;D6RFH2;D6RDN0;D6R9V8;D6R973;D6RAV0	Protein CDV3 homolog	CDV3	-0.197473	0.286733	0.183911
MARC1 G>A	Q3LIE7;Q15392;H7C4B7	Delta(24)-sterol reductase	Nbla03646	0.197429	0.286843	0.183912
MARC1 G>A	G5EA31;P53992;A0A0U1RR49	Protein transport protein Sec24C	SEC24C	0.197408	0.286894	0.183912
HSD17B13 T>TA	E5RGS4;O60925	Prefoldin subunit 1	PFDN1	-0.209965	0.286946	0.195632
MARC1 G>A	K7ER58;Q6P6C2	RNA demethylase ALKBH5	ALKBH5	0.197235	0.287321	0.183915
HSD17B13 T>TA	Q13451	Peptidyl-prolyl cis-trans isomerase FKBP5;Peptidyl-prolyl cis-trans isomerase FKBP5, N-terminally processed	FKBP5	-0.209624	0.287737	0.195637
MARC1 G>A	P03928	ATP synthase protein 8	MT-ATP8	0.197004	0.287889	0.183919
HSD17B13 T>TA	Q13835	Plakophilin-1	PKP1	0.209461	0.288114	0.19564
MARC1 G>A	Q96FX2	DPH3 homolog	DPH3	0.196707	0.288623	0.183923
HSD17B13 T>TA	O43776;K7EMQ6;K7EJ19;K7EIU7;K7EPK2	Asparagine--tRNA ligase, cytoplasmic	NARS	0.209242	0.288624	0.195643
HSD17B13 T>TA	P05198;H0YJS4;G3V4T5	Eukaryotic translation initiation factor 2 subunit 1	EIF2S1	0.209092	0.288972	0.195646
HSD17B13 T>TA	Q68EM7;C9IZD3	Rho GTPase-activating protein 17	ARHGAP17	0.209089	0.28898	0.195646
MARC1 G>A	Q99575	Ribonucleases P/MRP protein subunit POP1	POP1	0.196551	0.289009	0.183926
HSD17B13 T>TA	A0A0C4DFL7;Q16850;H7C0D0	Lanosterol 14-alpha demethylase	CYP51A1	-0.209038	0.289098	0.195647
MARC1 G>A	D6RIC3;A0A0C4DGU5;A0A087X2G6;Q9Y3C1	Nucleolar protein 16	NOP16	0.196505	0.289124	0.183926
HSD17B13 T>TA	Q29974	HLA class II histocompatibility antigen, DRB1-16 beta chain	HLA-DRB1	-0.209021	0.289138	0.195647
MARC1 G>A	Q8N490	Probable hydrolase PNKD	PNKD	0.196469	0.289212	0.183927
HSD17B13 T>TA	K7EQL4;P13805;M0QX01;M0QZY5;M0QZU8;Q3B759;C9JM61;M0QY38;C9JDF8;K7EKM3;K7ELB0;E7EPN8;Q7Z554;E7EPW4;A0A0A0MRJ5;A0A0A0MRJ4;P45379	Troponin T, slow skeletal muscle	TNNT1	-0.208956	0.289287	0.195648
HSD17B13 T>TA	P08684;E7EVM8;A0A087WV96;P24462;C9JBD2;E9PDL8;Q9HB55;C9JA26	Cytochrome P450 3A4	CYP3A4	0.208953	0.289296	0.195648
HSD17B13 T>TA	P11279	Lysosome-associated membrane glycoprotein 1	LAMP1	0.208834	0.289572	0.19565
MARC1 G>A	A0A0B4J1R2;Q9H6R3;F8VZB4;H0YII9	Acyl-CoA synthetase short-chain family member 3, mitochondrial	ACSS3	0.19631	0.289606	0.18393
HSD17B13 T>TA	E7ETA6;Q15154;A6NNN6;H0YBA1	Pericentriolar material 1 protein	PCM1	-0.208807	0.289634	0.19565
MARC1 G>A	D6RCK3;Q9H8S9;Q7L9L4	MOB kinase activator 1A;MOB kinase activator 1B	MOB1B	0.196256	0.28974	0.18393
MARC1 G>A	Q9Y2T3;Q5SZC6;Q5SZC5;H0YDZ7;Q5SZC3	Guanine deaminase	GDA	-0.196255	0.289743	0.18393
MARC1 G>A	P20042	Eukaryotic translation initiation factor 2 subunit 2	EIF2S2	-0.196252	0.28975	0.18393
MARC1 G>A	Q4G176;F5H362;F5H755;F5H5A1;H0YGC7;F5GX20;F5H2G6	Acyl-CoA synthetase family member 3, mitochondrial	ACSF3	0.196198	0.289883	0.183931
MARC1 G>A	Q68EM7;C9IZD3	Rho GTPase-activating protein 17	ARHGAP17	-0.196197	0.289887	0.183931
HSD17B13 T>TA	P02749;J3QRN2;J3QLI0;J3KS17	Beta-2-glycoprotein 1	APOH	-0.208687	0.289915	0.195652
MARC1 G>A	Q9UMX5	Neudesin	NENF	-0.196092	0.290147	0.183933
HSD17B13 T>TA	Q06278;H7BXF7;C9J244;H7C3Q1	Aldehyde oxidase	AOX1	0.208576	0.290173	0.195654
MARC1 G>A	Q9BW30	Tubulin polymerization-promoting protein family member 3	TPPP3	0.196032	0.290296	0.183934
MARC1 G>A	F8W038;Q8IXM2;F8W1H0;H0YIS7	Chromatin complexes subunit BAP18	C17orf49	-0.19599	0.290399	0.183935
HSD17B13 T>TA	P08185;G3V4V7;G3V350	Corticosteroid-binding globulin	SERPINA6	-0.208425	0.290525	0.195656
HSD17B13 T>TA	P51659;E7EWE5;G5E9S2;E7ET17;E7ER27;E7EPL9	Peroxisomal multifunctional enzyme type 2;(3R)-hydroxyacyl-CoA dehydrogenase;Enoyl-CoA hydratase 2	HSD17B4	0.208422	0.290533	0.195656
HSD17B13 T>TA	Q00266;B1ANE6	S-adenosylmethionine synthase isoform type-1	MAT1A	0.208395	0.290595	0.195657
MARC1 G>A	O75170;T1ECW5;A0A0A0MSJ8	Serine/threonine-protein phosphatase 6 regulatory subunit 2	PPP6R2	0.195907	0.290605	0.183936
HSD17B13 T>TA	P34932;A0A087WYC1;A0A087WTS8	Heat shock 70 kDa protein 4	HSPA4	0.208331	0.290745	0.195658
MARC1 G>A	P22413;E9PE72	Ectonucleotide pyrophosphatase/phosphodiesterase family member 1;Alkaline phosphodiesterase I;Nucleotide pyrophosphatase	ENPP1	-0.195761	0.290969	0.183938
HSD17B13 T>TA	P56192;H0YIP0;H0YI94;H0YIC2;H0YHL6;H0YI27;F5H2V6;H0YHV5	Methionine--tRNA ligase, cytoplasmic	MARS	-0.208199	0.291054	0.19566
HSD17B13 T>TA	Q02413	Desmoglein-1	DSG1	0.208177	0.291106	0.19566
MARC1 G>A	P51608;A0A087X1U4;A0A087WVW7;A0A0D9SFX7	Methyl-CpG-binding protein 2	MECP2	0.195704	0.29111	0.183939
HSD17B13 T>TA	Q9BRK5;G3V1E2;H0Y3T6	45 kDa calcium-binding protein	SDF4	-0.208109	0.291263	0.195661
MARC1 G>A	Q6ICJ4;A0A087WY67;P0CG30;P0CG29	Glutathione S-transferase theta-2B;Glutathione S-transferase theta-2	Em:AP000351.3	-0.195578	0.291423	0.183941
MARC1 G>A	Q9Y2W2;F5GXS9;F5H5G4	WW domain-binding protein 11	WBP11	0.195541	0.291514	0.183942
MARC1 G>A	Q8N8V2	Guanylate-binding protein 7	GBP7	-0.195536	0.291527	0.183942
HSD17B13 T>TA	Q7Z7K6;A0A0M3HER2	Centromere protein V	CENPV	-0.207873	0.291816	0.195665
HSD17B13 T>TA	Q9UHL4;R4GNE8;R4GMV4;R4GMR2;R4GMU5;R4GN05	Dipeptidyl peptidase 2	DPP7	-0.207869	0.291826	0.195665
MARC1 G>A	Q7Z4W1;J3KS22;J3QS36;J3KRZ4;J3QL34;J3KSZ5;J3QS45;J3QRQ2	L-xylulose reductase	DCXR	0.195414	0.29183	0.183944
MARC1 G>A	Q9H307;G3V5F0;G3V579	Pinin	PNN	-0.195306	0.292101	0.183945
HSD17B13 T>TA	O00401	Neural Wiskott-Aldrich syndrome protein	WASL	-0.207649	0.292341	0.195668
MARC1 G>A	P17568	NADH dehydrogenase [ubiquinone] 1 beta subcomplex subunit 7	NDUFB7	0.195072	0.292683	0.183949
MARC1 G>A	P08684;E7EVM8;A0A087WV96;P24462;C9JBD2;E9PDL8;Q9HB55;C9JA26	Cytochrome P450 3A4	CYP3A4	0.195053	0.29273	0.183949
HSD17B13 T>TA	A0A0C4DFT3;Q12959;E7EQD7;H7C166;B4E2H8;C9IYP1	Disks large homolog 1	DLG1	-0.207444	0.29282	0.195672
MARC1 G>A	Q9Y5K6	CD2-associated protein	CD2AP	-0.195	0.292864	0.18395
HSD17B13 T>TA	Q15493	Regucalcin	RGN	0.207417	0.292884	0.195672
HSD17B13 T>TA	P01877	Ig alpha-2 chain C region	IGHA2	0.207408	0.292905	0.195672
MARC1 G>A	Q9GIY3	HLA class II histocompatibility antigen, DRB1-14 beta chain	HLA-DRB1	-0.194982	0.292909	0.18395
HSD17B13 T>TA	Q96A33;A0A087WYW6;J3QR89	Coiled-coil domain-containing protein 47	CCDC47	-0.207368	0.293	0.195673
HSD17B13 T>TA	P47929	Galectin-7	LGALS7	0.207332	0.293085	0.195673
MARC1 G>A	P11142;E9PKE3;E9PNE6;A8K7Q2;E9PN89;E9PLF4;E9PQQ4;E9PQK7;E9PK54;E9PS65;E9PI65;E9PPY6;E9PM13;E9PN25	Heat shock cognate 71 kDa protein	HSPA8	0.194893	0.29313	0.183952
HSD17B13 T>TA	P09471;H3BTM2;H3BN82	Guanine nucleotide-binding protein G(o) subunit alpha	GNAO1	-0.207148	0.293517	0.195676
HSD17B13 T>TA	Q00325;F8VVM2;F8VZL5;F8VWR4;F8VWQ0	Phosphate carrier protein, mitochondrial	SLC25A3	0.207083	0.293669	0.195677
MARC1 G>A	Q03154;A0A1B0GU86;A0A1B0GW23;C9JMV9;A0A1B0GV31;A0A1B0GVA5;C9JYZ0;F8WC59;A0A1B0GTG3;A0A1B0GVZ3;A0A1B0GVG0;A0A1B0GU36;A0A1B0GUT4	Aminoacylase-1	ACY1	0.194635	0.293774	0.183956
HSD17B13 T>TA	A0A1B0GVH3;A0A0D9SF63;Q9BZK7;Q9BQ87;O60907	F-box-like/WD repeat-containing protein TBL1XR1;F-box-like/WD repeat-containing protein TBL1Y;F-box-like/WD repeat-containing protein TBL1X	TBL1XR1	-0.207032	0.293789	0.195678
MARC1 G>A	H0YGR4;F5GYG5;Q9Y3B8;H0YG54;F5H7P1;Q9BTR4;F5H6P8;H0YG37;F5H784	Oligoribonuclease, mitochondrial	REXO2	-0.19462	0.293814	0.183956
MARC1 G>A	P03950	Angiogenin	ANG	0.194615	0.293826	0.183956
MARC1 G>A	Q9Y3A6;B1AKT3;M0R072	Transmembrane emp24 domain-containing protein 5	TMED5	-0.194601	0.29386	0.183956
MARC1 G>A	Q8NDC0	MAPK-interacting and spindle-stabilizing protein-like	MAPK1IP1L	-0.19459	0.293888	0.183956
MARC1 G>A	A0A087WXC5;E7ESZ7;O95299;H7C2W5;H7C1Y7;H7C2X4;Q8N1B9;C9J6X0	NADH dehydrogenase [ubiquinone] 1 alpha subcomplex subunit 10, mitochondrial	NDUFA10	0.194493	0.29413	0.183958
HSD17B13 T>TA	P53985;Q5T8R3;Q5T8R5	Monocarboxylate transporter 1	SLC16A1	0.206864	0.294184	0.195681
MARC1 G>A	Q08209;E7ETC2;E9PPC8;E9PK68;Q5F2F8;P16298	Serine/threonine-protein phosphatase 2B catalytic subunit alpha isoform;Serine/threonine-protein phosphatase;Serine/threonine-protein phosphatase 2B catalytic subunit beta isoform	PPP3CA	0.194464	0.294202	0.183958
HSD17B13 T>TA	P04075;J3KPS3;H3BQN4;H3BPS8;H3BUH7;H3BU78;H3BR68	Fructose-bisphosphate aldolase A;Fructose-bisphosphate aldolase	ALDOA	-0.20674	0.294475	0.195683
HSD17B13 T>TA	P28289	Tropomodulin-1	TMOD1	-0.206646	0.294697	0.195684
MARC1 G>A	CON__Q8N1N4-2;CON__Q7RTT2;Q8N1N4	Keratin, type II cytoskeletal 78	KRT78	0.194261	0.29471	0.183962
MARC1 G>A	Q4G0P3	Hydrocephalus-inducing protein homolog	HYDIN	-0.194238	0.29477	0.183962
MARC1 G>A	E9PF19;Q9Y4P3;Q96E41;A0A087WXC6;F8WDI9	Transducin beta-like protein 2	TBL2	0.193967	0.295449	0.183966
HSD17B13 T>TA	Q13541	Eukaryotic translation initiation factor 4E-binding protein 1	EIF4EBP1	0.2063	0.295514	0.195689
HSD17B13 T>TA	J3QT56;Q9NX55	Huntingtin-interacting protein K	HYPK	0.2063	0.295514	0.195689
HSD17B13 T>TA	P03915	NADH-ubiquinone oxidoreductase chain 5	MT-ND5	0.2063	0.295514	0.195689
HSD17B13 T>TA	O75781	Paralemmin-1	PALM	0.2063	0.295514	0.195689
HSD17B13 T>TA	Q9Y2B0;H0YI18	Protein canopy homolog 2	CNPY2	0.2063	0.295514	0.195689
HSD17B13 T>TA	P60602	Reactive oxygen species modulator 1	ROMO1	0.2063	0.295514	0.195689
HSD17B13 T>TA	B7Z4M1	Reticulon	RTN3	0.2063	0.295514	0.195689
HSD17B13 T>TA	P02774	Vitamin D-binding protein	GC	0.2063	0.295514	0.195689
HSD17B13 T>TA	Q02388	Collagen alpha-1(VII) chain	COL7A1	0.2063	0.295514	0.195689
HSD17B13 T>TA	H7BY97;A6NCT7;Q07092	Collagen alpha-1(XVI) chain	COL16A1	0.2063	0.295514	0.195689
HSD17B13 T>TA	A8MZ36	Envoplakin-like protein	EVPLL	0.2063	0.295514	0.195689
HSD17B13 T>TA	CON__Q14CN4-1;CON__Q6IME9;Q14CN4;CON__Q3SY84;Q3SY84;H0YIG3	Keratin, type II cytoskeletal 72;Keratin, type II cytoskeletal 71	KRT72	0.2063	0.295514	0.195689
HSD17B13 T>TA	Q86SG5;P31151	Protein S100-A7A;Protein S100-A7	S100A7A	0.2063	0.295514	0.195689
HSD17B13 T>TA	Q08188	Protein-glutamine gamma-glutamyltransferase E;Protein-glutamine gamma-glutamyltransferase E 50 kDa catalytic chain;Protein-glutamine gamma-glutamyltransferase E 27 kDa non-catalytic chain	TGM3	0.2063	0.295514	0.195689
HSD17B13 T>TA	Q8WWY7	WAP four-disulfide core domain protein 12	WFDC12	0.2063	0.295514	0.195689
HSD17B13 T>TA	Q13564;H3BMR3;J3QRA5	NEDD8-activating enzyme E1 regulatory subunit	NAE1	0.2063	0.295514	0.195689
HSD17B13 T>TA	P31323	cAMP-dependent protein kinase type II-beta regulatory subunit	PRKAR2B	0.2063	0.295514	0.195689
HSD17B13 T>TA	A0A0B4J269;Q13509	Tubulin beta-3 chain	TUBB3	0.2063	0.295514	0.195689
HSD17B13 T>TA	O75152;E9PQ61	Zinc finger CCCH domain-containing protein 11A	ZC3H11A	0.2063	0.295514	0.195689
HSD17B13 T>TA	P82933	28S ribosomal protein S9, mitochondrial	MRPS9	0.2063	0.295514	0.195689
HSD17B13 T>TA	Q9H2P0	Activity-dependent neuroprotector homeobox protein	ADNP	0.2063	0.295514	0.195689
HSD17B13 T>TA	Q9P2D3	HEAT repeat-containing protein 5B	HEATR5B	0.2063	0.295514	0.195689
MARC1 G>A	Q9HD34;C9JY28;H7C4Q5;C9JRX8;F5H189	LYR motif-containing protein 4	LYRM4	-0.193899	0.29562	0.183967
HSD17B13 T>TA	P27216	Annexin A13	ANXA13	-0.206248	0.295636	0.19569
MARC1 G>A	P26583;D6R9A6	High mobility group protein B2	HMGB2	-0.193886	0.295653	0.183967
MARC1 G>A	F5GYN4;J3KR44;Q96FW1;F5H6Q1;F5GYJ8	Ubiquitin thioesterase OTUB1	OTUB1	-0.193809	0.295845	0.183969
MARC1 G>A	Q86WA6;Q49AI2;B4DML3;H7C0M3	Valacyclovir hydrolase	BPHL	-0.193791	0.295891	0.183969
MARC1 G>A	Q13242;H0YIB4;S4R3G0	Serine/arginine-rich splicing factor 9	SRSF9	-0.193738	0.296025	0.18397
HSD17B13 T>TA	H3BSS0	Metallothionein	MT1G	-0.205955	0.296327	0.195695
MARC1 G>A	Q9Y333	U6 snRNA-associated Sm-like protein LSm2	LSM2	-0.193547	0.296505	0.183973
HSD17B13 T>TA	P36269;H7C1X2	Gamma-glutamyltransferase 5;Gamma-glutamyltransferase 5 heavy chain;Gamma-glutamyltransferase 5 light chain	GGT5	-0.205853	0.296569	0.195696
MARC1 G>A	E9PCT1;A9Z1X7;Q8IYB3;M0R088;M0R1E7	Serine/arginine repetitive matrix protein 1	SRRM1	-0.193521	0.296569	0.183973
MARC1 G>A	A0A0C4DGT3;A0A087WWK8;Q6DN90	IQ motif and SEC7 domain-containing protein 1	IQSEC1	0.193493	0.29664	0.183973
MARC1 G>A	P40189	Interleukin-6 receptor subunit beta	IL6ST	0.193479	0.296674	0.183974
MARC1 G>A	D6RGI3;D6RER5;Q9NVA2;D6RDU5;H0Y961;D6RDP1;D6R9Y6;H0Y9G8;C9JV02	Septin-11	SEPTIN11	-0.193458	0.296728	0.183974
HSD17B13 T>TA	G3XAM2;E7ETH0;P05156;A0A087X0I2;D6R9Z8;CON__Q32PI4	Complement factor I;Complement factor I heavy chain;Complement factor I light chain	CFI	-0.20572	0.296884	0.195698
HSD17B13 T>TA	P11021	78 kDa glucose-regulated protein	HSPA5	-0.205714	0.296898	0.195698
MARC1 G>A	O43252	Bifunctional 3-phosphoadenosine 5-phosphosulfate synthase 1;Sulfate adenylyltransferase;Adenylyl-sulfate kinase	PAPSS1	0.193389	0.296903	0.183975
HSD17B13 T>TA	Q8NFU3;R4GNF9	Thiosulfate sulfurtransferase/rhodanese-like domain-containing protein 1	TSTD1	-0.205683	0.296972	0.195699
MARC1 G>A	A0A140T8Z0;A0A0G2JH68;O60610;H9KV28;B4E2I7	Protein diaphanous homolog 1	DIAPH1	0.193352	0.296995	0.183976
[truncated: 5,518 more rows]

## Sheet: SupTable 9
Variant	Direction	Gene set	NES	NOM p-val	FDR q-val	Contributing genes
HSD17B13 T>TA	Positive (Up)	BILANGES_SERUM_AND_RAPAMYCIN_SENSITIVE_GENES	2.57505	0	0	RPL30,RPL10,RPL7,RPS4X,RPL7A,RPS16,RPS19,RPL18A,RPS3,RPL14,RPL13,RPL15,RPL18,RPS10,RPS13,RPS9,RPL21,RPS8,RPL23,RPS6,RPL13A,RPS3A,EEF2,EEF1A1,EEF1G,RPS25,RPL27A,RPL24,EIF3H,RPL29,RPS24,,,,,,,,,,,,,,,,,,,,,,,,,,,,,,,,,,,,,,,,,,,,,,,,,,,,,,,,,,,,,,,,,,,,,,,,,,,,,,,,,,,,,,,,,,,,,,,,,,,,,,,,,,,,,,,,,,,,,,,,,,,,,,,,,
HSD17B13 T>TA	Positive (Up)	GCM_TPT1	2.60458	0	0	SLC25A3,RPL3,RPL11,RPLP0,RPL10A,RPL9,RPL7,RPL7A,RPS16,RPS19,RPS18,RPS3,RPL14,RPL38,RPS2,RPL18,RPS11,RPS10,RPS9,RPL21,RPS8,RPL23,RPS6,RPL13A,RPL35A,RPL23A,RPS3A,EEF2,EEF1G,RPS25,RPS29,RPL27A,RPL27,RPL29,RPS24,,,,,,,,,,,,,,,,,,,,,,,,,,,,,,,,,,,,,,,,,,,,,,,,,,,,,,,,,,,,,,,,,,,,,,,,,,,,,,,,,,,,,,,,,,,,,,,,,,,,,,,,,,,,,,,,,,,,,,,,,,,,,
HSD17B13 T>TA	Positive (Up)	GNF2_EIF3S6	2.60586	0	0	RPL30,RPL3,RPL11,GDI2,RPL10A,RPL9,RPL7,RPS4X,RPL7A,RPS16,RPS19,RPL18A,RPS18,RPS3,RPL14,RPL13,PMPCB,RPL38,RPS2,RPL15,RPL18,RPS10,RPS13,CDV3,RPS9,RPL21,RPS8,RPL23,RPS6,RPL22,RPL13A,RPL35A,RPL23A,RPS3A,EEF1G,RPS25,EIF3K,RPS29,RPL27A,RPL24,EIF3H,RPL27,RPS20,PABPC1,RPL29,RPS24,,,,,,,,,,,,,,,,,,,,,,,,,,,,,,,,,,,,,,,,,,,,,,,,,,,,,,,,,,,,,,,,,,,,,,,,,,,,,,,,,,,,,,,,,,,,,,,,,,,,,,,,,,,,,,,,,,
HSD17B13 T>TA	Positive (Up)	GNF2_TPT1	2.64641	0	0	RPL30,RPL21,RPL10,RPL23,RPS6,RPL13A,RPL23A,RPS3A,RPL9,EEF1A1,EEF1G,RPS4X,RPS18,RPL27A,RPL27,RPL38,RPS20,RPS2,RPS11,RPS10,RPS13,RPS24,,,,,,,,,,,,,,,,,,,,,,,,,,,,,,,,,,,,,,,,,,,,,,,,,,,,,,,,,,,,,,,,,,,,,,,,,,,,,,,,,,,,,,,,,,,,,,,,,,,,,,,,,,,,,,,,,,,,,,,,,,,,,,,,,,,,,,,,,,
HSD17B13 T>TA	Positive (Up)	GO_COTRANSLATIONAL_PROTEIN_TARGETING_TO_MEMBRANE	3.17636	0	0	TRAM1,RPL30,RPL3,RPL10,RPL11,RPLP0,RPL10A,SRP14,RPL9,RPL7,RPS4X,RPL7A,RPS16,RPS19,SRP72,RPL18A,RPS18,RPS3,RPL14,RPL13,RPL38,RPS2,RPL15,RPL18,RPS11,RPS10,RPS13,RPS9,RPL21,RPS8,RPL23,SSR3,RPS6,RPL22,RPL13A,RPL35A,RPL23A,RPS3A,SRP68,RPS26,RPS25,RPS29,RPL27A,RPL24,RPL27,RPS20,RPL29,RPS24,,,,,,,,,,,,,,,,,,,,,,,,,,,,,,,,,,,,,,,,,,,,,,,,,,,,,,,,,,,,,,,,,,,,,,,,,,,,,,,,,,,,,,,,,,,,,,,,,,,,,,,,,,,,,,,,
HSD17B13 T>TA	Positive (Up)	GO_CYTOSOLIC_LARGE_RIBOSOMAL_SUBUNIT	2.78943	0	0	RPL30,RPL3,RPL10,RPL11,RPLP0,RPL10A,RPL9,RPL7,RPL7A,RPL18A,RPL14,RPL13,RPL38,RPL15,RPL18,RPL21,RPL23,RPL22,RPL13A,RPL35A,RPL23A,RPL27A,RPL24,RPL27,RPL29,,,,,,,,,,,,,,,,,,,,,,,,,,,,,,,,,,,,,,,,,,,,,,,,,,,,,,,,,,,,,,,,,,,,,,,,,,,,,,,,,,,,,,,,,,,,,,,,,,,,,,,,,,,,,,,,,,,,,,,,,,,,,,,,,,,,,,,
HSD17B13 T>TA	Positive (Up)	GO_CYTOSOLIC_RIBOSOME	2.91232	0	0	RPL30,RPL3,RPL10,RPL11,RPLP0,RPL10A,RPL9,RPL7,RPS4X,RPL7A,RPS16,RPS19,RPL18A,RPS18,RPS3,RPL14,RPL13,RPL38,RPS2,RPL15,RPL18,RPS11,RPS10,RPS13,EIF2A,RPS9,RPL21,RPS8,RPL23,RPS6,RPL22,RPL13A,RPL35A,RPL23A,RPS3A,RPS26,RPS25,RPS29,RPL27A,RPL24,RPL27,RPS20,RPL29,RPS24,,,,,,,,,,,,,,,,,,,,,,,,,,,,,,,,,,,,,,,,,,,,,,,,,,,,,,,,,,,,,,,,,,,,,,,,,,,,,,,,,,,,,,,,,,,,,,,,,,,,,,,,,,,,,,,,,,,,
HSD17B13 T>TA	Positive (Up)	GO_ESTABLISHMENT_OF_PROTEIN_LOCALIZATION_TO_ENDOPLASMIC_RETICULUM	2.90047	0	0	TRAM1,RPL30,RPL3,RPLP0,RPL10A,SRP14,RPL9,RPL7,RPS4X,RPL7A,RPS16,RPS19,RPL18A,RPS18,SEC61G,RPL38,RPS11,RPS10,RPS13,RPS9,RPL21,RPS8,RPL23,SSR3,RPS6,RPL22,RPL13A,RPS3A,RPL24,RPL27,RPL29,RPL10,RPL11,SRP72,RPS3,RPL14,RPL13,RPS2,RPL15,RPL18,RPL35A,RPL23A,SRP68,RPS26,RPS25,SPCS1,RPS29,RPL27A,RPS20,RPS24,,,,,,,,,,,,,,,,,,,,,,,,,,,,,,,,,,,,,,,,,,,,,,,,,,,,,,,,,,,,,,,,,,,,,,,,,,,,,,,,,,,,,,,,,,,,,,,,,,,,,,…
HSD17B13 T>TA	Positive (Up)	GO_NUCLEAR_TRANSCRIBED_MRNA_CATABOLIC_PROCESS_NONSENSE_MEDIATED_DECAY	2.69637	0	0	DDX6,RPL30,RPL3,RPL10,RPL11,RPLP0,RPL10A,RPL9,RPL7,RPS4X,RPL7A,RPS16,RPS19,RPL18A,RPS18,RPS3,RPL14,RPL13,RPL38,RPS2,RPL15,RPL18,RPS11,RPS10,RPS13,TTC37,RPS9,RPL21,RPS8,RPL23,RPS6,RPL22,RPL13A,RPL35A,RPL23A,RPS3A,LSM4,RPS26,RPS25,THRAP3,RPS29,RPL27A,RPL24,RPL27,RPS20,PABPC1,RPL29,RPS24,,,,,,,,,,,,,,,,,,,,,,,,,,,,,,,,,,,,,,,,,,,,,,,,,,,,,,,,,,,,,,,,,,,,,,,,,,,,,,,,,,,,,,,,,,,,,,,,,,,,,,,,,,,,,,,,
HSD17B13 T>TA	Positive (Up)	GO_ORGANIC_ACID_CATABOLIC_PROCESS	2.61494	0	0	ACAA2,ECI1,ABAT,GCSH,ABHD10,SCP2,PPAT,GLUL,SULT2A1,MCCC2,SDS,HGD,PHYKPL,MCCC1,ECH1,PIPOX,HOGA1,MAT1A,ALDH3A2,IDNK,ALDH7A1,GCDH,SHMT2,SHMT1,ACACB,ACAT1,HAO1,DECR1,PCK2,GOT1,ADHFE1,CYP4F3,GOT2,MTHFS,ACADSB,QDPR,GLUD1,ALDH6A1,DAO,PAH,ECHDC2,ACADVL,GPT,ETFB,CROT,FTCD,CPT2,KYNU,DBT,ACADM,ACADS,HIBCH,AASS,ACAD8,ARG1,DCXR,CYP4A11,SORD,AMT,AKR1A1,PRODH2,HADHB,HADHA,ALDH5A1,PCCA,TST,ACOX2,ACOX1,IVD,EHHADH…
HSD17B13 T>TA	Positive (Up)	GO_PROTEIN_LOCALIZATION_TO_ENDOPLASMIC_RETICULUM	2.76183	0	0	TRAM1,RPL30,RPL3,RPLP0,RPL10A,SRP14,RPL9,RPL7,RPS4X,RPL7A,RPS16,RPS19,RPL18A,RPS18,SEC61G,RPL38,RPS11,RPS10,RPS13,RPS9,RPL21,RPS8,RPL23,SSR3,RPS6,RPL22,RPL13A,RPS3A,RER1,RPL24,RPL27,RPL29,RPL10,RPL11,SRP72,RPS3,RPL14,RPL13,RPS2,RPL15,RPL18,RPL35A,RPL23A,SRP68,RPS26,RPS25,SPCS1,RPS29,RPL27A,RPS20,RPS24,,,,,,,,,,,,,,,,,,,,,,,,,,,,,,,,,,,,,,,,,,,,,,,,,,,,,,,,,,,,,,,,,,,,,,,,,,,,,,,,,,,,,,,,,,,,,,,,,…
HSD17B13 T>TA	Positive (Up)	GO_PROTEIN_TARGETING_TO_MEMBRANE	2.6261	0	0	TRAM1,RPL30,RPL3,RPLP0,RPL10A,SRP14,RPL9,RPL7,RPS4X,RPL7A,RPS16,RPS19,RPL18A,RPS18,RPL38,RPS11,RPS10,RPS13,RPS9,RPL21,RPS8,RPL23,SSR3,RPS6,RPL22,RPL13A,RPS3A,PDZK1,RPL24,RPL27,RPL29,RPL10,RPL11,SRP72,RPS3,RPL14,RPL13,RPS2,RPL15,RPL18,RPL35A,RPL23A,SRP68,RPS26,RPS25,MYO1C,RPS29,RPL27A,RPS20,RPS24,,,,,,,,,,,,,,,,,,,,,,,,,,,,,,,,,,,,,,,,,,,,,,,,,,,,,,,,,,,,,,,,,,,,,,,,,,,,,,,,,,,,,,,,,,,,,,,,,,,,,,,…
HSD17B13 T>TA	Positive (Up)	GO_RIBOSOMAL_SUBUNIT	2.62947	0	0	RPL30,RPL3,RPL10,MRPS14,RPL11,RPLP0,MRPL14,RPL10A,RPL9,RPL7,RPS4X,RPL7A,RPS16,MRPL1,RPS19,RPL18A,RPS18,RPS3,RPL14,RPL13,RPL38,RPS2,RPL15,RPL18,RPS11,RPS10,RPS13,EIF2A,RPS9,RPL21,RPS8,RPL23,RPS6,RPL22,RPL13A,RPL35A,RPL23A,RPS3A,RPS26,RPS25,MRPS9,RPS29,RPL27A,RPL24,RPL27,RPS20,RPL29,RPS24,,,,,,,,,,,,,,,,,,,,,,,,,,,,,,,,,,,,,,,,,,,,,,,,,,,,,,,,,,,,,,,,,,,,,,,,,,,,,,,,,,,,,,,,,,,,,,,,,,,,,,,,,,,,,,,,
HSD17B13 T>TA	Positive (Up)	GO_STRUCTURAL_CONSTITUENT_OF_RIBOSOME	2.82347	0	0	RPL30,RPL3,RPL10,MRPS14,RPL11,RPLP0,MRPL14,RPL10A,RPL9,RPL7,RPS4X,RPL7A,RPS16,MRPL1,RPS19,RPL18A,RPS18,RPS3,RPL14,RPL13,RPL38,RPS2,RPL15,RPL18,RPS11,RPS10,RPS13,RPS9,RPL21,RPS8,RPL23,RPS6,RPL22,RPL13A,RPL35A,RPL23A,RPS3A,RPS26,RPS25,MRPS9,RPS29,RPL27A,RPL24,RPL27,RPS20,RPL29,RPS24,,,,,,,,,,,,,,,,,,,,,,,,,,,,,,,,,,,,,,,,,,,,,,,,,,,,,,,,,,,,,,,,,,,,,,,,,,,,,,,,,,,,,,,,,,,,,,,,,,,,,,,,,,,,,,,,,
HSD17B13 T>TA	Negative (Down)	HALLMARK_INTERFERON_GAMMA_RESPONSE	-2.39021	0	0	LGALS3BP,C1S,MVP,SRI,IFI35,IFIT3,PSMB10,ICAM1,CASP7,RNF213,CASP1,TRIM25,B2M,CD74,MX1,HLA-B,TRAFD1,ISG15,HLA-A,SOD2,PSMB9,TAPBP,PSME1,CMPK2,SERPING1,LAP3,XAF1,HLA-DRB1,,,,,,,,,,,,,,,,,,,,,,,,,,,,,,,,,,,,,,,,,,,,,,,,,,,,,,,,,,,,,,,,,,,,,,,,,,,,,,,,,,,,,,,,,,,,,,,,,,,,,,,,,,,,,,,,,,,,,,,,,,,,,,,,,,,,
HSD17B13 T>TA	Negative (Down)	ICHIBA_GRAFT_VERSUS_HOST_DISEASE_35D_UP	-2.40923	0	0	C1QB,SERPINA3,ORM1,CD5L,ITGB2,SNX12,MT1X,CFP,AIF1,RBM3,HPX,LGALS3,TMSB4X,NAMPT,CASP1,CLIC1,CTSC,SH3GL1,CD74,GPX3,HLA-B,CTPS1,PSMB9,TAPBP,LRG1,S100A6,S100A4,LGMN,,,,,,,,,,,,,,,,,,,,,,,,,,,,,,,,,,,,,,,,,,,,,,,,,,,,,,,,,,,,,,,,,,,,,,,,,,,,,,,,,,,,,,,,,,,,,,,,,,,,,,,,,,,,,,,,,,,,,,,,,,,,,,,,,,,,
HSD17B13 T>TA	Positive (Up)	KEGG_FATTY_ACID_METABOLISM	2.81525	0	0	GCDH,ACADVL,ECHS1,ACAA2,ADH1C,ACSL1,ADH1B,ADH1A,ECI1,CYP4A11,ACADSB,ADH5,ADH6,HADHB,ADH4,HADHA,ALDH2,ACOX1,ACOX3,ALDH7A1,ACADS,ALDH9A1,,,,,,,,,,,,,,,,,,,,,,,,,,,,,,,,,,,,,,,,,,,,,,,,,,,,,,,,,,,,,,,,,,,,,,,,,,,,,,,,,,,,,,,,,,,,,,,,,,,,,,,,,,,,,,,,,,,,,,,,,,,,,,,,,,,,,,,,,,
HSD17B13 T>TA	Positive (Up)	KEGG_RIBOSOME	3.02991	0	0	RPL30,RPL3,RPL10,RPL11,RPLP0,RPL10A,RPL9,RPL7,RPS4X,RPL7A,RPS16,RPS19,RPL18A,RPS18,RPS3,RPL14,RPL13,RPL38,RPS2,RPL15,RPL18,RPS11,RPS10,RPS13,RPS9,RPL21,RPS8,RPL23,RPS6,RPL22,RPL13A,RPL35A,RPL23A,RPS3A,RPS26,RPS25,RPS29,RPL27A,RPL24,RPL27,RPS20,RPL29,RPS24,,,,,,,,,,,,,,,,,,,,,,,,,,,,,,,,,,,,,,,,,,,,,,,,,,,,,,,,,,,,,,,,,,,,,,,,,,,,,,,,,,,,,,,,,,,,,,,,,,,,,,,,,,,,,,,,,,,,,
HSD17B13 T>TA	Positive (Up)	MODULE_184	2.7103	0	0	ACADVL,ECHS1,ACSL1,ACSM5,SDHC,ABAT,ACADSB,ALDH6A1,PCCA,ALDH2,ACOX2,ACOX1,IVD,EHHADH,ALDH1A1,DPYD,PCCB,SUCLG1,ACADS,ALDH9A1,DECR1,,,,,,,,,,,,,,,,,,,,,,,,,,,,,,,,,,,,,,,,,,,,,,,,,,,,,,,,,,,,,,,,,,,,,,,,,,,,,,,,,,,,,,,,,,,,,,,,,,,,,,,,,,,,,,,,,,,,,,,,,,,,,,,,,,,,,,,,,,,
HSD17B13 T>TA	Positive (Up)	MODULE_221	2.70458	0	0	ACADVL,ECHS1,ACSL1,ECH1,ACSM5,SDHC,ABAT,ACADSB,ALDH6A1,PCCA,ALDH2,ACOX2,CPT2,ACOX1,IVD,EHHADH,ALDH1A1,DPYD,PCCB,SUCLG1,ALDH9A1,DECR1,,,,,,,,,,,,,,,,,,,,,,,,,,,,,,,,,,,,,,,,,,,,,,,,,,,,,,,,,,,,,,,,,,,,,,,,,,,,,,,,,,,,,,,,,,,,,,,,,,,,,,,,,,,,,,,,,,,,,,,,,,,,,,,,,,,,,,,,,,
HSD17B13 T>TA	Positive (Up)	REACTOME_EUKARYOTIC_TRANSLATION_ELONGATION	3.0167	0	0	RPL30,RPL3,RPL10,RPL11,RPLP0,RPL10A,RPL9,RPL7,RPS4X,RPL7A,RPS16,RPS19,RPL18A,RPS18,RPS3,RPL14,RPL13,RPL38,RPS2,RPL15,RPL18,RPS11,RPS10,RPS13,RPS9,RPL21,RPS8,RPL23,RPS6,RPL22,RPL13A,RPL35A,RPL23A,RPS3A,EEF2,RPS26,EEF1A1,EEF1G,RPS25,RPS29,RPL27A,RPL24,RPL27,RPS20,RPL29,RPS24,,,,,,,,,,,,,,,,,,,,,,,,,,,,,,,,,,,,,,,,,,,,,,,,,,,,,,,,,,,,,,,,,,,,,,,,,,,,,,,,,,,,,,,,,,,,,,,,,,,,,,,,,,,,,,,,,,
HSD17B13 T>TA	Positive (Up)	REACTOME_EUKARYOTIC_TRANSLATION_INITIATION	2.81593	0	0	EIF4A2,RPL4,EIF4A1,RPL30,RPL3,RPL34,RPLP0,RPL10A,RPL8,RPL9,RPL7,RPS4X,RPL7A,RPS14,RPS16,RPS19,RPL18A,RPS18,RPL38,RPS11,RPS10,RPS13,RPS9,RPL21,RPS8,RPL23,RPS6,RPL22,RPL13A,RPS3A,RPL24,RPL27,PABPC1,RPL29,RPL10,RPL11,RPS3,RPL14,EIF4EBP1,RPL13,RPS2,RPL15,RPL18,RPS27A,EIF2B5,EIF2B3,RPL35A,RPL23A,EIF2S2,EIF2S1,RPS26,RPS25,EIF3K,RPS29,RPL27A,EIF3G,EIF3H,RPS20,RPS24,EIF3B,,,,,,,,,,,,,,,,,,,,,,,,,,,,,,,,,…
HSD17B13 T>TA	Positive (Up)	REACTOME_NONSENSE_MEDIATED_DECAY_NMD	2.74376	0	0	RPL30,RPL3,RPL10,RPL11,RPLP0,RPL10A,RPL9,RPL7,RPS4X,RPL7A,RPS16,RPS19,RPL18A,RPS18,RPS3,RPL14,RPL13,RPL38,RPS2,RPL15,RPL18,RPS11,RPS10,RPS13,RPS9,RPL21,RPS8,RPL23,RPS6,RPL22,RPL13A,RPL35A,RPL23A,RPS3A,RPS26,RPS25,RPS29,RPL27A,RPL24,RPL27,RPS20,PABPC1,RPL29,RPS24,,,,,,,,,,,,,,,,,,,,,,,,,,,,,,,,,,,,,,,,,,,,,,,,,,,,,,,,,,,,,,,,,,,,,,,,,,,,,,,,,,,,,,,,,,,,,,,,,,,,,,,,,,,,,,,,,,,,
HSD17B13 T>TA	Positive (Up)	REACTOME_RESPONSE_OF_EIF2AK4_GCN2_TO_AMINO_ACID_DEFICIENCY	2.99834	0	0	RPL30,RPL3,RPL10,RPL11,RPLP0,RPL10A,RPL9,RPL7,RPS4X,RPL7A,RPS16,RPS19,RPL18A,RPS18,RPS3,RPL14,RPL13,RPL38,RPS2,RPL15,RPL18,RPS11,RPS10,RPS13,RPS9,RPL21,RPS8,RPL23,RPS6,RPL22,RPL13A,RPL35A,RPL23A,RPS3A,EIF2S1,RPS26,RPS25,RPS29,RPL27A,RPL24,RPL27,RPS20,RPL29,RPS24,,,,,,,,,,,,,,,,,,,,,,,,,,,,,,,,,,,,,,,,,,,,,,,,,,,,,,,,,,,,,,,,,,,,,,,,,,,,,,,,,,,,,,,,,,,,,,,,,,,,,,,,,,,,,,,,,,,,
HSD17B13 T>TA	Positive (Up)	REACTOME_RRNA_PROCESSING	2.7868	0	0	RPL30,RPL3,RPL10,RPL11,RPLP0,DDX21,THUMPD1,RPL10A,RPL9,HSD17B10,RPL7,RPS4X,RPL7A,RPS16,RPS19,RPL18A,RPS18,RPS3,RPL14,RPL13,RPL38,RPS2,RPL15,RPL18,RPS11,RPS10,RPS13,RPS9,RPL21,RPS8,RPL23,RPS6,RPL22,RPL13A,RPL35A,RPL23A,RPS3A,RPS26,RPS25,RPS29,RPL27A,RPL24,RPL27,RPS20,RPL29,RPS24,,,,,,,,,,,,,,,,,,,,,,,,,,,,,,,,,,,,,,,,,,,,,,,,,,,,,,,,,,,,,,,,,,,,,,,,,,,,,,,,,,,,,,,,,,,,,,,,,,,,,,,,,,,,,,,,,,
HSD17B13 T>TA	Positive (Up)	REACTOME_SELENOAMINO_ACID_METABOLISM	2.78446	0	0	RPL30,AHCY,RPL3,RPL10,RPL11,RPLP0,RPL10A,RPL9,RPL7,RPS4X,RPL7A,RPS16,RPS19,RPL18A,CBS,RPS18,RPS3,RPL14,RPL13,RPL38,RPS2,RPL15,RPL18,RPS11,RPS10,RPS13,RPS9,RPL21,RPS8,RPL23,RPS6,RPL22,GSR,RPL13A,RPL35A,RPL23A,RPS3A,MAT1A,RPS26,RPS25,RPS29,RPL27A,RPL24,RPL27,RPS20,RPL29,RPS24,,,,,,,,,,,,,,,,,,,,,,,,,,,,,,,,,,,,,,,,,,,,,,,,,,,,,,,,,,,,,,,,,,,,,,,,,,,,,,,,,,,,,,,,,,,,,,,,,,,,,,,,,,,,,,,,,
HSD17B13 T>TA	Positive (Up)	REACTOME_SRP_DEPENDENT_COTRANSLATIONAL_PROTEIN_TARGETING_TO_MEMBRANE	3.19682	0	0	TRAM1,RPL30,RPL3,RPLP0,RPL10A,SRP14,RPL9,RPL7,RPS4X,RPL7A,RPS16,RPS19,RPL18A,RPS18,SEC61G,RPL38,RPS11,RPS10,RPS13,RPS9,RPL21,RPS8,RPL23,SSR3,RPS6,RPL22,RPL13A,RPS3A,DDOST,RPL24,RPL27,RPL29,RPN2,RPL10,RPL11,RPN1,SRP72,RPS3,RPL14,RPL13,RPS2,RPL15,RPL18,RPL35A,RPL23A,SRP68,RPS26,RPS25,SPCS1,RPS29,RPL27A,SRPRB,RPS20,RPS24,,,,,,,,,,,,,,,,,,,,,,,,,,,,,,,,,,,,,,,,,,,,,,,,,,,,,,,,,,,,,,,,,,,,,,,,,,,,,,,,…
HSD17B13 T>TA	Positive (Up)	REACTOME_TRANSLATION	2.62982	0	0	EIF4A2,TRAM1,GFM1,RPL30,RPL3,MRPS14,RPLP0,RPL10A,SRP14,RPL9,RPL7,RPS4X,RPL7A,RPS16,MRPL1,RPS19,RPL18A,RPS18,SEC61G,RPL38,RPS11,RPS10,RPS13,RPS9,RPL21,RPS8,RPL23,SSR3,RPS6,RPL22,RPL13A,RPS3A,DDOST,TUFM,EEF1A1,EEF1G,MRPS9,RPL24,RPL27,PABPC1,RPL29,RPN2,RPL10,RPL11,RPN1,MRPL14,SRP72,RPS3,RPL14,EIF4EBP1,RPL13,RPS2,RPL15,RPL18,EIF2B3,RPL35A,RPL23A,SRP68,EEF2,EIF2S1,RPS26,RPS25,SPCS1,EIF3K,RPS29,RPL27A,…
HSD17B13 T>TA	Negative (Down)	SANA_RESPONSE_TO_IFNG_UP	-2.45799	0	0	LGALS3BP,CD74,HLA-DRB4,CFH,DTX3L,C1S,STAT1,MX1,HLA-B,HLA-C,HLA-A,IFI35,BST2,CEACAM1,RNF213,OAS2,CASP1,SERPING1,LAP3,HLA-DRB3,APOL1,GBP1,HLA-DRB1,APOL2,,,,,,,,,,,,,,,,,,,,,,,,,,,,,,,,,,,,,,,,,,,,,,,,,,,,,,,,,,,,,,,,,,,,,,,,,,,,,,,,,,,,,,,,,,,,,,,,,,,,,,,,,,,,,,,,,,,,,,,,,,,,,,,,,,,,,,,,
HSD17B13 T>TA	Negative (Down)	WIELAND_UP_BY_HBV_INFECTION	-2.59477	0	0	C1QB,CD5L,IFI30,PSMB10,LGALS3,GM2A,ARHGDIB,CFL1,COTL1,GBP1,B2M,CTSC,S100A10,SRGN,CD74,STAT1,RNASET2,HLA-B,HLA-A,SOD2,PSMB9,TAPBP,RFX5,PPT1,PSME1,HLA-DRA,TPP1,LAP3,HLA-DRB1,,,,,,,,,,,,,,,,,,,,,,,,,,,,,,,,,,,,,,,,,,,,,,,,,,,,,,,,,,,,,,,,,,,,,,,,,,,,,,,,,,,,,,,,,,,,,,,,,,,,,,,,,,,,,,,,,,,,,,,,,,,,,,,,,,,
HSD17B13 T>TA	Negative (Down)	YAO_TEMPORAL_RESPONSE_TO_PROGESTERONE_CLUSTER_9	-2.38277	0	0	SURF1,TES,HIBADH,GSTO1,TMOD3,HLA-B,ISG15,PSMB9,LGALS3,KRT19,MARCKS,CASP1,THRSP,SUGT1,FAM3C,CTSC,,,,,,,,,,,,,,,,,,,,,,,,,,,,,,,,,,,,,,,,,,,,,,,,,,,,,,,,,,,,,,,,,,,,,,,,,,,,,,,,,,,,,,,,,,,,,,,,,,,,,,,,,,,,,,,,,,,,,,,,,,,,,,,,,,,,,,,,,,,,,,,,
HSD17B13 T>TA	Positive (Up)	GO_NUCLEAR_TRANSCRIBED_MRNA_CATABOLIC_PROCESS	2.50234	0	2.53e-05	RPL30,RPL3,RPL10,RPL11,RPLP0,RPL10A,RPL9,RPL7,RPS4X,RPL7A,RPS16,RPS19,RPL18A,RPS18,RPS3,RPL14,RPL13,RPL38,RPS2,RPL15,RPL18,RPS11,RPS10,RPS13,RPS9,RPL21,RPS8,RPL23,RPS6,RPL22,RPL13A,RPL35A,RPL23A,RPS3A,RPS26,RPS25,RPS29,RPL27A,RPL24,RPL27,RPS20,PABPC1,RPL29,RPS24,,,,,,,,,,,,,,,,,,,,,,,,,,,,,,,,,,,,,,,,,,,,,,,,,,,,,,,,,,,,,,,,,,,,,,,,,,,,,,,,,,,,,,,,,,,,,,,,,,,,,,,,,,,,,,,,,,,,
HSD17B13 T>TA	Positive (Up)	GO_FLAVIN_ADENINE_DINUCLEOTIDE_BINDING	2.54197	0	2.62e-05	GCDH,ACADVL,MAOB,ETFDH,CYB5R1,CYB5R3,AIFM1,AOX1,ACADS,XDH,ACAD8,ACAD9,GSR,SDHA,PRODH2,ACADSB,FMO5,COQ6,POR,DAO,ACOX2,ACOX1,IVD,DPYD,ACOX3,,,,,,,,,,,,,,,,,,,,,,,,,,,,,,,,,,,,,,,,,,,,,,,,,,,,,,,,,,,,,,,,,,,,,,,,,,,,,,,,,,,,,,,,,,,,,,,,,,,,,,,,,,,,,,,,,,,,,,,,,,,,,,,,,,,,,,,
HSD17B13 T>TA	Positive (Up)	GO_CELLULAR_AMINO_ACID_CATABOLIC_PROCESS	2.54891	0	2.71e-05	GPT,ABAT,FTCD,GCSH,KYNU,PPAT,DBT,GLUL,HIBCH,AASS,ACAD8,MCCC2,SDS,ARG1,PHYKPL,MCCC1,AMT,PIPOX,HOGA1,MAT1A,PRODH2,ALDH5A1,TST,IVD,AGXT,ALDH7A1,DLD,PCYOX1,GCDH,OAT,AHCY,SHMT2,GLS2,SHMT1,HSD17B10,ACAT1,HMGCL,CBS,CRYM,GOT1,AADAT,ADHFE1,GOT2,ACADSB,QDPR,BCKDK,GSTZ1,GLUD1,ALDH6A1,DAO,PAH,SARDH,OTC,,,,,,,,,,,,,,,,,,,,,,,,,,,,,,,,,,,,,,,,,,,,,,,,,,,,,,,,,,,,,,,,,,,,,,,,,,,,,,,,,,,,,,,,,,,,,,,,,,,,,,,,,,,
HSD17B13 T>TA	Positive (Up)	REACTOME_METABOLISM_OF_AMINO_ACIDS_AND_DERIVATIVES	2.56687	0	2.81e-05	DMGDH,RPL4,RPL30,RPL3,RPL34,RPL10A,RPL8,RPL9,RPL7,GCSH,RPS14,RPS16,RPS19,RPL18A,RPS18,PSMD3,RPL38,RPS11,RPS10,GLUL,RPS13,GAMT,MCCC2,RPS9,SDS,RPL21,RPS8,PHYKPL,RPL23,RPS6,RPL22,MCCC1,SLC6A12,PIPOX,HOGA1,MAT1A,RPL24,RPL27,RPL29,ALDH7A1,GCDH,PSMD14,PSMD13,SHMT1,MRI1,HAO1,GOT1,GOT2,ACADSB,RPS26,QDPR,GLUD1,RPS25,BHMT,ALDH6A1,DAO,CPS1,RPS29,RPL27A,PAH,PXMP2,RPS20,SERINC1,RPS24,RPLP0,GPT,FTCD,RPS4X,RPL7…
HSD17B13 T>TA	Positive (Up)	GNF2_GLTSCR2	2.44342	0	4.11e-05	RPS9,RPL30,RPL3,RPL13A,RPL35A,RPL23A,RPS16,RPS19,RPL18A,RPS29,RPL13,RPL38,RPL18,RPS10,,,,,,,,,,,,,,,,,,,,,,,,,,,,,,,,,,,,,,,,,,,,,,,,,,,,,,,,,,,,,,,,,,,,,,,,,,,,,,,,,,,,,,,,,,,,,,,,,,,,,,,,,,,,,,,,,,,,,,,,,,,,,,,,,,,,,,,,,,,,,,,,,,
HSD17B13 T>TA	Positive (Up)	GO_MITOCHONDRIAL_MATRIX	2.44838	0	4.23e-05	DMGDH,GFM1,ACADVL,ACAA2,ACSM3,MRPS14,ECI1,NDUFA10,ACSM5,ETFB,ACSM2B,CCAR2,NADK2,ABHD10,ALDH2,PMPCB,PMPCA,HMGCS2,ACADS,HIBCH,AASS,ACAD8,MCCC2,MCCC1,AMT,HOGA1,ATAD3A,CLPX,TUFM,HADHB,CYP27A1,HADHA,MRPS9,ALDH5A1,PCCA,BDH1,TST,CLPP,IVD,NDUFS3,VDAC2,VDAC1,NDUFS1,SUCLG1,UQCRC2,AGXT,SLC25A5,ALDH7A1,GCDH,ACSS3,OAT,ECHS1,SHMT2,ETFDH,MRPL14,GLYAT,HSD17B10,HMGCL,RPS3,CBR4,DECR1,PCK2,TRAP1,HSPA1L,MDH2,ADHFE1,…
HSD17B13 T>TA	Positive (Up)	REACTOME_INFLUENZA_INFECTION	2.44911	0	4.35e-05	RPL30,RPL3,RPL10,RPL11,RPLP0,RPL10A,RPL9,RPL7,RPS4X,RPL7A,RPS16,XPO1,RPS19,RPL18A,RPS18,RPS3,RPL14,RPL13,RPL38,RPS2,RPL15,RPL18,RPS11,RPS10,RPS13,KPNA1,RPS9,RPL21,RPS8,RPL23,RPS6,RPL22,RPL13A,RPL35A,RPL23A,RPS3A,RPS26,RPS25,RPS29,RPL27A,RPL24,RPL27,RPS20,RPL29,RPS24,RAN,,,,,,,,,,,,,,,,,,,,,,,,,,,,,,,,,,,,,,,,,,,,,,,,,,,,,,,,,,,,,,,,,,,,,,,,,,,,,,,,,,,,,,,,,,,,,,,,,,,,,,,,,,,,,,,,,,
HSD17B13 T>TA	Positive (Up)	KEGG_RETINOL_METABOLISM	2.45282	0	4.48e-05	UGT2B10,ADH1C,ADH1B,ADH1A,CYP4A11,UGT2B15,CYP3A4,ADH5,ADH6,ADH4,CYP2C8,ALDH1A1,RDH16,UGT2B4,UGT1A4,UGT2B7,,,,,,,,,,,,,,,,,,,,,,,,,,,,,,,,,,,,,,,,,,,,,,,,,,,,,,,,,,,,,,,,,,,,,,,,,,,,,,,,,,,,,,,,,,,,,,,,,,,,,,,,,,,,,,,,,,,,,,,,,,,,,,,,,,,,,,,,,,,,,,,,
HSD17B13 T>TA	Positive (Up)	GO_LARGE_RIBOSOMAL_SUBUNIT	2.45523	0	4.61e-05	RPL30,RPL3,RPL10,RPL11,RPLP0,MRPL14,RPL10A,RPL9,RPL7,RPL7A,MRPL1,RPL18A,RPL14,RPL13,RPL38,RPL15,RPL18,RPL21,RPL23,RPL22,RPL13A,RPL35A,RPL23A,RPL27A,RPL24,RPL27,RPL29,,,,,,,,,,,,,,,,,,,,,,,,,,,,,,,,,,,,,,,,,,,,,,,,,,,,,,,,,,,,,,,,,,,,,,,,,,,,,,,,,,,,,,,,,,,,,,,,,,,,,,,,,,,,,,,,,,,,,,,,,,,,,,,,,,,,,
HSD17B13 T>TA	Positive (Up)	GO_MONOCARBOXYLIC_ACID_CATABOLIC_PROCESS	2.46943	0	4.76e-05	GCDH,PON3,ACADVL,ECHS1,ACAA2,ECI1,AKR1D1,ETFDH,HSD17B4,ABAT,ETFB,CPT2,HAO1,ACADS,DECR1,SULT2A1,PCK2,DCXR,CYP4A11,ECH1,CYP4F3,SORD,HOGA1,HADHB,HADHA,ALDH5A1,PCCA,ACOX2,ACOX1,IVD,EHHADH,PCCB,ECHDC2,IDNK,ACOX3,AGXT,CRAT,LPIN2,,,,,,,,,,,,,,,,,,,,,,,,,,,,,,,,,,,,,,,,,,,,,,,,,,,,,,,,,,,,,,,,,,,,,,,,,,,,,,,,,,,,,,,,,,,,,,,,,,,,,,,,,,,,,,,,,,,,,,,,,,
HSD17B13 T>TA	Positive (Up)	GO_OXIDOREDUCTASE_ACTIVITY_ACTING_ON_THE_ALDEHYDE_OR_OXO_GROUP_OF_DONORS_NAD_OR_NADP_AS_ACCEPTOR	2.47212	0	4.91e-05	AKR1C1,FASN,AKR1D1,DPYD,TECR,AKR1C3,PTGR1,DECR1,TM7SF2,,,,,,,,,,,,,,,,,,,,,,,,,,,,,,,,,,,,,,,,,,,,,,,,,,,,,,,,,,,,,,,,,,,,,,,,,,,,,,,,,,,,,,,,,,,,,,,,,,,,,,,,,,,,,,,,,,,,,,,,,,,,,,,,,,,,,,,,,,,,,,,,,,,,,,,
HSD17B13 T>TA	Positive (Up)	GNF2_DAP3	2.42009	0	5.46e-05	RPL3,GDI2,HNRNPU,DDX21,RPL9,RPL7,RPL7A,RPS16,SRP72,PSMB1,RPS3,DHX15,RPL14,ZNF207,RPL38,RPS2,CDV3,RPS8,RPL23,RPS6,RPL22,RPL13A,RPL35A,RPL23A,EIF3K,PSMA1,RPS29,RPL27A,RPL24,SRSF3,RPL27,HNRNPC,RPS24,,,,,,,,,,,,,,,,,,,,,,,,,,,,,,,,,,,,,,,,,,,,,,,,,,,,,,,,,,,,,,,,,,,,,,,,,,,,,,,,,,,,,,,,,,,,,,,,,,,,,,,,,,,,,,,,,,,,,,,,,,,,,,,
HSD17B13 T>TA	Positive (Up)	GO_PRIMARY_ALCOHOL_METABOLIC_PROCESS	2.42276	0	5.59e-05	ADH1C,ADH1B,ADH1A,AKR1C1,AKR1C3,AKR1C4,CYP3A4,ADH5,ADH6,SULT1A1,ADH4,CYP2C8,AKR7A2,ALDH2,ALDH1A1,NAAA,CYP1A2,RDH16,HAO1,SULT1A4,CBR4,SULT2A1,SULT1A2,,,,,,,,,,,,,,,,,,,,,,,,,,,,,,,,,,,,,,,,,,,,,,,,,,,,,,,,,,,,,,,,,,,,,,,,,,,,,,,,,,,,,,,,,,,,,,,,,,,,,,,,,,,,,,,,,,,,,,,,,,,,,,,,,,,,,,,,,
HSD17B13 T>TA	Positive (Up)	GO_OXIDOREDUCTASE_ACTIVITY_ACTING_ON_THE_ALDEHYDE_OR_OXO_GROUP_OF_DONORS	2.43012	0	5.73e-05	ADH4,ALDH6A1,ALDH5A1,ALDH2,ALDH1A1,AKR1C3,AKR1C4,ALDH7A1,GAPDH,ADH5,ALDH9A1,,,,,,,,,,,,,,,,,,,,,,,,,,,,,,,,,,,,,,,,,,,,,,,,,,,,,,,,,,,,,,,,,,,,,,,,,,,,,,,,,,,,,,,,,,,,,,,,,,,,,,,,,,,,,,,,,,,,,,,,,,,,,,,,,,,,,,,,,,,,,,,,,,,,,
HSD17B13 T>TA	Positive (Up)	GO_ALPHA_AMINO_ACID_CATABOLIC_PROCESS	2.43089	0	5.88e-05	GCDH,OAT,AHCY,SHMT2,GLS2,SHMT1,GPT,FTCD,ACAT1,GCSH,HMGCL,CBS,KYNU,PPAT,CRYM,GLUL,HIBCH,AASS,ACAD8,MCCC2,SDS,GOT1,ARG1,AADAT,PHYKPL,ADHFE1,MCCC1,GOT2,AMT,PIPOX,HOGA1,MAT1A,PRODH2,QDPR,GSTZ1,GLUD1,ALDH6A1,DAO,IVD,PAH,SARDH,AGXT,ALDH7A1,DLD,OTC,,,,,,,,,,,,,,,,,,,,,,,,,,,,,,,,,,,,,,,,,,,,,,,,,,,,,,,,,,,,,,,,,,,,,,,,,,,,,,,,,,,,,,,,,,,,,,,,,,,,,,,,,,,,,,,,,,,
HSD17B13 T>TA	Positive (Up)	LEE_LIVER_CANCER_SURVIVAL_UP	2.43473	0	6.03e-05	TACO1,SLC2A2,ACSM5,KHK,CPT2,CYP2D6,AOX1,ACADS,SULT2A1,PCYT2,ACSL1,DCXR,UGT2B15,AMT,SLC6A12,PIPOX,BAAT,BDH1,ACOX2,IVD,EHHADH,PCCB,RGN,UGT2B4,DSG1,CES3,SLC27A5,CES1,APCS,ECHS1,ITPR2,GLYAT,CYP3A4,HSD17B10,SEC14L2,SELENBP1,COBLL1,HAO1,SERPIND1,PKLR,ABCA6,INSR,AGL,EPHX1,A1CF,MSRA,PC,GJB1,PAH,ECHDC2,CRAT,OTC,,,,,,,,,,,,,,,,,,,,,,,,,,,,,,,,,,,,,,,,,,,,,,,,,,,,,,,,,,,,,,,,,,,,,,,,,,,,,,,,,,,,,,,,,,,,,,,,…
HSD17B13 T>TA	Positive (Up)	GO_TRANSLATIONAL_INITIATION	2.40178	0	7.09e-05	EIF4A2,RPL4,EIF4A1,RPL30,RPL3,RPL34,RPLP0,RPL10A,RPL8,RPL9,RPL7,RPS4X,RPL7A,RPS14,RPS16,RPS19,RPL18A,RPS18,RPL38,RPS11,RPS10,RPS13,EIF2A,RPS9,RPL21,RPS8,RPL23,RPS6,RPL22,RPL13A,RPS3A,RPL24,RPL27,PABPC1,RPL29,RPL10,RPL11,LARP1,RPS3,RPL14,EIF4EBP1,RPL13,RPS2,RPL15,RPL18,RPS27A,EIF2B5,EIF2B3,YTHDF3,RPL35A,RPL23A,EIF2S2,EIF2S1,RPS26,RPS25,EIF3K,RPS29,RPL27A,RPS6KB2,EIF3G,EIF3H,RPS20,ABCE1,RPS24,EIF3B…
HSD17B13 T>TA	Positive (Up)	MOOTHA_FFA_OXYDATION	2.39499	0	8.61e-05	HADHB,HADHA,ACADVL,ECHS1,ACAA2,ACSL1,ECI1,ACADS,HSD17B10,ACADSB,CRAT,DECR1,,,,,,,,,,,,,,,,,,,,,,,,,,,,,,,,,,,,,,,,,,,,,,,,,,,,,,,,,,,,,,,,,,,,,,,,,,,,,,,,,,,,,,,,,,,,,,,,,,,,,,,,,,,,,,,,,,,,,,,,,,,,,,,,,,,,,,,,,,,,,,,,,,,,
HSD17B13 T>TA	Positive (Up)	KEGG_GLYCINE_SERINE_AND_THREONINE_METABOLISM	2.38168	0	9.67e-05	DMGDH,GAMT,SDS,MAOB,SHMT2,MAOA,SHMT1,AMT,GATM,BHMT,CBS,SARDH,AGXT,,,,,,,,,,,,,,,,,,,,,,,,,,,,,,,,,,,,,,,,,,,,,,,,,,,,,,,,,,,,,,,,,,,,,,,,,,,,,,,,,,,,,,,,,,,,,,,,,,,,,,,,,,,,,,,,,,,,,,,,,,,,,,,,,,,,,,,,,,,,,,,,,,,
HSD17B13 T>TA	Positive (Up)	MODULE_40	2.38527	0	9.88e-05	ACADVL,OAT,ECHS1,HSD17B4,GLYAT,GCSH,ADH4,AKR7A2,CPT2,HMGCS2,GAMT,PTGIS,GOT1,ECH1,GOT2,AKR1C3,AMT,MTHFS,ASS1,QDPR,HADHB,GLUD1,UGDH,GATM,ALDH6A1,GALE,ALDH5A1,MTHFD1,ACOX2,ACOX1,PAH,ALDH1A1,PCCB,ALDH7A1,ALDH9A1,,,,,,,,,,,,,,,,,,,,,,,,,,,,,,,,,,,,,,,,,,,,,,,,,,,,,,,,,,,,,,,,,,,,,,,,,,,,,,,,,,,,,,,,,,,,,,,,,,,,,,,,,,,,,,,,,,,,,,,,,,,,,
HSD17B13 T>TA	Positive (Up)	CHNG_MULTIPLE_MYELOMA_HYPERPLOID_UP	2.3897	0	0.000101	EIF4A2,RPS9,RPL21,RPS6,RPL13A,RPL35A,EEF2,EEF1G,RPL7A,RPS16,RPS19,EIF3K,RPL27A,RPS3,RPL14,RPL24,RPL15,RPL18,RPL29,RPS13,,,,,,,,,,,,,,,,,,,,,,,,,,,,,,,,,,,,,,,,,,,,,,,,,,,,,,,,,,,,,,,,,,,,,,,,,,,,,,,,,,,,,,,,,,,,,,,,,,,,,,,,,,,,,,,,,,,,,,,,,,,,,,,,,,,,,,,,,,,,
HSD17B13 T>TA	Positive (Up)	MORF_TPT1	2.34731	0	0.000146	EIF4A2,RPL30,RPL3,RPL10,RPL11,RPLP0,RPL10A,SRP14,RPL9,RPL7,RPS4X,RPS16,RPS19,RPL18A,RPS18,RPS3,RPL13,RPL38,RPL15,RPL18,RPS11,RPS10,RPS13,RPS9,RPL21,RPS8,RPL23,RPS6,RPL22,RPL13A,RPL23A,RPS3A,EEF2,EEF1A1,EEF1G,RPS25,RPS29,RPL27A,RPL24,RPL27,RPS20,PABPC1,RPL29,RPS24,,,,,,,,,,,,,,,,,,,,,,,,,,,,,,,,,,,,,,,,,,,,,,,,,,,,,,,,,,,,,,,,,,,,,,,,,,,,,,,,,,,,,,,,,,,,,,,,,,,,,,,,,,,,,,,,,,,,
HSD17B13 T>TA	Positive (Up)	GO_ONE_CARBON_METABOLIC_PROCESS	2.34857	0	0.000149	AHCY,MAT2A,MTHFD1,SHMT2,SHMT1,SFXN3,MTHFS,SFXN1,MAT2B,MAT1A,FTCD,,,,,,,,,,,,,,,,,,,,,,,,,,,,,,,,,,,,,,,,,,,,,,,,,,,,,,,,,,,,,,,,,,,,,,,,,,,,,,,,,,,,,,,,,,,,,,,,,,,,,,,,,,,,,,,,,,,,,,,,,,,,,,,,,,,,,,,,,,,,,,,,,,,,,
HSD17B13 T>TA	Positive (Up)	GO_COENZYME_BINDING	2.35474	0	0.000152	ACADVL,GPT,DBI,ABAT,PYGL,TM7SF2,ALDH2,AIFM1,KYNU,AOX1,ACADS,ACAD8,SDS,ACAD9,MCCC1,SORD,ACOT12,SDHA,PRODH2,SIRT2,HADHA,UGDH,POR,PCCA,ACOX2,ACOX1,IVD,ALDH1A1,DPYD,AGPS,ACOX3,AGXT,GAPDH,GCDH,TSTA3,OAT,AHCY,H6PD,MAOB,PDXDC1,SHMT2,SHMT1,ETFDH,ADH4,HMGCL,CYB5R1,CYB5R3,CBS,Mar-01,HAO1,CRYM,NDUFV1,XDH,CBR4,DECR1,AADAT,GSR,GOT2,ACADSB,FMO5,COQ6,ETNPPL,QDPR,GLUD1,GCLC,ALDH6A1,PC,DAO,TP53I3,FASN,,,,,,,,,,,,…
HSD17B13 T>TA	Positive (Up)	GO_VIRAL_GENE_EXPRESSION	2.355	0	0.000155	RPL30,RPL3,RPL10,RPL11,RPLP0,NUCKS1,RPL10A,RPL9,RPL7,RPS4X,RPL7A,RPS16,RPS19,RPL18A,RPS18,RPS3,RPL14,RPL13,RPL38,RPS2,RPL15,RPL18,RPS11,RPS10,RPS13,RPS9,RPL21,RPS8,RPL23,RPS6,RPL22,RPL13A,RPL35A,RPL23A,RPS3A,SUPT5H,RPS26,RPS25,SPCS1,RPS29,RPL27A,RPL24,RPL27,RPS20,RPL29,RPS24,EIF3B,,,,,,,,,,,,,,,,,,,,,,,,,,,,,,,,,,,,,,,,,,,,,,,,,,,,,,,,,,,,,,,,,,,,,,,,,,,,,,,,,,,,,,,,,,,,,,,,,,,,,,,,,,,,,,,,,
HSD17B13 T>TA	Positive (Up)	GO_RIBOSOME	2.34471	0	0.000157	RPL3,RPS19,RPL10,RPL11,RPLP0,SBDS,RPL24,RPL23A,RPL38,RPS10,EIF2A,,,,,,,,,,,,,,,,,,,,,,,,,,,,,,,,,,,,,,,,,,,,,,,,,,,,,,,,,,,,,,,,,,,,,,,,,,,,,,,,,,,,,,,,,,,,,,,,,,,,,,,,,,,,,,,,,,,,,,,,,,,,,,,,,,,,,,,,,,,,,,,,,,,,,
HSD17B13 T>TA	Positive (Up)	KEGG_VALINE_LEUCINE_AND_ISOLEUCINE_DEGRADATION	2.35719	0	0.000158	ACAD8,MCCC2,ECHS1,ACAA2,MCCC1,ABAT,HSD17B10,ACADSB,HADHB,HMGCL,HADHA,ALDH6A1,PCCA,ALDH2,IVD,EHHADH,PCCB,AOX1,HMGCS2,ALDH7A1,ACADS,HIBCH,ALDH9A1,,,,,,,,,,,,,,,,,,,,,,,,,,,,,,,,,,,,,,,,,,,,,,,,,,,,,,,,,,,,,,,,,,,,,,,,,,,,,,,,,,,,,,,,,,,,,,,,,,,,,,,,,,,,,,,,,,,,,,,,,,,,,,,,,,,,,,,,,
HSD17B13 T>TA	Positive (Up)	REACTOME_MITOCHONDRIAL_FATTY_ACID_BETA_OXIDATION	2.30569	0	0.000365	ACADVL,ECHS1,ACAA2,ACSM3,ECI1,ACOT13,DBI,ACSF2,HADHB,HADHA,PCCA,ACOT1,ACADS,DECR1,,,,,,,,,,,,,,,,,,,,,,,,,,,,,,,,,,,,,,,,,,,,,,,,,,,,,,,,,,,,,,,,,,,,,,,,,,,,,,,,,,,,,,,,,,,,,,,,,,,,,,,,,,,,,,,,,,,,,,,,,,,,,,,,,,,,,,,,,,,,,,,,,,
HSD17B13 T>TA	Positive (Up)	KEGG_BUTANOATE_METABOLISM	2.30082	0	0.000372	HMGCL,HADHA,ALDH5A1,ECHS1,ALDH2,BDH1,ACSM3,ACSM5,HMGCS2,ALDH7A1,ACADS,ALDH9A1,,,,,,,,,,,,,,,,,,,,,,,,,,,,,,,,,,,,,,,,,,,,,,,,,,,,,,,,,,,,,,,,,,,,,,,,,,,,,,,,,,,,,,,,,,,,,,,,,,,,,,,,,,,,,,,,,,,,,,,,,,,,,,,,,,,,,,,,,,,,,,,,,,,,
HSD17B13 T>TA	Positive (Up)	WOO_LIVER_CANCER_RECURRENCE_DN	2.29614	0	0.000386	GCDH,ECHS1,ADH1B,ECI1,SLC2A2,HSD17B4,GPT,ADH5,ADH6,GLUL,AASS,SULT2A1,PCK2,PCYT2,DCXR,EPHX1,CYP4F3,GOT2,MAT1A,ACADSB,QDPR,CYP27A1,GLUD1,SLC25A15,POR,PC,DAO,CPS1,ACOX2,PAH,SARDH,CYP2E1,CRAT,,,,,,,,,,,,,,,,,,,,,,,,,,,,,,,,,,,,,,,,,,,,,,,,,,,,,,,,,,,,,,,,,,,,,,,,,,,,,,,,,,,,,,,,,,,,,,,,,,,,,,,,,,,,,,,,,,,,,,,,,,,,,,,
HSD17B13 T>TA	Positive (Up)	GO_ETHANOL_METABOLIC_PROCESS	2.29721	0	0.000393	SULT1A1,ADH4,ALDH2,ADH1C,ADH1B,ADH1A,ALDH1A1,SULT1A4,ADH5,ADH6,SULT2A1,,,,,,,,,,,,,,,,,,,,,,,,,,,,,,,,,,,,,,,,,,,,,,,,,,,,,,,,,,,,,,,,,,,,,,,,,,,,,,,,,,,,,,,,,,,,,,,,,,,,,,,,,,,,,,,,,,,,,,,,,,,,,,,,,,,,,,,,,,,,,,,,,,,,,
HSD17B13 T>TA	Positive (Up)	GO_FAD_BINDING	2.29183	0	0.000445	CYB5R1,CYB5R3,DAO,ACOX2,AIFM1,ACOX1,AGPS,AOX1,ACOX3,PRODH2,XDH,COQ6,,,,,,,,,,,,,,,,,,,,,,,,,,,,,,,,,,,,,,,,,,,,,,,,,,,,,,,,,,,,,,,,,,,,,,,,,,,,,,,,,,,,,,,,,,,,,,,,,,,,,,,,,,,,,,,,,,,,,,,,,,,,,,,,,,,,,,,,,,,,,,,,,,,,
HSD17B13 T>TA	Positive (Up)	GO_ALPHA_AMINO_ACID_METABOLIC_PROCESS	2.28243	0	0.000553	GPT,FTCD,GCSH,KYNU,PPAT,GLUL,ENOPH1,HIBCH,AASS,ACAD8,MCCC2,SDS,ARG1,PHYKPL,BHMT2,MCCC1,AMT,PIPOX,HOGA1,MAT1A,BAAT,PRODH2,ALDH5A1,MTHFD1,TST,IVD,AGXT,ALDH7A1,DLD,GCDH,OAT,AHCY,SHMT2,GLS2,SHMT1,GMPS,MRI1,GLYAT,HMGCL,CBS,CRYM,GLYATL1,GOT1,AADAT,ADHFE1,GOT2,MTHFS,ASS1,QDPR,GSTZ1,GLUD1,MSRA,BHMT,GCLC,ALDH6A1,DAO,CPS1,PAH,SARDH,NIT2,OTC,,,,,,,,,,,,,,,,,,,,,,,,,,,,,,,,,,,,,,,,,,,,,,,,,,,,,,,,,,,,,,,,,,,…
HSD17B13 T>TA	Positive (Up)	MODULE_29	2.27878	0	0.000556	RPS8,RPS6,RPS26,RPS4X,RPS25,RPS16,RPS19,RPS29,RPS18,RPS3,RPS20,RPS2,RPS10,RPS13,RPS24,,,,,,,,,,,,,,,,,,,,,,,,,,,,,,,,,,,,,,,,,,,,,,,,,,,,,,,,,,,,,,,,,,,,,,,,,,,,,,,,,,,,,,,,,,,,,,,,,,,,,,,,,,,,,,,,,,,,,,,,,,,,,,,,,,,,,,,,,,,,,,,,,
HSD17B13 T>TA	Positive (Up)	GO_RRNA_METABOLIC_PROCESS	2.27487	0	0.000563	RPL11,EIF4A3,DDX21,THUMPD1,RPL10A,RPL7,RPL7A,RPS14,RPS16,MRPL1,RPS19,RPL14,RPS2,LYAR,DDX17,RPS9,RPS8,RPS6,RPL35A,DDX51,PA2G4,WBP11,BYSL,RSL1D1,DKC1,SBDS,RPL27,RPS24,,,,,,,,,,,,,,,,,,,,,,,,,,,,,,,,,,,,,,,,,,,,,,,,,,,,,,,,,,,,,,,,,,,,,,,,,,,,,,,,,,,,,,,,,,,,,,,,,,,,,,,,,,,,,,,,,,,,,,,,,,,,,,,,,,,,
HSD17B13 T>TA	Positive (Up)	MOOTHA_HUMAN_MITODB_6_2002	2.27572	0	0.000572	MTCH1,MTCH2,ACAA2,RPL3,ECI1,NDUFA10,ABAT,LONP1,PMPCB,SDS,ENDOG,ACSL1,MCCC1,MRPS18B,SDHC,ACSL4,SDHA,CLPX,TUFM,CYP27A1,COX7A2L,MTHFD1,CLPP,VDAC2,SUCLG1,UQCRC2,RAF1,GCDH,MAOB,DIABLO,SHMT2,MAOA,SHMT1,COX7A2,ABCB8,GLYAT,UQCRH,CYB5R3,DECR1,PCK2,TRAP1,GOT1,GOT2,ACADSB,GLUD1,CPS1,GFM1,ACADVL,SLC25A3,MRPS14,COX4I1,GPT,ETFB,ALDH2,AIFM1,CPT2,ACP6,DBT,HMGCS2,DLAT,ME2,DNM1L,ACADS,ACAD8,MRPS27,AMT,RPS3A,HADHB,…
HSD17B13 T>TA	Positive (Up)	GO_RETINOL_METABOLIC_PROCESS	2.25799	0	0.000689	ADH1C,DGAT1,ADH1B,ADH1A,AKR1C3,CYP3A4,ADH6,ADH4,CYP2C8,CYP2D6,ALDH1A1,CYP1A2,RDH16,,,,,,,,,,,,,,,,,,,,,,,,,,,,,,,,,,,,,,,,,,,,,,,,,,,,,,,,,,,,,,,,,,,,,,,,,,,,,,,,,,,,,,,,,,,,,,,,,,,,,,,,,,,,,,,,,,,,,,,,,,,,,,,,,,,,,,,,,,,,,,,,,,,
HSD17B13 T>TA	Positive (Up)	GO_RIBOSOME_BIOGENESIS	2.25758	0	0.00069	RPL30,RPL3,MRPS14,RPLP0,RPL10A,RPL9,RPL7,RPS4X,RPL7A,RPS16,MRPL1,RPS19,RPL18A,RPS18,RPL38,RPS11,RPS10,RPS13,EIF2A,RPS9,RPL21,RPS8,RPL23,RPS6,RPL22,RPL13A,RPS3A,MRPS9,RPL24,RPL27,RPL29,RPL10,RPL11,MRPL14,RPS3,RPL14,RPL13,RPS2,RPL15,RPL18,RPL35A,RPL23A,SRP68,EEF2,RPS26,RPS25,RPS29,RPL27A,EIF3H,RPS20,RPS24,,,,,,,,,,,,,,,,,,,,,,,,,,,,,,,,,,,,,,,,,,,,,,,,,,,,,,,,,,,,,,,,,,,,,,,,,,,,,,,,,,,,,,,,,,,,,,,…
HSD17B13 T>TA	Positive (Up)	GO_SMALL_MOLECULE_CATABOLIC_PROCESS	2.25454	0	0.000691	SCARB1,ACAA2,ECI1,ABAT,GCSH,ABHD10,PNP,PPAT,GLUL,SULT2A1,MCCC2,SDS,PHYKPL,ENTPD5,MCCC1,ECH1,PIPOX,HOGA1,MAT1A,CYP27A1,ALDH3A2,IDNK,ALDH7A1,GCDH,SHMT2,SHMT1,ACACB,ADH5,ACAT1,SULT1A1,ADH4,ESD,HAO1,SULT1A4,DECR1,PCK2,SULT1A2,GOT1,ADHFE1,CYP4F3,GOT2,MTHFS,ACADSB,QDPR,GLUD1,ALDH6A1,DAO,PAH,ECHDC2,ACADVL,GPT,ETFB,FTCD,KHK,ALDH2,CPT2,KYNU,DBT,PGM2,ACADM,ACADS,HIBCH,AASS,PGM1,ACAD8,ARG1,DCXR,CYP4A11,SORD…
HSD17B13 T>TA	Positive (Up)	GO_OXIDOREDUCTASE_ACTIVITY_ACTING_ON_THE_CH_CH_GROUP_OF_DONORS	2.26158	0	0.000698	ACAD8,GCDH,ACADVL,AKR1C1,ACAD9,AKR1D1,TECR,AKR1C3,SDHC,PTGR1,SDHA,ACADSB,TM7SF2,ACOX2,ACOX1,IVD,FASN,DPYD,SDHAF4,ACOX3,ACADS,DECR1,,,,,,,,,,,,,,,,,,,,,,,,,,,,,,,,,,,,,,,,,,,,,,,,,,,,,,,,,,,,,,,,,,,,,,,,,,,,,,,,,,,,,,,,,,,,,,,,,,,,,,,,,,,,,,,,,,,,,,,,,,,,,,,,,,,,,,,,,,
HSD17B13 T>TA	Positive (Up)	CHIANG_LIVER_CANCER_SUBCLASS_PROLIFERATION_DN	2.25907	0	0.0007	COL18A1,SLC2A2,GPT,ACSM5,ABAT,CPT2,AOX1,AASS,SULT2A1,GAMT,BHMT2,DCXR,CYP4A11,MAT1A,CYP27A1,POR,ALDH5A1,MTHFD1,TST,TFR2,EHHADH,ANGPTL3,RGN,AGXT,GCDH,PFKFB1,ADH1A,ETFDH,PLG,GLYAT,ABCB11,ADH6,SEC14L2,SELENBP1,ADH4,RDH16,HAO1,ABCA6,EPHX1,CYP4F3,DHRS1,ETNPPL,BHMT,ALDH6A1,MYO1B,CYP2C8,DAO,CYP1A2,ECHDC2,OTC,,,,,,,,,,,,,,,,,,,,,,,,,,,,,,,,,,,,,,,,,,,,,,,,,,,,,,,,,,,,,,,,,,,,,,,,,,,,,,,,,,,,,,,,,,,,,,,,,,…
HSD17B13 T>TA	Positive (Up)	HOLLERN_SQUAMOUS_BREAST_TUMOR	2.25983	0	0.000711	CSTA,CDSN,CALML5,KRT1,KRT79,IDE,KRT10,KRT5,KRT72,CASP14,TRIM29,TUBB3,KRT15,KRT14,RDH16,ACOT1,S100A14,CRYM,DSC1,SPRR1A,IVL,TGM3,,,,,,,,,,,,,,,,,,,,,,,,,,,,,,,,,,,,,,,,,,,,,,,,,,,,,,,,,,,,,,,,,,,,,,,,,,,,,,,,,,,,,,,,,,,,,,,,,,,,,,,,,,,,,,,,,,,,,,,,,,,,,,,,,,,,,,,,,,
HSD17B13 T>TA	Positive (Up)	GO_ESTABLISHMENT_OF_PROTEIN_LOCALIZATION_TO_MEMBRANE	2.24834	0	0.000725	TRAM1,NDUFA13,RPL30,RPL3,RPLP0,RPL10A,SRP14,RPL9,RPL7,RPS4X,RPL7A,RPS16,RPS19,RPL18A,RPS18,RPL38,RPS11,RPS10,RPS13,RPS9,RPL21,RPS8,RPL23,SSR3,RPS6,RPL22,RPL13A,RPS3A,PDZK1,ATP1B1,RPL24,RPL27,RPL29,RPL10,RPL11,TIMM13,SRP72,RPS3,RPL14,RPL13,ROMO1,RPS2,RPL15,RPL18,SPTBN1,HSPA4,RPL35A,RPL23A,SRP68,RPS26,RPS25,MYO1C,RPS29,RPL27A,RPS20,RPS24,,,,,,,,,,,,,,,,,,,,,,,,,,,,,,,,,,,,,,,,,,,,,,,,,,,,,,,,,,,,,,…
HSD17B13 T>TA	Negative (Down)	GSE42021_TREG_VS_TCONV_PLN_UP	-2.34528	0	0.000787	OGFR,IFITM3,LGALS3BP,SP100,CFH,C1S,IFI35,IFI30,IFIT3,PSMB10,TYMP,CASP7,APOL1,GBP1,B2M,APOL2,STAT1,MX1,TAP2,HLA-B,EIF2AK2,HLA-C,TRAFD1,ISG15,NMI,HLA-A,PSMB9,TAPBP,BST2,CEACAM1,EHD4,OAS2,SERPING1,LAP3,XAF1,TLR3,OPTN,,,,,,,,,,,,,,,,,,,,,,,,,,,,,,,,,,,,,,,,,,,,,,,,,,,,,,,,,,,,,,,,,,,,,,,,,,,,,,,,,,,,,,,,,,,,,,,,,,,,,,,,,,,,,,,,,,,,,,,,,,,
HSD17B13 T>TA	Positive (Up)	GO_CYTOSOLIC_SMALL_RIBOSOMAL_SUBUNIT	2.24281	0	0.000801	RPS9,RPS8,RPS6,RPS3A,RPS26,RPS4X,RPS25,RPS16,RPS19,RPS29,RPS18,RPS3,RPS20,RPS2,RPS11,RPS10,RPS13,RPS24,EIF2A,,,,,,,,,,,,,,,,,,,,,,,,,,,,,,,,,,,,,,,,,,,,,,,,,,,,,,,,,,,,,,,,,,,,,,,,,,,,,,,,,,,,,,,,,,,,,,,,,,,,,,,,,,,,,,,,,,,,,,,,,,,,,,,,,,,,,,,,,,,,,
HSD17B13 T>TA	Positive (Up)	REACTOME_ACTIVATION_OF_THE_MRNA_UPON_BINDING_OF_THE_CAP_BINDING_COMPLEX_AND_EIFS_AND_SUBSEQUENT_BINDING_TO_43S	2.24299	0	0.000812	EIF4A2,EIF4A1,RPS4X,RPS14,RPS16,RPS19,RPS18,RPS3,EIF4EBP1,RPS2,RPS11,RPS27A,RPS10,RPS13,RPS9,RPS8,RPS6,RPS3A,EIF2S2,EIF2S1,RPS26,RPS25,EIF3K,RPS29,EIF3G,EIF3H,RPS20,PABPC1,RPS24,EIF3B,,,,,,,,,,,,,,,,,,,,,,,,,,,,,,,,,,,,,,,,,,,,,,,,,,,,,,,,,,,,,,,,,,,,,,,,,,,,,,,,,,,,,,,,,,,,,,,,,,,,,,,,,,,,,,,,,,,,,,,,,,,,,,,,,,
HSD17B13 T>TA	Positive (Up)	REACTOME_REGULATION_OF_EXPRESSION_OF_SLITS_AND_ROBOS	2.21425	0	0.00130483	RPL30,RPL3,RPLP0,RPL10A,RPL9,RPL7,RPS4X,RPL7A,RPS16,RPS19,RPL18A,RPS18,RPL38,RPS11,RPS10,RPS13,RPS9,RPL21,RPS8,RPL23,RPS6,RPL22,RPL13A,RPS3A,PSMA1,PSMA2,RPL24,RPL27,PABPC1,RPL29,RPL10,RPL11,PSMB3,PSMB1,RPS3,RPL14,RPL13,RPS2,RPL15,RPL18,RPL35A,RPL23A,RPS26,RPS25,RPS29,RPL27A,PSMC2,RPS20,RPS24,,,,,,,,,,,,,,,,,,,,,,,,,,,,,,,,,,,,,,,,,,,,,,,,,,,,,,,,,,,,,,,,,,,,,,,,,,,,,,,,,,,,,,,,,,,,,,,,,,,,,,,,,,,…
HSD17B13 T>TA	Positive (Up)	KEGG_PROPANOATE_METABOLISM	2.20784	0	0.0014638	ACSS3,ECHS1,ABAT,ACACB,ACAT1,ALDH3A2,HADHA,ALDH6A1,SUCLA2,PCCA,ALDH2,EHHADH,PCCB,SUCLG1,ACADM,ALDH7A1,HIBCH,ALDH9A1,,,,,,,,,,,,,,,,,,,,,,,,,,,,,,,,,,,,,,,,,,,,,,,,,,,,,,,,,,,,,,,,,,,,,,,,,,,,,,,,,,,,,,,,,,,,,,,,,,,,,,,,,,,,,,,,,,,,,,,,,,,,,,,,,,,,,,,,,,,,,,
HSD17B13 T>TA	Positive (Up)	BOYAULT_LIVER_CANCER_SUBCLASS_G123_DN	2.20385	0	0.00155708	GCDH,ACAA2,DCXR,GOT2,ETFDH,SLC6A12,ACSM5,MAT1A,PRODH2,SEC14L2,MSRA,SLC25A15,MTHFD1,RGN,ECHDC2,HAO1,SLC27A5,CBR4,PCK2,,,,,,,,,,,,,,,,,,,,,,,,,,,,,,,,,,,,,,,,,,,,,,,,,,,,,,,,,,,,,,,,,,,,,,,,,,,,,,,,,,,,,,,,,,,,,,,,,,,,,,,,,,,,,,,,,,,,,,,,,,,,,,,,,,,,,,,,,,,,,
HSD17B13 T>TA	Positive (Up)	GO_CORNIFIED_ENVELOPE	2.1961	0	0.00169766	FLG,SPRR2E,DSP,CSTA,CDSN,JUP,KRT2,KRT1,KRT10,EVPLL,LOR,FLG2,PKP2,PKP1,DSG1,PKP4,DSC1,SPRR1A,IVL,,,,,,,,,,,,,,,,,,,,,,,,,,,,,,,,,,,,,,,,,,,,,,,,,,,,,,,,,,,,,,,,,,,,,,,,,,,,,,,,,,,,,,,,,,,,,,,,,,,,,,,,,,,,,,,,,,,,,,,,,,,,,,,,,,,,,,,,,,,,,
HSD17B13 T>TA	Positive (Up)	KEGG_BETA_ALANINE_METABOLISM	2.18713	0	0.00185395	HADHA,ECHS1,ALDH2,DPYD,ALDH7A1,HIBCH,ALDH9A1,,,,,,,,,,,,,,,,,,,,,,,,,,,,,,,,,,,,,,,,,,,,,,,,,,,,,,,,,,,,,,,,,,,,,,,,,,,,,,,,,,,,,,,,,,,,,,,,,,,,,,,,,,,,,,,,,,,,,,,,,,,,,,,,,,,,,,,,,,,,,,,,,,,,,,,,,
HSD17B13 T>TA	Positive (Up)	GO_FATTY_ACID_BETA_OXIDATION	2.18252	0	0.00197709	GCDH,ACADVL,ECHS1,ACAA2,ECI1,ETFDH,HSD17B4,ETFB,CROT,ACACB,ACAT1,CPT2,SCP2,ACADM,ACADS,ACAD10,DECR1,ECH1,ADIPOQ,HADHB,HADHA,ACOX2,ACOX1,IVD,EHHADH,ECHDC2,ACOX3,CRAT,,,,,,,,,,,,,,,,,,,,,,,,,,,,,,,,,,,,,,,,,,,,,,,,,,,,,,,,,,,,,,,,,,,,,,,,,,,,,,,,,,,,,,,,,,,,,,,,,,,,,,,,,,,,,,,,,,,,,,,,,,,,,,,,,,,,
HSD17B13 T>TA	Positive (Up)	GO_PROTEIN_TARGETING	2.17802	0	0.00204914	TRAM1,NDUFA13,RPL30,RPL3,RPLP0,IDE,RPL10A,SRP14,RPL9,RPL7,RPS4X,RPL7A,RPS16,RPS19,RPL18A,RPS18,SEC61G,PMPCB,RPL38,PMPCA,RPS11,RPS10,RPS13,RPS9,RPL21,RPS8,RPL23,SSR3,RPS6,RPL22,ECH1,RPL13A,RPS3A,PDZK1,ACOX2,ACOX1,EHHADH,RPL24,RPL27,ACOX3,UQCRC2,AGXT,RPL29,RAB7A,RPL10,RPL11,TIMM13,HSD17B4,HMGCL,SRP72,RPS3,RPL14,RPL13,ROMO1,HAO1,RPS2,RPL15,RPL18,HSPA1L,HSPA4,RPL35A,RPL23A,SRP68,SORL1,RPS26,RPS25,MYO…
HSD17B13 T>TA	Positive (Up)	KEGG_ASCORBATE_AND_ALDARATE_METABOLISM	2.16879	0	0.00230092	UGT2B10,UGDH,ALDH2,UGT2B15,UGT2B4,UGT1A4,ALDH7A1,UGT2B7,ALDH9A1,,,,,,,,,,,,,,,,,,,,,,,,,,,,,,,,,,,,,,,,,,,,,,,,,,,,,,,,,,,,,,,,,,,,,,,,,,,,,,,,,,,,,,,,,,,,,,,,,,,,,,,,,,,,,,,,,,,,,,,,,,,,,,,,,,,,,,,,,,,,,,,,,,,,,,,
HSD17B13 T>TA	Negative (Down)	HALLMARK_INTERFERON_ALPHA_RESPONSE	-2.27277	0	0.00236718	LGALS3BP,CD74,C1S,MX1,HLA-C,TRAFD1,ISG15,IFI35,IFIT3,PSMB9,PSME1,CASP1,CMPK2,TRIM25,LAP3,B2M,,,,,,,,,,,,,,,,,,,,,,,,,,,,,,,,,,,,,,,,,,,,,,,,,,,,,,,,,,,,,,,,,,,,,,,,,,,,,,,,,,,,,,,,,,,,,,,,,,,,,,,,,,,,,,,,,,,,,,,,,,,,,,,,,,,,,,,,,,,,,,,,
HSD17B13 T>TA	Positive (Up)	GO_FATTY_ACID_CATABOLIC_PROCESS	2.16049	0	0.0024293	GCDH,PECR,ACADVL,ECHS1,ACAA2,ECI1,ETFDH,HSD17B4,ETFB,CROT,ACACB,ACAT1,CPT2,SCP2,HAO1,ACADM,ACADS,ACAD10,DECR1,PCK2,CYP4A11,ECH1,CYP4F3,ADIPOQ,HADHB,ALDH3A2,HADHA,PCCA,ACOX2,ACOX1,IVD,EHHADH,PCCB,ECHDC2,ACOX3,CRAT,LPIN2,,,,,,,,,,,,,,,,,,,,,,,,,,,,,,,,,,,,,,,,,,,,,,,,,,,,,,,,,,,,,,,,,,,,,,,,,,,,,,,,,,,,,,,,,,,,,,,,,,,,,,,,,,,,,,,,,,,,,,,,,,,
HSD17B13 T>TA	Positive (Up)	GO_LIPID_OXIDATION	2.16195	0	0.00244992	GCDH,PECR,ACADVL,ECHS1,ACAA2,ECI1,ETFDH,HSD17B4,PRKAG2,ETFB,CROT,ACACB,ADH5,ACAT1,ADH4,CPT2,SCP2,HAO1,ACADM,ACADS,ACAD10,DECR1,ECH1,ADIPOQ,HADHB,ALDH3A2,HADHA,POR,FABP3,ACOX2,ACOX1,IVD,EHHADH,ECHDC2,ACOX3,CRAT,,,,,,,,,,,,,,,,,,,,,,,,,,,,,,,,,,,,,,,,,,,,,,,,,,,,,,,,,,,,,,,,,,,,,,,,,,,,,,,,,,,,,,,,,,,,,,,,,,,,,,,,,,,,,,,,,,,,,,,,,,,,
HSD17B13 T>TA	Positive (Up)	REACTOME_PHASE_I_FUNCTIONALIZATION_OF_COMPOUNDS	2.16254	0	0.00245221	PTGIS,ADH1C,MAOB,ADH1B,MAOA,ADH1A,CYP4A11,EPHX1,CYP4F3,CYP3A4,ADH5,ADH6,CYP27A1,ADH4,CYP2C8,POR,CYB5R3,ALDH2,Mar-01,ALDH1A1,CES3,CES1,,,,,,,,,,,,,,,,,,,,,,,,,,,,,,,,,,,,,,,,,,,,,,,,,,,,,,,,,,,,,,,,,,,,,,,,,,,,,,,,,,,,,,,,,,,,,,,,,,,,,,,,,,,,,,,,,,,,,,,,,,,,,,,,,,,,,,,,,,
HSD17B13 T>TA	Negative (Down)	GSE42021_TREG_PLN_VS_TREG_PRECURSORS_THYMUS_DN	-2.27482	0	0.00253663	OGFR,IFITM3,LGALS3BP,SERPINA3,SP100,C1S,ZC3HAV1,WASL,TCIRG1,IFI35,IFI30,IFIT3,PSMB10,TYMP,CASP7,TRIM25,APOL1,GBP1,B2M,APOL2,STAT1,MX1,TAP2,HLA-B,EIF2AK2,HLA-C,TRAFD1,SERPINB9,ISG15,NMI,HLA-A,PSMB9,TAPBP,BST2,EHD4,OAS2,PSME1,LAP3,XAF1,TLR3,OPTN,CHMP5,,,,,,,,,,,,,,,,,,,,,,,,,,,,,,,,,,,,,,,,,,,,,,,,,,,,,,,,,,,,,,,,,,,,,,,,,,,,,,,,,,,,,,,,,,,,,,,,,,,,,,,,,,,,,,,,,,,,,,
HSD17B13 T>TA	Positive (Up)	GO_RRNA_BINDING	2.15564	0	0.00260919	RPS9,RPL3,MRPS27,RPL23,RPL11,RPLP0,DDX21,RPL23A,EEF2,RPL8,RPL9,RPS4X,RPS14,TST,RPS18,SBDS,RPS3,RPS11,RPS13,,,,,,,,,,,,,,,,,,,,,,,,,,,,,,,,,,,,,,,,,,,,,,,,,,,,,,,,,,,,,,,,,,,,,,,,,,,,,,,,,,,,,,,,,,,,,,,,,,,,,,,,,,,,,,,,,,,,,,,,,,,,,,,,,,,,,,,,,,,,,
HSD17B13 T>TA	Positive (Up)	MODULE_343	2.14595	0	0.00302778	HADHB,GLUD1,HADHA,ACADVL,ECHS1,CPS1,CBS,EHHADH,ECH1,AMT,ACO1,ACADSB,,,,,,,,,,,,,,,,,,,,,,,,,,,,,,,,,,,,,,,,,,,,,,,,,,,,,,,,,,,,,,,,,,,,,,,,,,,,,,,,,,,,,,,,,,,,,,,,,,,,,,,,,,,,,,,,,,,,,,,,,,,,,,,,,,,,,,,,,,,,,,,,,,,,
HSD17B13 T>TA	Positive (Up)	REACTOME_BIOLOGICAL_OXIDATIONS	2.14373	0	0.00308114	ACSM2A,ACSM5,OPLAH,ACSM2B,ABHD10,AKR7A2,ALDH2,SULT2A1,UGT2B10,PTGIS,CYP4A11,UGT2B15,MAT1A,CYP27A1,UGDH,POR,ALDH1A1,UGT2B4,CES3,UGT2B7,CES1,AHCY,ADH1C,MAOB,ADH1B,MAOA,MGST3,ADH1A,MGST1,GLYAT,MAT2B,CYP3A4,ADH5,ADH6,SULT1A1,ADH4,CYB5R3,MAT2A,Mar-01,ESD,UGT1A4,SULT1A4,SULT1A2,GLYATL1,GSS,EPHX1,CYP4F3,GCLC,CYP2C8,GSTA2,CYP1A2,,,,,,,,,,,,,,,,,,,,,,,,,,,,,,,,,,,,,,,,,,,,,,,,,,,,,,,,,,,,,,,,,,,,,,,,,,,,,…
HSD17B13 T>TA	Positive (Up)	GO_RIBOSOMAL_LARGE_SUBUNIT_BIOGENESIS	2.13877	0	0.00318534	RPL3,RPL10,RPL11,RPLP0,RPL35A,RPL23A,RPL10A,RSL1D1,RPL7A,MRPL1,RPL14,RPL24,RPL38,,,,,,,,,,,,,,,,,,,,,,,,,,,,,,,,,,,,,,,,,,,,,,,,,,,,,,,,,,,,,,,,,,,,,,,,,,,,,,,,,,,,,,,,,,,,,,,,,,,,,,,,,,,,,,,,,,,,,,,,,,,,,,,,,,,,,,,,,,,,,,,,,,,
HSD17B13 T>TA	Positive (Up)	GSE2124_CTRL_VS_LYMPHOTOXIN_BETA_TREATED_MLN_UP	2.13391	0	0.0033143	TRAM1,CSTA,COX4I1,UBR4,ACSM5,COX7A2,RPL9,RPL7,RPS4X,BCLAF1,RPS16,SARAF,MYH14,RPL18,RPS10,PKLR,RPS6,RPL22,KRT78,RPL13A,RPS3A,RPS25,RPL27A,PABPC1,AGXT,,,,,,,,,,,,,,,,,,,,,,,,,,,,,,,,,,,,,,,,,,,,,,,,,,,,,,,,,,,,,,,,,,,,,,,,,,,,,,,,,,,,,,,,,,,,,,,,,,,,,,,,,,,,,,,,,,,,,,,,,,,,,,,,,,,,,,,
HSD17B13 T>TA	Positive (Up)	MODULE_305	2.13164	0	0.00331649	ECHS1,MDH2,SHMT1,BBOX1,ACSM5,ACAT1,ALDH3A2,ALDH2,EHHADH,ALDH1A1,DBT,ACO1,ALDH9A1,,,,,,,,,,,,,,,,,,,,,,,,,,,,,,,,,,,,,,,,,,,,,,,,,,,,,,,,,,,,,,,,,,,,,,,,,,,,,,,,,,,,,,,,,,,,,,,,,,,,,,,,,,,,,,,,,,,,,,,,,,,,,,,,,,,,,,,,,,,,,,,,,,,
HSD17B13 T>TA	Positive (Up)	GO_THIOESTER_METABOLIC_PROCESS	2.13185	0	0.00332832	GCDH,MVK,ACSM3,TECR,HSD17B4,ACSM2A,ACSM5,DBI,GLYAT,ACACB,ACSM2B,ACAT1,HMGCL,KYNU,HMGCS2,DLAT,AASS,CBR4,DGAT1,ACSL1,AADAT,OXSM,ACOT12,ACOT13,PIPOX,ACSL5,ACSL4,BAAT,ACSF2,PDP1,GSTZ1,ACLY,SUCLA2,FASN,ACOT1,MVD,SUCLG1,DLD,,,,,,,,,,,,,,,,,,,,,,,,,,,,,,,,,,,,,,,,,,,,,,,,,,,,,,,,,,,,,,,,,,,,,,,,,,,,,,,,,,,,,,,,,,,,,,,,,,,,,,,,,,,,,,,,,,,,,,,,,,
HSD17B13 T>TA	Positive (Up)	MINGUEZ_LIVER_CANCER_VASCULAR_INVASION_DN	2.12885	0	0.00342236	ADH4,GLYATL1,PAH,UGT2B15,PON1,ZFAND5,GLYAT,MAT1A,CYP3A4,AASS,MYLK,,,,,,,,,,,,,,,,,,,,,,,,,,,,,,,,,,,,,,,,,,,,,,,,,,,,,,,,,,,,,,,,,,,,,,,,,,,,,,,,,,,,,,,,,,,,,,,,,,,,,,,,,,,,,,,,,,,,,,,,,,,,,,,,,,,,,,,,,,,,,,,,,,,,,
HSD17B13 T>TA	Positive (Up)	HOSHIDA_LIVER_CANCER_SUBCLASS_S3	2.12538	0	0.00355084	COL18A1,ACADVL,ACAA2,ECI1,SLC2A2,GPT,MSMO1,IFIT1,C8B,MYLK,ALDH2,ANXA6,LONP1,HMGCS2,ACADS,PGM1,SULT2A1,ARSA,SDS,ARHGEF12,ACSL1,ARG1,AMT,SLC6A12,PTGR1,CYP27A1,PCCA,MTHFD1,BDH1,TST,ACOX2,ACOX1,IVD,EHHADH,ALDH1A1,PCCB,SBDS,RGN,AGXT,ALDH7A1,CES1,APCS,PON3,ECHS1,MAOB,MAOA,SHMT1,HSD17B4,ITPR2,PLG,GLYAT,IQGAP2,HSD17B10,ADH6,SELENBP1,ADH4,CRYM,DECR1,PCK2,GCKR,PKLR,AKR1C1,INSR,EPHX1,GOT2,MTHFS,SORL1,ACADSB…
HSD17B13 T>TA	Positive (Up)	REACTOME_SYNTHESIS_OF_BILE_ACIDS_AND_BILE_SALTS_VIA_7ALPHA_HYDROXYCHOLESTEROL	2.11775	0	0.00372702	CYP27A1,PTGIS,ACOX2,AKR1C1,AKR1D1,AKR1C3,HSD17B4,AKR1C4,ABCB11,SLC27A5,,,,,,,,,,,,,,,,,,,,,,,,,,,,,,,,,,,,,,,,,,,,,,,,,,,,,,,,,,,,,,,,,,,,,,,,,,,,,,,,,,,,,,,,,,,,,,,,,,,,,,,,,,,,,,,,,,,,,,,,,,,,,,,,,,,,,,,,,,,,,,,,,,,,,,
HSD17B13 T>TA	Positive (Up)	LEE_LIVER_CANCER_DENA_DN	2.11499	0	0.00375194	GCDH,OAT,ACSM3,ACSL1,AKR1C1,DCXR,PON1,SLC2A2,GLYAT,MAT1A,ACADSB,SELENBP1,BHMT,CPT2,ACOX1,EHHADH,PAH,ALDH1A1,RGN,CYP2E1,AASS,SLC27A5,SLC25A13,OTC,,,,,,,,,,,,,,,,,,,,,,,,,,,,,,,,,,,,,,,,,,,,,,,,,,,,,,,,,,,,,,,,,,,,,,,,,,,,,,,,,,,,,,,,,,,,,,,,,,,,,,,,,,,,,,,,,,,,,,,,,,,,,,,,,,,,,,,,
HSD17B13 T>TA	Positive (Up)	GO_NUCLEOSIDE_BISPHOSPHATE_METABOLIC_PROCESS	2.11816	0	0.00375923	GCDH,MVK,ACSM3,TECR,HSD17B4,ACSM2A,ACSM5,DBI,GLYAT,CROT,ACACB,ACSM2B,ACAT1,SULT1A1,HMGCL,KYNU,ENPP1,BPNT1,HMGCS2,DLAT,SULT1A4,AASS,CBR4,SULT2A1,SULT1A2,MCCC2,DGAT1,ACSL1,AADAT,OXSM,ACOT12,ACOT13,PIPOX,ACSL5,ACSL4,BAAT,ACSF2,PDP1,GSTZ1,ACLY,SUCLA2,FASN,ACOT1,MVD,SUCLG1,DLD,,,,,,,,,,,,,,,,,,,,,,,,,,,,,,,,,,,,,,,,,,,,,,,,,,,,,,,,,,,,,,,,,,,,,,,,,,,,,,,,,,,,,,,,,,,,,,,,,,,,,,,,,,,,,,,,,,
HSD17B13 T>TA	Positive (Up)	MODULE_212	2.11504	0	0.00378392	ACADVL,MCFD2,CPQ,DDX42,GPT,MSMO1,ETFB,PYGL,PEPD,PHB2,LACTB,PNP,CTSL,KYNU,MCCC2,ARSA,SDS,PCYT2,ACSL1,ARG1,CYP4A11,UGT2B15,SORD,TALDO1,SDHC,CYP27A1,HADHA,UGDH,SLC25A15,MTHFD1,ACOX2,PSMA2,EHHADH,ALDH1A1,FKBP8,SUCLG1,UQCRC2,AGXT,ALDH7A1,MGLL,UGT2B7,ALDH9A1,CES1,PCYOX1,ENPEP,OAT,ECHS1,TMED10,PON1,HPN,MGST1,HSD17B4,PLG,GLYAT,CYP3A4,SELENBP1,ADH4,UGP2,CBS,XDH,DECR1,PCK2,GOT1,AKR1C1,GOT2,AKR1C3,MTHFS,ACA…
HSD17B13 T>TA	Positive (Up)	KEGG_METABOLISM_OF_XENOBIOTICS_BY_CYTOCHROME_P450	2.10831	0	0.00401312	UGT2B10,ADH1C,ADH1B,MGST3,ADH1A,AKR1C1,UGT2B15,EPHX1,AKR1C3,MGST1,AKR1C4,CYP3A4,ADH5,ADH6,ADH4,CYP2C8,GSTA2,UGT2B4,UGT1A4,UGT2B7,,,,,,,,,,,,,,,,,,,,,,,,,,,,,,,,,,,,,,,,,,,,,,,,,,,,,,,,,,,,,,,,,,,,,,,,,,,,,,,,,,,,,,,,,,,,,,,,,,,,,,,,,,,,,,,,,,,,,,,,,,,,,,,,,,,,,,,,,,,,
HSD17B13 T>TA	Positive (Up)	GO_NEUROTRANSMITTER_CATABOLIC_PROCESS	2.1051	0.00225225	0.00420566	DMGDH,GCSH,BHMT,POR,ALDH5A1,MAOB,MAOA,SARDH,AMT,ABAT,ALDH7A1,,,,,,,,,,,,,,,,,,,,,,,,,,,,,,,,,,,,,,,,,,,,,,,,,,,,,,,,,,,,,,,,,,,,,,,,,,,,,,,,,,,,,,,,,,,,,,,,,,,,,,,,,,,,,,,,,,,,,,,,,,,,,,,,,,,,,,,,,,,,,,,,,,,,,
HSD17B13 T>TA	Positive (Up)	MODULE_297	2.10144	0	0.00439427	DSP,EIF2B3,CSTA,MAOA,AKR1C1,KRT1,AKR1C3,KRT5,SERPINB5,TRIM29,KRT15,COL7A1,FASN,KRT14,LGALS7,,,,,,,,,,,,,,,,,,,,,,,,,,,,,,,,,,,,,,,,,,,,,,,,,,,,,,,,,,,,,,,,,,,,,,,,,,,,,,,,,,,,,,,,,,,,,,,,,,,,,,,,,,,,,,,,,,,,,,,,,,,,,,,,,,,,,,,,,,,,,,,,,
HSD17B13 T>TA	Negative (Down)	GSE42021_TREG_PLN_VS_CD24INT_TREG_THYMUS_DN	-2.23019	0	0.0046064	OGFR,LGALS3BP,SP100,CFH,C1S,TCIRG1,IFI35,IFI30,IFIT3,PSMB10,TYMP,PCM1,CASP7,NAMPT,CASP1,PLS3,TRIM25,APOL1,GBP1,B2M,CTSC,APOL2,CD74,ERAP2,STAT1,GSTO1,MX1,TAP2,HLA-B,HLA-C,TRAFD1,ISG15,NMI,HLA-A,SOD2,PSMB9,TAPBP,BST2,OAS2,RFX5,PSME1,SERPING1,NUCB1,LAP3,TLR3,OPTN,,,,,,,,,,,,,,,,,,,,,,,,,,,,,,,,,,,,,,,,,,,,,,,,,,,,,,,,,,,,,,,,,,,,,,,,,,,,,,,,,,,,,,,,,,,,,,,,,,,,,,,,,,,,,,,,,,
HSD17B13 T>TA	Negative (Down)	GNF2_HLA_C	-2.19665	0	0.00466103	HLA-B,HLA-C,HCLS1,HLA-A,B2M,PSMB10,TAPBP,,,,,,,,,,,,,,,,,,,,,,,,,,,,,,,,,,,,,,,,,,,,,,,,,,,,,,,,,,,,,,,,,,,,,,,,,,,,,,,,,,,,,,,,,,,,,,,,,,,,,,,,,,,,,,,,,,,,,,,,,,,,,,,,,,,,,,,,,,,,,,,,,,,,,,,,,
HSD17B13 T>TA	Negative (Down)	BROWNE_INTERFERON_RESPONSIVE_GENES	-2.21717	0	0.00473692	SP100,STAT1,MX1,EIF2AK2,ISG15,NMI,IFI35,IFI30,IFIT3,PSMB9,TYMP,BST2,OAS2,CASP1,XAF1,GBP1,TLR3,,,,,,,,,,,,,,,,,,,,,,,,,,,,,,,,,,,,,,,,,,,,,,,,,,,,,,,,,,,,,,,,,,,,,,,,,,,,,,,,,,,,,,,,,,,,,,,,,,,,,,,,,,,,,,,,,,,,,,,,,,,,,,,,,,,,,,,,,,,,,,,
HSD17B13 T>TA	Positive (Up)	GO_TRANSFERASE_ACTIVITY_TRANSFERRING_NITROGENOUS_GROUPS	2.09539	0	0.00476395	GATM,OAT,GOT1,AADAT,PHYKPL,GOT2,AMT,GPT,ABAT,AGXT,GAPDH,ETNPPL,,,,,,,,,,,,,,,,,,,,,,,,,,,,,,,,,,,,,,,,,,,,,,,,,,,,,,,,,,,,,,,,,,,,,,,,,,,,,,,,,,,,,,,,,,,,,,,,,,,,,,,,,,,,,,,,,,,,,,,,,,,,,,,,,,,,,,,,,,,,,,,,,,,,
HSD17B13 T>TA	Negative (Down)	STTTCRNTTT_IRF_Q6	-2.20307	0	0.00481831	GSDMD,EIF5A,LGALS3BP,ISG15,SORBS1,TCIRG1,SEPTIN9,IFIT3,PSMB10,PSMB9,TAPBP,PSMA5,CASP7,CAPRIN1,PSME1,CASP1,CCDC6,EVL,XAF1,B2M,,,,,,,,,,,,,,,,,,,,,,,,,,,,,,,,,,,,,,,,,,,,,,,,,,,,,,,,,,,,,,,,,,,,,,,,,,,,,,,,,,,,,,,,,,,,,,,,,,,,,,,,,,,,,,,,,,,,,,,,,,,,,,,,,,,,,,,,,,,,
HSD17B13 T>TA	Negative (Down)	GSE21546_WT_VS_SAP1A_KO_DP_THYMOCYTES_UP	-2.20534	0	0.00482575	OGFR,IFITM3,LGALS3BP,MT1X,ZC3HAV1,IFI35,IFIT3,LIMA1,CASP7,RNF213,CASP1,TRIM25,APOL1,GBP1,B2M,APOL2,DTX3L,STAT1,MX1,TAP2,HLA-B,EIF2AK2,HLA-C,ISG15,NMI,PSMB9,BST2,EHD4,OAS2,PSME1,GNB4,MT1G,CMPK2,MT1H,LAP3,XAF1,OPTN,,,,,,,,,,,,,,,,,,,,,,,,,,,,,,,,,,,,,,,,,,,,,,,,,,,,,,,,,,,,,,,,,,,,,,,,,,,,,,,,,,,,,,,,,,,,,,,,,,,,,,,,,,,,,,,,,,,,,,,,,,,
HSD17B13 T>TA	Negative (Down)	GSE42021_TREG_PLN_VS_CD24LO_TREG_THYMUS_DN	-2.22004	0	0.00485437	OGFR,IFITM3,LGALS3BP,SP100,C1S,DPT,IFI35,IFI30,IFIT3,TYMP,PDLIM1,PTBP1,NT5E,TFG,ATP6V1H,APOL1,GBP1,B2M,CYP2J2,PDIA3,HSPA9,PRMT7,STAT1,MX1,TAP2,HLA-B,EIF2AK2,HLA-C,ISG15,NMI,HLA-A,PARP12,PSMB9,TAPBP,APBB1IP,BST2,DYNC1LI1,P4HA1,OAS2,OAS3,PSME1,PSME2,SLC25A10,LAP3,CRELD2,CRYAB,CFB,DSC2,,,,,,,,,,,,,,,,,,,,,,,,,,,,,,,,,,,,,,,,,,,,,,,,,,,,,,,,,,,,,,,,,,,,,,,,,,,,,,,,,,,,,,,,,,,,,,,,,,,,,,,,,,,,,,,,
HSD17B13 T>TA	Negative (Down)	GSE37533_PPARG2_FOXP3_VS_FOXP3_TRANSDUCED_CD4_TCELL_DN	-2.19885	0	0.00489231	OGFR,SP100,FHL3,IFI35,IFI30,ENO3,IFIT3,PSMB10,TYMP,CASP7,CASP1,APOL1,GBP1,APOL2,CYP2J2,GSDMD,STAT1,MX1,TAP2,HLA-B,EIF2AK2,HLA-C,TRAFD1,ISG15,NMI,HLA-A,PSMB9,CEACAM1,OAS2,PSME1,RAB9A,LAP3,XAF1,TLR3,,,,,,,,,,,,,,,,,,,,,,,,,,,,,,,,,,,,,,,,,,,,,,,,,,,,,,,,,,,,,,,,,,,,,,,,,,,,,,,,,,,,,,,,,,,,,,,,,,,,,,,,,,,,,,,,,,,,,,,,,,,,,,
HSD17B13 T>TA	Positive (Up)	GO_RIBOSOME_ASSEMBLY	2.08911	0	0.00506735	MRPS27,NAA10,SRP72,RPN2,EIF3K,YTHDF3,SBDS,SRP68,EEF2,EIF2S1,EIF2A,,,,,,,,,,,,,,,,,,,,,,,,,,,,,,,,,,,,,,,,,,,,,,,,,,,,,,,,,,,,,,,,,,,,,,,,,,,,,,,,,,,,,,,,,,,,,,,,,,,,,,,,,,,,,,,,,,,,,,,,,,,,,,,,,,,,,,,,,,,,,,,,,,,,,
HSD17B13 T>TA	Positive (Up)	KEGG_TRYPTOPHAN_METABOLISM	2.08811	0	0.00508456	GCDH,ECHS1,MAOB,MAOA,AADAT,ACAT1,ALDH3A2,HADHA,ALDH2,KYNU,EHHADH,CYP1A2,AOX1,ALDH7A1,ALDH9A1,,,,,,,,,,,,,,,,,,,,,,,,,,,,,,,,,,,,,,,,,,,,,,,,,,,,,,,,,,,,,,,,,,,,,,,,,,,,,,,,,,,,,,,,,,,,,,,,,,,,,,,,,,,,,,,,,,,,,,,,,,,,,,,,,,,,,,,,,,,,,,,,,
HSD17B13 T>TA	Positive (Up)	MORF_ACTG1	2.08951	0	0.00508783	EIF4A2,RPL30,SLC25A3,RPL3,COX4I1,RPLP0,RPL10A,SRP14,RPL9,RPL7,RPS4X,RPS16,RPS19,RPL18A,RPS18,RPL38,RPS11,RPS10,RPS13,RPS9,RPL21,RPS8,RPL23,RPS6,RPL22,RPL13A,RPS3A,EEF1A1,EEF1G,RPL24,RPL27,PABPC1,RPL29,RPL10,RPL11,PSMB1,RPS3,RPL14,RPL13,RPL15,RPL18,RPL23A,EEF2,RPS25,ARPC2,RPS29,RPL27A,RPS20,HNRNPC,RPS24,RAN,,,,,,,,,,,,,,,,,,,,,,,,,,,,,,,,,,,,,,,,,,,,,,,,,,,,,,,,,,,,,,,,,,,,,,,,,,,,,,,,,,,,,,,,,,,,…
HSD17B13 T>TA	Negative (Down)	GNF2_CD53	-2.20766	0	0.0051283	PSME1,HLA-B,HLA-C,HCLS1,OSTF1,LCP1,HLA-A,LSP1,B2M,PSMB10,PSMB9,TAPBP,,,,,,,,,,,,,,,,,,,,,,,,,,,,,,,,,,,,,,,,,,,,,,,,,,,,,,,,,,,,,,,,,,,,,,,,,,,,,,,,,,,,,,,,,,,,,,,,,,,,,,,,,,,,,,,,,,,,,,,,,,,,,,,,,,,,,,,,,,,,,,,,,,,,
HSD17B13 T>TA	Positive (Up)	MODULE_43	2.08597	0	0.00513791	ACADVL,SLC25A3,ECHS1,MAOB,MAOA,ETFDH,COX7A2,ETFB,PYGL,CYP3A4,HMGCL,CYB5R3,SLC37A4,NDUFV1,XDH,PTGIS,PKLR,CYP4A11,ECH1,SDHC,COX6C,ACADSB,QDPR,CYP27A1,UGDH,CYP2C8,DAO,ACOX2,ACOX1,IVD,EHHADH,DPYD,NDUFS3,ACO1,SUCLG1,,,,,,,,,,,,,,,,,,,,,,,,,,,,,,,,,,,,,,,,,,,,,,,,,,,,,,,,,,,,,,,,,,,,,,,,,,,,,,,,,,,,,,,,,,,,,,,,,,,,,,,,,,,,,,,,,,,,,,,,,,,,,
HSD17B13 T>TA	Positive (Up)	MORF_NPM1	2.07835	0	0.00543569	EIF4A2,RPL30,SLC25A3,RPL3,COX4I1,GDI2,RPLP0,RPL10A,SRP14,RPL9,PHB2,RPL7,RPS4X,RPS16,RPS19,RPL18A,RPS18,RPL38,RPS11,RPS10,RPS13,RPS9,RPL21,RPS8,RPL23,RPS6,RPL22,RPL13A,RPS3A,EEF1A1,EEF1G,RPL24,RPL27,PABPC1,RPL29,RPL11,UQCRH,PSMB1,RPS3,RPL14,RPL13,RPS2,RPL15,RPL18,CCT7,XRCC6,RPL23A,EEF2,RPS25,RPS29,RPL27A,EIF3H,RPS20,HNRNPC,RPS24,RAN,,,,,,,,,,,,,,,,,,,,,,,,,,,,,,,,,,,,,,,,,,,,,,,,,,,,,,,,,,,,,,,,,,…
HSD17B13 T>TA	Positive (Up)	KEGG_STEROID_HORMONE_BIOSYNTHESIS	2.07982	0	0.0054602	UGT2B10,AKR1C1,AKR1D1,HSD17B2,UGT2B15,AKR1C3,UGT2B4,UGT1A4,AKR1C4,CYP3A4,UGT2B7,,,,,,,,,,,,,,,,,,,,,,,,,,,,,,,,,,,,,,,,,,,,,,,,,,,,,,,,,,,,,,,,,,,,,,,,,,,,,,,,,,,,,,,,,,,,,,,,,,,,,,,,,,,,,,,,,,,,,,,,,,,,,,,,,,,,,,,,,,,,,,,,,,,,,
HSD17B13 T>TA	Positive (Up)	GO_FATTY_ACID_METABOLIC_PROCESS	2.07848	0	0.0054803	PECR,ACADVL,ACAA2,ACSM3,ECI1,TECR,ACSM2A,PRKAG2,ACSM5,MSMO1,ETFB,CROT,ACSM2B,CPT2,SCP2,CYP2D6,ACADM,ACADS,ACAD10,LYPLA1,PTGIS,ACSL1,OXSM,ACAD9,CYP4A11,ECH1,ADIPOQ,ACOT12,ACSL5,ACSL4,PTGR1,BAAT,HADHB,ALDH3A2,HADHA,ACLY,POR,ALDH5A1,PCCA,ACOX2,ACOX1,IVD,EHHADH,NAAA,PCCB,ANGPTL3,RGN,ACOT1,ACOX3,CYP2E1,DLD,MGLL,SLC27A5,CES1,GCDH,PON3,ECHS1,PON1,ETFDH,HSD17B4,CYP3A4,HACD3,CYP2C19,ACACB,ADH5,ACAT1,ADH4,…
HSD17B13 T>TA	Positive (Up)	GSE42088_UNINF_VS_LEISHMANIA_INF_DC_2H_DN	2.07403	0	0.00568225	RPL30,RPL10,RPL11,RPL10A,RPL7,RPL7A,RPS16,RPS18,RPL14,RPL13,RPL38,RPS11,RPS10,RPS13,RPS9,RPL21,RPS8,RPL22,RPL35A,RPL23A,KRT10,EEF2,SORL1,EEF1G,RPS29,RPL27A,RPL24,SRSF3,EIF3H,RPL27,RPL29,RPS24,,,,,,,,,,,,,,,,,,,,,,,,,,,,,,,,,,,,,,,,,,,,,,,,,,,,,,,,,,,,,,,,,,,,,,,,,,,,,,,,,,,,,,,,,,,,,,,,,,,,,,,,,,,,,,,,,,,,,,,,,,,,,,,,
HSD17B13 T>TA	Positive (Up)	GO_ORGANIC_ACID_BIOSYNTHETIC_PROCESS	2.06532	0	0.00637908	ACADVL,ACSM3,TECR,ACSM2A,PRKAG2,GPT,ACSM5,ABAT,ACSM2B,CYP2D6,KYNU,OSBP,GLUL,AASS,GAMT,SDS,PTGIS,BHMT2,OXSM,CYP4A11,HOGA1,CYP27A1,UGDH,MTHFD1,ACOX2,DPYD,RGN,CYP2E1,AGXT,MGLL,SLC27A5,OAT,SHMT2,GLS2,MGST3,SHMT1,AKR1D1,HSD17B4,MRI1,CYP3A4,ABCB11,HACD3,UGP2,CBS,CBR4,PKLR,GOT1,GOT2,AKR1C3,ERLIN1,MTHFS,AKR1C4,ERLIN2,ASS1,GLUD1,GATM,BHMT,CYP2C8,SUCLA2,CPS1,FASN,PAH,CYP1A2,OTC,,,,,,,,,,,,,,,,,,,,,,,,,,,,,…
HSD17B13 T>TA	Negative (Down)	GSE37533_PPARG1_FOXP3_VS_FOXP3_TRANSDUCED_CD4_TCELL_PIOGLITAZONE_TREATED_UP	-2.1681	0	0.00731357	CYP2J2,NGFR,PDXK,TRADD,MX1,HLA-B,FHL3,HLA-C,ISG15,IFI35,IFIT3,PSMB9,EHD4,STK24,CASP1,TRIM25,XAF1,B2M,GYG1,SUGP1,LGMN,,,,,,,,,,,,,,,,,,,,,,,,,,,,,,,,,,,,,,,,,,,,,,,,,,,,,,,,,,,,,,,,,,,,,,,,,,,,,,,,,,,,,,,,,,,,,,,,,,,,,,,,,,,,,,,,,,,,,,,,,,,,,,,,,,,,,,,,,,,
HSD17B13 T>TA	Positive (Up)	GSE24634_NAIVE_CD4_TCELL_VS_DAY10_IL4_CONV_TREG_UP	2.05124	0	0.00743903	SEC14L2,PDP1,ACSM3,RPL27A,DCXR,RPL11,RPL35A,RPL27,RPL38,IRF6,AGXT,,,,,,,,,,,,,,,,,,,,,,,,,,,,,,,,,,,,,,,,,,,,,,,,,,,,,,,,,,,,,,,,,,,,,,,,,,,,,,,,,,,,,,,,,,,,,,,,,,,,,,,,,,,,,,,,,,,,,,,,,,,,,,,,,,,,,,,,,,,,,,,,,,,,,
HSD17B13 T>TA	Positive (Up)	GO_ORGANIC_HYDROXY_COMPOUND_CATABOLIC_PROCESS	2.04893	0	0.00752328	MAOB,MAOA,AKR1D1,CYP4A11,CYP4F3,AKR1C3,SORD,SULT1A1,CYP27A1,ADH4,ALDH2,HAO1,SULT1A4,SULT2A1,SULT1A2,,,,,,,,,,,,,,,,,,,,,,,,,,,,,,,,,,,,,,,,,,,,,,,,,,,,,,,,,,,,,,,,,,,,,,,,,,,,,,,,,,,,,,,,,,,,,,,,,,,,,,,,,,,,,,,,,,,,,,,,,,,,,,,,,,,,,,,,,,,,,,,,,
HSD17B13 T>TA	Positive (Up)	GO_KERATINIZATION	2.0494	0	0.00753656	FLG,SPRR2E,CSTA,CASP14,TGM3,DSP,CDSN,JUP,KRT2,KRT1,KRT79,KRT78,KRT77,KRT10,KRT5,LOR,KRT72,KRT15,KRT14,PKP2,PKP1,DSG1,PKP4,DSC1,SPRR1A,IVL,,,,,,,,,,,,,,,,,,,,,,,,,,,,,,,,,,,,,,,,,,,,,,,,,,,,,,,,,,,,,,,,,,,,,,,,,,,,,,,,,,,,,,,,,,,,,,,,,,,,,,,,,,,,,,,,,,,,,,,,,,,,,,,,,,,,,,
HSD17B13 T>TA	Negative (Down)	SANA_TNF_SIGNALING_UP	-2.16538	0	0.00756439	LGALS3BP,C1S,MX1,HLA-B,HLA-C,HLA-A,SOD2,OXR1,ICAM1,TAPBP,OAS2,FTH1,CASP1,CMPK2,ITGAV,APOL1,GBP1,,,,,,,,,,,,,,,,,,,,,,,,,,,,,,,,,,,,,,,,,,,,,,,,,,,,,,,,,,,,,,,,,,,,,,,,,,,,,,,,,,,,,,,,,,,,,,,,,,,,,,,,,,,,,,,,,,,,,,,,,,,,,,,,,,,,,,,,,,,,,,,
HSD17B13 T>TA	Negative (Down)	GO_BLOOD_MICROPARTICLE	-2.1538	0	0.00772868	C1QB,LGALS3BP,SERPINA3,IGHM,ORM1,C1S,SERPINC1,PROS1,CD5L,AFM,HP,C4BPA,IGKV3D-11,A1BG,KNG1,ACTG1,JCHAIN,C4B,VTN,HPX,C9,APOE,APOL1,CLIC1,GRIPAP1,HBG2,AMBP,AHSG,ANXA5,SERPINF2,IGKV1-5,APOA4,F2,YWHAZ,TF,CFHR1,ALB,IGKV4-1,SERPING1,HRG,PFN1,HSPA1B,IGKV3-20,,,,,,,,,,,,,,,,,,,,,,,,,,,,,,,,,,,,,,,,,,,,,,,,,,,,,,,,,,,,,,,,,,,,,,,,,,,,,,,,,,,,,,,,,,,,,,,,,,,,,,,,,,,,,,,,,,,,,
HSD17B13 T>TA	Positive (Up)	GSE13485_CTRL_VS_DAY7_YF17D_VACCINE_PBMC_UP	2.04477	0	0.00786863	RPL4,RPL5,SLC25A3,RPL3,RPL10,SDC2,COX4I1,RPL11,GPT,RPL6,RPL7,RPS16,VAT1,CCT3,MRPS27,ARG1,RPS8,RPS6,CYP4F3,KRT10,EEF2,SORL1,EEF1G,HADHA,RSL1D1,EIF3H,FAT3,RAF1,SLC25A5,EIF3D,,,,,,,,,,,,,,,,,,,,,,,,,,,,,,,,,,,,,,,,,,,,,,,,,,,,,,,,,,,,,,,,,,,,,,,,,,,,,,,,,,,,,,,,,,,,,,,,,,,,,,,,,,,,,,,,,,,,,,,,,,,,,,,,,,
HSD17B13 T>TA	Negative (Down)	WALLACE_PROSTATE_CANCER_RACE_UP	-2.15587	0	0.00787734	IFITM3,C1QB,GPM6A,IGHM,GMFG,ITGB2,PRF1,LSP1,NID1,CLU,IFIT3,JCHAIN,TYMP,ANPEP,COTL1,APOE,CLIC2,APOL1,GBP1,CTSC,SRGN,STAT1,MX1,TAP2,HLA-B,IL16,SERPINB9,ISG15,RNASE1,ARHGAP25,PSMB9,TMX4,OAS2,PECAM1,HLA-DRA,HCLS1,XAF1,OPTN,HLA-DRB1,IGKV3-20,FBN1,SF1,,,,,,,,,,,,,,,,,,,,,,,,,,,,,,,,,,,,,,,,,,,,,,,,,,,,,,,,,,,,,,,,,,,,,,,,,,,,,,,,,,,,,,,,,,,,,,,,,,,,,,,,,,,,,,,,,,,,,,
HSD17B13 T>TA	Negative (Down)	GSE9988_LPS_VS_CTRL_TREATED_MONOCYTE_DN	-2.15775	0	0.0080411	ELOVL1,ACBD5,SF3B2,SNAPIN,CNBP,MAPK14,PPP1CA,LASP1,PDLIM2,PRPF6,NUP50,PCBP1,MLX,PGP,NELFB,FADD,WASF2,CLIC1,SRSF9,,,,,,,,,,,,,,,,,,,,,,,,,,,,,,,,,,,,,,,,,,,,,,,,,,,,,,,,,,,,,,,,,,,,,,,,,,,,,,,,,,,,,,,,,,,,,,,,,,,,,,,,,,,,,,,,,,,,,,,,,,,,,,,,,,,,,,,,,,,,,
HSD17B13 T>TA	Positive (Up)	HSIAO_LIVER_SPECIFIC_GENES	2.03565	0	0.00863277	ACAA2,ACSM3,SLC2A2,GPT,ALDH2,KYNU,AOX1,HMGCS2,SULT2A1,SDS,ACSL1,ARG1,CYP4A11,UGT2B15,SORD,LSR,PTGR1,SLC39A14,NCOR2,CYP27A1,POR,MTHFD1,BDH1,TST,ACOX2,ALDH1A1,RGN,UGT2B4,PLIN2,AGXT,UGT2B7,CES1,APCS,PON3,ITIH2,ADH1B,ADH1A,SHMT1,AKR1D1,MGST1,HSD17B4,PLG,CYP3A4,ADH6,ADH4,HMGCL,CBS,APOF,DECR1,PCK2,SERPIND1,AKR1C1,EPHX1,CYP4F3,AKR1C4,ACADSB,FMO5,GLUD1,GATM,BHMT,ALDH6A1,CPS1,GSTA2,OTC,,,,,,,,,,,,,,,,,,,,…
HSD17B13 T>TA	Positive (Up)	GO_HORMONE_METABOLIC_PROCESS	2.03353	0	0.00881577	PON3,ENPEP,ADH1C,ADH1B,CPQ,ADH1A,AKR1D1,HPN,HSD17B4,IDE,CYP3A4,ADH6,SULT1A1,ADH4,CYP2D6,HSD17B2,RDH16,CRYM,DGAT1,CMA1,AKR1C1,AKR1C3,PTPN11,AKR1C4,SAFB,CYP27A1,CYP2C8,POR,ALDH1A1,CYP1A2,UGT2B7,ALDH9A1,CES1,,,,,,,,,,,,,,,,,,,,,,,,,,,,,,,,,,,,,,,,,,,,,,,,,,,,,,,,,,,,,,,,,,,,,,,,,,,,,,,,,,,,,,,,,,,,,,,,,,,,,,,,,,,,,,,,,,,,,,,,,,,,,,,
HSD17B13 T>TA	Positive (Up)	GNF2_ST13	2.02889	0	0.00931136	RPL3,RPL23,RPS6,RPL22,RPL35A,RPS3A,RPL10A,RPL9,RPL7,EEF1G,RPS4X,RPL7A,RPS3,RPL14,RPL24,SRSF3,EIF3H,RPL27,RPL38,RPS20,RPL15,RPS13,RPS24,,,,,,,,,,,,,,,,,,,,,,,,,,,,,,,,,,,,,,,,,,,,,,,,,,,,,,,,,,,,,,,,,,,,,,,,,,,,,,,,,,,,,,,,,,,,,,,,,,,,,,,,,,,,,,,,,,,,,,,,,,,,,,,,,,,,,,,,,
HSD17B13 T>TA	Positive (Up)	GO_CELLULAR_HORMONE_METABOLIC_PROCESS	2.02767	0	0.00936193	ADH1C,ADH1B,ADH1A,AKR1C1,AKR1D1,AKR1C3,HSD17B4,AKR1C4,CYP3A4,ADH6,SULT1A1,ADH4,CYP2C8,ALDH1A1,HSD17B2,RDH16,UGT2B7,,,,,,,,,,,,,,,,,,,,,,,,,,,,,,,,,,,,,,,,,,,,,,,,,,,,,,,,,,,,,,,,,,,,,,,,,,,,,,,,,,,,,,,,,,,,,,,,,,,,,,,,,,,,,,,,,,,,,,,,,,,,,,,,,,,,,,,,,,,,,,,
HSD17B13 T>TA	Positive (Up)	GO_PEPTIDE_CROSS_LINKING	2.02585	0	0.00942172	FLG,SPRR2E,DSP,CSTA,KRT2,KRT1,KRT10,THBS1,SPRR1A,LOR,IVL,TGM3,,,,,,,,,,,,,,,,,,,,,,,,,,,,,,,,,,,,,,,,,,,,,,,,,,,,,,,,,,,,,,,,,,,,,,,,,,,,,,,,,,,,,,,,,,,,,,,,,,,,,,,,,,,,,,,,,,,,,,,,,,,,,,,,,,,,,,,,,,,,,,,,,,,,
HSD17B13 T>TA	Positive (Up)	GO_ESTABLISHMENT_OF_PROTEIN_LOCALIZATION_TO_ORGANELLE	2.02593	0	0.00948924	TRAM1,NDUFA13,RPL30,RPL3,RPLP0,IDE,RPL10A,SRP14,RPL9,PHB2,RPL7,RPS4X,RPL7A,RPS16,RPS19,TRIM28,RPL18A,LAMP1,RPS18,SEC61G,PMPCB,RPL38,PMPCA,RPS11,RPS10,RPS13,APPL1,KPNA1,RPS9,RPL21,RPS8,RPL23,SSR3,RPS6,RPL22,ECH1,RPL13A,RPS3A,ACOX2,ACOX1,EHHADH,RPL24,RPL27,ACOX3,UQCRC2,AGXT,RPL29,RAB7A,RPL10,RPL11,TIMM13,HSD17B4,HMGCL,SRP72,RPS3,RPL14,RPL13,ROMO1,HAO1,RPS2,CCT8,RPL15,RPL18,CCT7,CCT4,ATAD1,JUP,HSPA1…
HSD17B13 T>TA	Positive (Up)	REACTOME_FORMATION_OF_THE_CORNIFIED_ENVELOPE	2.02103	0	0.00994192	FLG,SPRR2E,CSTA,CASP14,DSP,CDSN,JUP,KRT2,KRT1,KRT79,KRT78,KRT77,KRT10,KRT5,LOR,KRT72,KRT15,KRT14,PKP2,PKP1,DSG1,PKP4,DSC1,SPRR1A,IVL,,,,,,,,,,,,,,,,,,,,,,,,,,,,,,,,,,,,,,,,,,,,,,,,,,,,,,,,,,,,,,,,,,,,,,,,,,,,,,,,,,,,,,,,,,,,,,,,,,,,,,,,,,,,,,,,,,,,,,,,,,,,,,,,,,,,,,,
MARC1 G>A	Negative (Down)	GO_COLLAGEN_TRIMER	-2.46326	0	0.0100671	C1QB,COLEC11,LUM,ADIPOQ,DCN,WDR33,MARCO,COL4A2,COL4A1,COL5A3,COL6A2,COL6A1,COL5A2,EMILIN2,EMILIN1,MBL2,,,,,,,,,,,,,,,,,,,,,,,,,,,,,,,,,,,,,,,,,,,,,,,,,,,,,,,,,,,,,,,,,,,,,,,,,,,,,,,,,,,,,,,,,,,,,,,,,,,,,,,,,,,,,,,,,,,,,,,,,,,,,,,,,,,,,,
HSD17B13 T>TA	Positive (Up)	RICKMAN_HEAD_AND_NECK_CANCER_E	2.01916	0	0.0101177	ADH1C,POF1B,AKR1C1,ALDH1A1,KRT78,TGM3,CES1,,,,,,,,,,,,,,,,,,,,,,,,,,,,,,,,,,,,,,,,,,,,,,,,,,,,,,,,,,,,,,,,,,,,,,,,,,,,,,,,,,,,,,,,,,,,,,,,,,,,,,,,,,,,,,,,,,,,,,,,,,,,,,,,,,,,,,,,,,,,,,,,,,,,,,,,,
HSD17B13 T>TA	Positive (Up)	KEGG_DRUG_METABOLISM_CYTOCHROME_P450	2.01287	0	0.0107786	ADH1C,MAOB,ADH1B,MAOA,MGST3,ADH1A,MGST1,MGST2,GSTT1,CYP3A4,CYP2C19,ADH5,ADH6,ADH4,CYP2D6,UGT1A4,AOX1,UGT2B10,UGT2B15,UGT2B17,FMO3,FMO5,GSTZ1,CYP2C9,CYP2C8,GSTA2,CYP1A2,UGT2B4,CYP2E1,UGT2B7,,,,,,,,,,,,,,,,,,,,,,,,,,,,,,,,,,,,,,,,,,,,,,,,,,,,,,,,,,,,,,,,,,,,,,,,,,,,,,,,,,,,,,,,,,,,,,,,,,,,,,,,,,,,,,,,,,,,,,,,,,,,,,,,,,
HSD17B13 T>TA	Positive (Up)	GO_COENZYME_METABOLIC_PROCESS	2.00917	0	0.0110936	MOCS2,ACSM3,TECR,ACSM2A,ACSM5,DBI,CROT,ACSM2B,FTCD,NADK2,KYNU,HMGCS2,DLAT,ENOPH1,AASS,MCCC2,PTGIS,DGAT1,ACSL1,BHMT2,OXSM,MCCC1,ACOT12,AKR1A1,ACOT13,PIPOX,ACSL5,ACSL4,MAT1A,BAAT,ACLY,PCCA,MTHFD1,PCCB,RGN,ACOT1,MVD,SUCLG1,DLD,GCDH,AHCY,SHMT2,SHMT1,HSD17B4,MRI1,GLYAT,MAT2B,ACACB,ACAT1,HMGCL,CYB5R3,MAT2A,PCBD2,CBR4,AADAT,MTHFS,COQ6,ACSF2,QDPR,PDP1,GSTZ1,GCLC,PC,SUCLA2,FASN,,,,,,,,,,,,,,,,,,,,,,,,,,,,…
HSD17B13 T>TA	Negative (Down)	DER_IFN_ALPHA_RESPONSE_UP	-2.11603	0	0.0112089	PDXK,C1S,STAT1,MX1,HLA-C,ISG15,NMI,HLA-A,IFI35,IFI30,IFIT3,PSMB10,PSMB9,BST2,CSRP3,RBBP4,OAS2,SRSF2,PSME1,EIF2B1,EPS15,GBP1,B2M,SKP1,,,,,,,,,,,,,,,,,,,,,,,,,,,,,,,,,,,,,,,,,,,,,,,,,,,,,,,,,,,,,,,,,,,,,,,,,,,,,,,,,,,,,,,,,,,,,,,,,,,,,,,,,,,,,,,,,,,,,,,,,,,,,,,,,,,,,,,,
HSD17B13 T>TA	Positive (Up)	KEGG_LYSINE_DEGRADATION	2.00675	0.00222717	0.0112387	GCDH,ECHS1,AADAT,PIPOX,BBOX1,ACAT1,ALDH3A2,HADHA,ALDH2,EHHADH,ALDH7A1,AASS,ALDH9A1,,,,,,,,,,,,,,,,,,,,,,,,,,,,,,,,,,,,,,,,,,,,,,,,,,,,,,,,,,,,,,,,,,,,,,,,,,,,,,,,,,,,,,,,,,,,,,,,,,,,,,,,,,,,,,,,,,,,,,,,,,,,,,,,,,,,,,,,,,,,,,,,,,,
HSD17B13 T>TA	Positive (Up)	GSE41978_KLRG1_HIGH_VS_LOW_EFFECTOR_CD8_TCELL_DN	2.00749	0	0.0112567	SLC25A3,RPL3,RPL10,WDR1,COX4I1,RPL11,RPLP0,NUCKS1,RPL9,RPL7,RPS4X,RPL7A,RPS16,RPS19,RPS18,RPS3,RPL38,RPS2,RPL18,RPS10,RPS9,APOOL,RPL23,RPS6,RPL22,SDHC,RPS3A,DEK,COX6C,EEF2,LSM4,RPS26,EEF1G,GLUD1,RPS25,UQCRQ,RPS29,RPL27A,ABI1,RPL24,RPL27,MT1E,,,,,,,,,,,,,,,,,,,,,,,,,,,,,,,,,,,,,,,,,,,,,,,,,,,,,,,,,,,,,,,,,,,,,,,,,,,,,,,,,,,,,,,,,,,,,,,,,,,,,,,,,,,,,,,,,,,,,,
HSD17B13 T>TA	Positive (Up)	REACTOME_SYNTHESIS_OF_BILE_ACIDS_AND_BILE_SALTS	2.00475	0	0.0113667	CYP27A1,PTGIS,ACOX2,AKR1C1,AKR1D1,OSBP,AKR1C3,HSD17B4,AKR1C4,ABCB11,SLC27A5,,,,,,,,,,,,,,,,,,,,,,,,,,,,,,,,,,,,,,,,,,,,,,,,,,,,,,,,,,,,,,,,,,,,,,,,,,,,,,,,,,,,,,,,,,,,,,,,,,,,,,,,,,,,,,,,,,,,,,,,,,,,,,,,,,,,,,,,,,,,,,,,,,,,,
HSD17B13 T>TA	Negative (Down)	HOSHIDA_LIVER_CANCER_SUBCLASS_S1	-2.12086	0	0.0114048	LGALS3BP,PYGB,HEXA,ITGB2,FHL3,LSP1,IFI30,CSRP3,LGALS1,DPYSL2,TMSB4X,ARHGDIB,PEA15,ME1,CTSC,SRGN,ANXA1,TPM2,ANXA5,RNASE1,RHOA,NPC2,MAP1B,COL6A2,COL6A1,HCLS1,LCP1,ALDOA,PFN1,C1QB,TAGLN,ASAH1,GYPC,DCTN2,GSTP1,CRIP2,LTBP2,THY1,AEBP1,SRI,KLC1,CORO1A,GNS,AIF1,PAPSS1,PGK1,FLNA,S100A10,CD74,DUT,LUM,MSN,RPA2,LAMB1,DAB2,COL5A2,FBN1,LGMN,,,,,,,,,,,,,,,,,,,,,,,,,,,,,,,,,,,,,,,,,,,,,,,,,,,,,,,,,,,,,,,,,,,,,,,…
HSD17B13 T>TA	Positive (Up)	KEGG_ALANINE_ASPARTATE_AND_GLUTAMATE_METABOLISM	2.0028	0.00215054	0.0114796	GOT1,GLS2,GOT2,GPT,ABAT,ASS1,GLUD1,ALDH5A1,CPS1,PPAT,AGXT,GLUL,NIT2,,,,,,,,,,,,,,,,,,,,,,,,,,,,,,,,,,,,,,,,,,,,,,,,,,,,,,,,,,,,,,,,,,,,,,,,,,,,,,,,,,,,,,,,,,,,,,,,,,,,,,,,,,,,,,,,,,,,,,,,,,,,,,,,,,,,,,,,,,,,,,,,,,,
HSD17B13 T>TA	Negative (Down)	GNF2_STAT6	-2.11702	0.0019084	0.0115148	RNASET2,SNAP23,HLA-B,ANXA11,HLA-C,TCIRG1,ARPC5,HLA-A,LSP1,GMIP,PSMB10,TAPBP,HCLS1,LRRFIP1,OSTF1,LCP1,B2M,CLIC1,,,,,,,,,,,,,,,,,,,,,,,,,,,,,,,,,,,,,,,,,,,,,,,,,,,,,,,,,,,,,,,,,,,,,,,,,,,,,,,,,,,,,,,,,,,,,,,,,,,,,,,,,,,,,,,,,,,,,,,,,,,,,,,,,,,,,,,,,,,,,,
HSD17B13 T>TA	Positive (Up)	GO_CELLULAR_AMINO_ACID_BIOSYNTHETIC_PROCESS	2.00314	0	0.0115407	OAT,GOT1,SHMT2,GLS2,BHMT2,SHMT1,GOT2,MRI1,GPT,ABAT,ASS1,GLUD1,BHMT,CPS1,MTHFD1,CBS,PAH,DPYD,AGXT,GLUL,AASS,OTC,,,,,,,,,,,,,,,,,,,,,,,,,,,,,,,,,,,,,,,,,,,,,,,,,,,,,,,,,,,,,,,,,,,,,,,,,,,,,,,,,,,,,,,,,,,,,,,,,,,,,,,,,,,,,,,,,,,,,,,,,,,,,,,,,,,,,,,,,,
HSD17B13 T>TA	Negative (Down)	GSE25123_IL4_VS_IL4_AND_ROSIGLITAZONE_STIM_MACROPHAGE_DAY10_UP	-2.1114	0	0.0115844	SRGN,CD74,CYP51A1,ACYP2,CAPG,NID2,EEA1,LGALS3,PPFIBP1,EHD4,LGALS1,S100A6,CASP1,NUCB1,ITGAV,CRELD2,LGMN,IDH3A,,,,,,,,,,,,,,,,,,,,,,,,,,,,,,,,,,,,,,,,,,,,,,,,,,,,,,,,,,,,,,,,,,,,,,,,,,,,,,,,,,,,,,,,,,,,,,,,,,,,,,,,,,,,,,,,,,,,,,,,,,,,,,,,,,,,,,,,,,,,,,
HSD17B13 T>TA	Negative (Down)	GSE37533_PPARG1_FOXP3_VS_FOXP3_TRANSDUCED_CD4_TCELL_DN	-2.12275	0	0.0115913	OGFR,SP100,FHL3,ZC3HAV1,IFI35,IFI30,IFIT3,PSMB10,CASP7,CASP1,APOL1,GBP1,APOL2,GSDMD,STAT1,MX1,TAP2,HLA-B,EIF2AK2,HLA-C,TRAFD1,ISG15,NMI,HLA-A,PSMB9,BST2,EHD4,OAS2,PPA1,PSME1,RAB9A,LAP3,XAF1,TLR3,OPTN,LGMN,,,,,,,,,,,,,,,,,,,,,,,,,,,,,,,,,,,,,,,,,,,,,,,,,,,,,,,,,,,,,,,,,,,,,,,,,,,,,,,,,,,,,,,,,,,,,,,,,,,,,,,,,,,,,,,,,,,,,,,,,,,,
HSD17B13 T>TA	Positive (Up)	MODY_HIPPOCAMPUS_PRENATAL	2.00136	0.00229885	0.0116032	RPL30,RPS8,RPL34,EIF4A3,RPL13A,RPL23A,RPL8,EIF2S2,RPL9,LSM4,EEF1G,RPS18,RPL13,SRSF6,,,,,,,,,,,,,,,,,,,,,,,,,,,,,,,,,,,,,,,,,,,,,,,,,,,,,,,,,,,,,,,,,,,,,,,,,,,,,,,,,,,,,,,,,,,,,,,,,,,,,,,,,,,,,,,,,,,,,,,,,,,,,,,,,,,,,,,,,,,,,,,,,,
HSD17B13 T>TA	Negative (Down)	GSE34006_WT_VS_A2AR_KO_TREG_DN	-2.10827	0	0.0116363	MX1,HLA-B,HLA-C,TRAFD1,ISG15,IFI35,IFIT3,PSMB10,TOR1AIP1,PSMB9,JCHAIN,TAPBP,CASP7,MTAP,PPA1,CFHR1,PSME1,CMPK2,TRIM25,MGAT1,B2M,DBN1,,,,,,,,,,,,,,,,,,,,,,,,,,,,,,,,,,,,,,,,,,,,,,,,,,,,,,,,,,,,,,,,,,,,,,,,,,,,,,,,,,,,,,,,,,,,,,,,,,,,,,,,,,,,,,,,,,,,,,,,,,,,,,,,,,,,,,,,,,
HSD17B13 T>TA	Negative (Down)	GO_ADAPTIVE_IMMUNE_RESPONSE	-2.1058	0	0.0116427	C1QB,IGHM,C1S,CFI,PRF1,C4BPA,IGKV3D-11,C4BPB,TCIRG1,ICAM1,C4B,HPX,C6,C9,C1RL,FADD,B2M,CTSC,MBL2,CD74,ANXA1,SWAP70,IGLC6,IGKV1-5,NFKB2,IGLL5,DLG1,CEACAM1,IGKV4-1,SERPING1,HPRT1,IGKV3-20,,,,,,,,,,,,,,,,,,,,,,,,,,,,,,,,,,,,,,,,,,,,,,,,,,,,,,,,,,,,,,,,,,,,,,,,,,,,,,,,,,,,,,,,,,,,,,,,,,,,,,,,,,,,,,,,,,,,,,,,,,,,,,,,
HSD17B13 T>TA	Negative (Down)	MODULE_46	-2.10302	0	0.0117291	IFITM3,LGALS3BP,ORM1,CFH,C1S,CD5L,CFI,ITGB2,HP,PRF1,C4BPA,CAPG,C4BPB,LSP1,CFP,CLU,PTMS,EPS8,C4B,VTN,C6,C9,ARHGDIB,NAMPT,APOE,GBP1,B2M,CTSC,FGB,STAT1,GPX3,MX1,HLA-B,HLA-C,IL16,ISG15,PPBP,HLA-A,F2,PSMB9,BST2,AZGP1,CEACAM1,DAB2,CFHR1,HLA-DRA,SERPING1,PF4,,,,,,,,,,,,,,,,,,,,,,,,,,,,,,,,,,,,,,,,,,,,,,,,,,,,,,,,,,,,,,,,,,,,,,,,,,,,,,,,,,,,,,,,,,,,,,,,,,,,,,,,,,,,,,,,
HSD17B13 T>TA	Negative (Down)	GSE22886_CTRL_VS_LPS_24H_DC_DN	-2.12723	0	0.0117406	IFITM3,LGALS3BP,MVP,IFI35,CFP,IFIT3,PSMB10,ICAM1,LMNB1,TYMP,CASP7,CASP3,APOL1,GBP1,RAB8B,STAT1,HLA-B,EIF2AK2,ISG15,NMI,HLA-A,SOD2,MTSS1,NFKB1,NFKB2,PSMB9,BST2,OAS2,COPS2,RAB9A,LAP3,CRLF3,XAF1,SQSTM1,CHMP5,,,,,,,,,,,,,,,,,,,,,,,,,,,,,,,,,,,,,,,,,,,,,,,,,,,,,,,,,,,,,,,,,,,,,,,,,,,,,,,,,,,,,,,,,,,,,,,,,,,,,,,,,,,,,,,,,,,,,,,,,,,,,
HSD17B13 T>TA	Positive (Up)	GO_KERATINOCYTE_DIFFERENTIATION	1.99803	0	0.0118797	FLG,SPRR2E,CASP14,CTSL,TGM3,DSP,CDSN,JUP,KRT2,KRT1,AKR1C3,KRT79,KRT78,KRT77,KRT10,KRT5,LOR,KRT72,BCR,KRT15,KRT14,PKP2,PKP1,DSG1,IRF6,DSC1,SPRR1A,IVL,,,,,,,,,,,,,,,,,,,,,,,,,,,,,,,,,,,,,,,,,,,,,,,,,,,,,,,,,,,,,,,,,,,,,,,,,,,,,,,,,,,,,,,,,,,,,,,,,,,,,,,,,,,,,,,,,,,,,,,,,,,,,,,,,,,,
HSD17B13 T>TA	Positive (Up)	BILANGES_SERUM_RESPONSE_TRANSLATION	1.9981	0	0.0119423	RPL21,RPL10,RPS8,RPS6,EEF1A1,EEF1G,RPS4X,RPS19,RPL18A,RPS3,RPL14,EIF3H,RPL29,,,,,,,,,,,,,,,,,,,,,,,,,,,,,,,,,,,,,,,,,,,,,,,,,,,,,,,,,,,,,,,,,,,,,,,,,,,,,,,,,,,,,,,,,,,,,,,,,,,,,,,,,,,,,,,,,,,,,,,,,,,,,,,,,,,,,,,,,,,,,,,,,,,
HSD17B13 T>TA	Negative (Down)	GSE17721_ALL_VS_24H_PAM3CSK4_BMDC_UP	-2.10032	0	0.0119619	SNX12,LTBP4,CAPG,LSP1,CFP,PSMB10,MRPL54,TOR1AIP1,RBM3,LGALS3,TUBB6,PRRC1,CFL1,COTL1,APOE,SNAP29,EIF5A,LYPLA2,CD74,ATP6V1G1,ANXA1,HSPA5,GPX3,ARPC5,EPS15L1,PDIA6,IGF2R,YIF1A,TUBB2A,ZYX,PSME1,EVL,VIM,HLA-DRB1,,,,,,,,,,,,,,,,,,,,,,,,,,,,,,,,,,,,,,,,,,,,,,,,,,,,,,,,,,,,,,,,,,,,,,,,,,,,,,,,,,,,,,,,,,,,,,,,,,,,,,,,,,,,,,,,,,,,,,,,,,,,,,
HSD17B13 T>TA	Positive (Up)	LEE_LIVER_CANCER_MYC_TGFA_DN	1.99598	0	0.0120959	OAT,GOT1,ABAT,BAAT,HSD17B10,KHK,BHMT,CPT2,ACOX1,KYNU,Mar-01,ALDH1A1,PXMP2,RGN,HAO1,IGFALS,AASS,SLC27A5,OTC,,,,,,,,,,,,,,,,,,,,,,,,,,,,,,,,,,,,,,,,,,,,,,,,,,,,,,,,,,,,,,,,,,,,,,,,,,,,,,,,,,,,,,,,,,,,,,,,,,,,,,,,,,,,,,,,,,,,,,,,,,,,,,,,,,,,,,,,,,,,,
HSD17B13 T>TA	Positive (Up)	GSE28783_ANTI_MIR33_VS_CTRL_ATHEROSCLEROSIS_MACROPHAGE_DN	1.99229	0	0.0124919	ENPEP,SDS,PTGIS,ADH1B,CASK,IDE,PDZK1,IFIT1,ADH5,GCLC,ALDH5A1,HSD17B2,DSG1,RPL15,SEC24D,SPTBN2,,,,,,,,,,,,,,,,,,,,,,,,,,,,,,,,,,,,,,,,,,,,,,,,,,,,,,,,,,,,,,,,,,,,,,,,,,,,,,,,,,,,,,,,,,,,,,,,,,,,,,,,,,,,,,,,,,,,,,,,,,,,,,,,,,,,,,,,,,,,,,,,
HSD17B13 T>TA	Positive (Up)	REACTOME_KERATINIZATION	1.99057	0	0.012515	FLG,SPRR2E,CSTA,CASP14,DSP,CDSN,JUP,KRT2,KRT1,KRT79,KRT78,KRT77,KRT10,KRT5,LOR,KRT72,KRT15,KRT14,PKP2,PKP1,DSG1,PKP4,DSC1,SPRR1A,IVL,,,,,,,,,,,,,,,,,,,,,,,,,,,,,,,,,,,,,,,,,,,,,,,,,,,,,,,,,,,,,,,,,,,,,,,,,,,,,,,,,,,,,,,,,,,,,,,,,,,,,,,,,,,,,,,,,,,,,,,,,,,,,,,,,,,,,,,
HSD17B13 T>TA	Positive (Up)	GO_ACID_THIOL_LIGASE_ACTIVITY	1.99096	0.00225734	0.0125633	ACSS3,SUCLA2,ACSM3,ACSL1,ACSM2A,ACSM5,SUCLG1,ACSF2,ACSM2B,SLC27A5,,,,,,,,,,,,,,,,,,,,,,,,,,,,,,,,,,,,,,,,,,,,,,,,,,,,,,,,,,,,,,,,,,,,,,,,,,,,,,,,,,,,,,,,,,,,,,,,,,,,,,,,,,,,,,,,,,,,,,,,,,,,,,,,,,,,,,,,,,,,,,,,,,,,,,
HSD17B13 T>TA	Positive (Up)	GO_CORNIFICATION	1.98821	0	0.0126532	FLG,SPRR2E,CSTA,CASP14,DSP,CDSN,JUP,KRT2,KRT1,KRT79,KRT78,KRT77,KRT10,KRT5,LOR,KRT72,KRT15,KRT14,PKP2,PKP1,DSG1,PKP4,DSC1,SPRR1A,IVL,,,,,,,,,,,,,,,,,,,,,,,,,,,,,,,,,,,,,,,,,,,,,,,,,,,,,,,,,,,,,,,,,,,,,,,,,,,,,,,,,,,,,,,,,,,,,,,,,,,,,,,,,,,,,,,,,,,,,,,,,,,,,,,,,,,,,,,
HSD17B13 T>TA	Positive (Up)	MODULE_373	1.98862	0	0.0126855	ADH1C,MAOB,GOT1,HGD,ADH1B,MAOA,ADH1A,GOT2,GSTZ1,ALDH3A2,ADH4,ALDH1A1,DBT,AOX1,,,,,,,,,,,,,,,,,,,,,,,,,,,,,,,,,,,,,,,,,,,,,,,,,,,,,,,,,,,,,,,,,,,,,,,,,,,,,,,,,,,,,,,,,,,,,,,,,,,,,,,,,,,,,,,,,,,,,,,,,,,,,,,,,,,,,,,,,,,,,,,,,,
HSD17B13 T>TA	Positive (Up)	MODULE_32	1.97942	0	0.013764	EIF4A2,RPL3,RPLP0,SRP14,RPL9,RPL7,RPS4X,RPL7A,RPS16,RPS19,RPL18A,TUBB3,RPL38,RPS11,RPS10,RPS13,RAB2A,SNRPN,RPL21,RPS8,RPS6,RPL22,ILF2,TUFM,EEF1A1,EEF1G,PSMA1,ZC3H11A,RPL24,SUCLG1,PABPC1,RPL29,RALA,RPL11,RPN1,RPS3,EIF4EBP1,RPS2,RPL15,RPL18,XRCC6,XRCC5,RPA1,SEPTIN6,RPL23A,EEF2,EIF2S1,RPS25,RAB14,RPS29,RPL27A,EIF3H,RPS20,HNRNPC,RPS24,RAN,,,,,,,,,,,,,,,,,,,,,,,,,,,,,,,,,,,,,,,,,,,,,,,,,,,,,,,,,,,,,,,…
HSD17B13 T>TA	Positive (Up)	GO_SMALL_RIBOSOMAL_SUBUNIT	1.98003	0	0.0138038	MRPS14,RPS4X,RPS14,RPS16,RPS19,RPS18,RPS3,RPS2,RPS11,RPS27A,RPS10,RPS13,EIF2A,RPS9,MRPS27,RPS8,RPS6,MRPS18B,RPS3A,RPS26,RPS25,MRPS9,RPS29,RPS20,RPS24,,,,,,,,,,,,,,,,,,,,,,,,,,,,,,,,,,,,,,,,,,,,,,,,,,,,,,,,,,,,,,,,,,,,,,,,,,,,,,,,,,,,,,,,,,,,,,,,,,,,,,,,,,,,,,,,,,,,,,,,,,,,,,,,,,,,,,,
HSD17B13 T>TA	Negative (Down)	PELLICCIOTTA_HDAC_IN_ANTIGEN_PRESENTATION_DN	-2.08751	0	0.0138251	PDIA3,ERAP2,HMGCS1,HLA-B,HLA-C,HLA-A,PDIA6,PSMB10,PSMB9,TAPBP,PSMD8,PSMD7,PSMC6,PSMC3,PSME1,TMED4,,,,,,,,,,,,,,,,,,,,,,,,,,,,,,,,,,,,,,,,,,,,,,,,,,,,,,,,,,,,,,,,,,,,,,,,,,,,,,,,,,,,,,,,,,,,,,,,,,,,,,,,,,,,,,,,,,,,,,,,,,,,,,,,,,,,,,,,,,,,,,,,
HSD17B13 T>TA	Positive (Up)	REACTOME_SIGNALING_BY_ROBO_RECEPTORS	1.97801	0	0.0138775	RPL30,RPL3,RPLP0,RPL10A,RPL9,RPL7,RPS4X,RPL7A,RPS16,RPS19,RPL18A,RPS18,RPL38,RPS11,RPS10,RPS13,RPS9,RPL21,RPS8,RPL23,RPS6,RPL22,RPL13A,RPS3A,PSMA1,PSMA2,RPL24,RPL27,PABPC1,RPL29,RPL10,RPL11,PSMB3,PSMB1,RPS3,RPL14,RPL13,RPS2,RPL15,RPL18,RPL35A,RPL23A,RPS26,RPS25,RPS29,RPL27A,PSMC2,RPS20,RPS24,,,,,,,,,,,,,,,,,,,,,,,,,,,,,,,,,,,,,,,,,,,,,,,,,,,,,,,,,,,,,,,,,,,,,,,,,,,,,,,,,,,,,,,,,,,,,,,,,,,,,,,,,,,…
HSD17B13 T>TA	Positive (Up)	GO_GLUTAMATE_METABOLIC_PROCESS	1.97633	0	0.0139274	OAT,GOT1,GLS2,AADAT,ADHFE1,GOT2,MTHFS,PRODH2,FTCD,GLUD1,GCLC,ALDH5A1,GLUL,,,,,,,,,,,,,,,,,,,,,,,,,,,,,,,,,,,,,,,,,,,,,,,,,,,,,,,,,,,,,,,,,,,,,,,,,,,,,,,,,,,,,,,,,,,,,,,,,,,,,,,,,,,,,,,,,,,,,,,,,,,,,,,,,,,,,,,,,,,,,,,,,,,
HSD17B13 T>TA	Positive (Up)	GSE42088_UNINF_VS_LEISHMANIA_INF_DC_4H_DN	1.97662	0	0.014	MTCH1,RPL30,MTMR3,RPL10,RPL11,RPL7,RPS4X,RPS16,RPS19,RPS18,RPL13,RPL38,RPL18,RPS11,RPS13,RPS9,RPL21,RPS8,RPL22,RPL13A,RPL35A,EEF1G,RPS29,RPL27A,SRSF3,EIF3H,RPL27,RPS24,,,,,,,,,,,,,,,,,,,,,,,,,,,,,,,,,,,,,,,,,,,,,,,,,,,,,,,,,,,,,,,,,,,,,,,,,,,,,,,,,,,,,,,,,,,,,,,,,,,,,,,,,,,,,,,,,,,,,,,,,,,,,,,,,,,,
HSD17B13 T>TA	Negative (Down)	GSE42021_CD24HI_VS_CD24INT_TREG_THYMUS_DN	-2.08812	0	0.0141081	LGALS3BP,SP100,C1S,TCIRG1,IFI35,IFIT3,PSMB10,TYMP,CASP7,CASP1,TRIM25,FADD,B2M,APOL2,MX1,HLA-B,HLA-C,TRAFD1,SERPINB9,ISG15,HLA-A,PSMB9,TAPBP,PPA1,PSME1,SERPING1,NUCB1,LAP3,,,,,,,,,,,,,,,,,,,,,,,,,,,,,,,,,,,,,,,,,,,,,,,,,,,,,,,,,,,,,,,,,,,,,,,,,,,,,,,,,,,,,,,,,,,,,,,,,,,,,,,,,,,,,,,,,,,,,,,,,,,,,,,,,,,,
HSD17B13 T>TA	Negative (Down)	LIM_MAMMARY_LUMINAL_MATURE_DN	-2.08218	0	0.0141191	CAMK2D,TINAGL1,GYPC,LTBP4,AEBP1,SORBS1,TUBB6,DAB2,FABP5,CALD1,COL6A2,COL6A1,CASP1,VIM,KCTD12,APOE,NES,CRYAB,,,,,,,,,,,,,,,,,,,,,,,,,,,,,,,,,,,,,,,,,,,,,,,,,,,,,,,,,,,,,,,,,,,,,,,,,,,,,,,,,,,,,,,,,,,,,,,,,,,,,,,,,,,,,,,,,,,,,,,,,,,,,,,,,,,,,,,,,,,,,,
HSD17B13 T>TA	Positive (Up)	MOOTHA_MITOCHONDRIA	1.97037	0	0.0144935	MTCH1,GFM1,ACADVL,SLC25A3,MTCH2,ACAA2,MRPS14,ECI1,COX4I1,NDUFA10,ABAT,ETFB,ALDH2,AIFM1,ACP6,DBT,LONP1,PMPCB,HMGCS2,DLAT,ME2,DNM1L,ACADS,ACAD8,ENDOG,MRPS27,ACSL1,AMT,MRPS18B,SDHC,SDHA,CLPX,TUFM,HADHB,CYP27A1,HADHA,SLC25A15,POR,PCCA,MTHFD1,BDH1,TST,IVD,EHHADH,PCCB,NDUFS3,VDAC2,NDUFS1,SUCLG1,UQCRC2,CYP2E1,RAF1,SLC25A5,DLD,SLC25A13,GCDH,OAT,ECHS1,MAOB,NDUFB6,DIABLO,SHMT2,MAOA,GLS2,ETFDH,TIMM13,COX7A2…
HSD17B13 T>TA	Positive (Up)	GO_BILE_ACID_METABOLIC_PROCESS	1.97156	0.00219298	0.0145219	CYP27A1,ACOX2,AKR1C1,AKR1D1,OSBP,HSD17B4,AKR1C4,ABCB11,BAAT,SLC27A5,SULT2A1,,,,,,,,,,,,,,,,,,,,,,,,,,,,,,,,,,,,,,,,,,,,,,,,,,,,,,,,,,,,,,,,,,,,,,,,,,,,,,,,,,,,,,,,,,,,,,,,,,,,,,,,,,,,,,,,,,,,,,,,,,,,,,,,,,,,,,,,,,,,,,,,,,,,,
HSD17B13 T>TA	Negative (Down)	GSE41978_ID2_KO_VS_BIM_KO_KLRG1_LOW_EFFECTOR_CD8_TCELL_UP	-2.08226	0	0.0145344	OGFR,IFITM3,LGALS3BP,SP100,CFH,C1S,ZC3HAV1,IFI35,IFI30,IFIT3,PSMB10,ICAM1,CASP7,APOL1,GBP1,B2M,APOL2,CYB5A,STAT1,MX1,TAP2,HLA-B,RPA2,HLA-C,TRAFD1,ISG15,NMI,HLA-A,F2,SOD2,PSMB9,TAPBP,BST2,SERPING1,LAP3,GCLM,TLR3,,,,,,,,,,,,,,,,,,,,,,,,,,,,,,,,,,,,,,,,,,,,,,,,,,,,,,,,,,,,,,,,,,,,,,,,,,,,,,,,,,,,,,,,,,,,,,,,,,,,,,,,,,,,,,,,,,,,,,,,,,,
HSD17B13 T>TA	Positive (Up)	YAMASHITA_LIVER_CANCER_WITH_EPCAM_UP	1.97072	0	0.0145364	AHCY,RPLP0,RPL13A,RPL23A,RPS3A,RPL9,SRPK1,RPS4X,RPL7A,RPS3,RPL29,RPS10,RPS24,SPTBN1,,,,,,,,,,,,,,,,,,,,,,,,,,,,,,,,,,,,,,,,,,,,,,,,,,,,,,,,,,,,,,,,,,,,,,,,,,,,,,,,,,,,,,,,,,,,,,,,,,,,,,,,,,,,,,,,,,,,,,,,,,,,,,,,,,,,,,,,,,,,,,,,,,
HSD17B13 T>TA	Positive (Up)	MODULE_93	1.96919	0	0.01455	ACADVL,ETFB,AKR7A2,AOX1,PTGIS,CYP4A11,SORD,SDHC,HADHB,CYP27A1,HADHA,UGDH,ALDH5A1,MTHFD1,ACOX2,ACOX1,IVD,EHHADH,ALDH1A1,DPYD,NDUFS3,UQCRC2,ALDH7A1,ALDH9A1,ADH1C,MAOB,MAOA,MGST3,ADH1A,HSD17B4,COX7A2,CYP3A4,HSD17B10,ADH4,CYB5R3,GC,NDUFV1,XDH,DECR1,AKR1C1,AKR1C3,COX6C,ACADSB,FMO5,QDPR,GLUD1,ALDH6A1,CYP2C8,DAO,FASN,,,,,,,,,,,,,,,,,,,,,,,,,,,,,,,,,,,,,,,,,,,,,,,,,,,,,,,,,,,,,,,,,,,,,,,,,,,,,,,,,,,,,,,,…
HSD17B13 T>TA	Positive (Up)	GO_OXIDOREDUCTASE_ACTIVITY_ACTING_ON_PAIRED_DONORS_WITH_INCORPORATION_OR_REDUCTION_OF_MOLECULAR_OXYGEN_NAD_P_H_AS_ONE_DONOR_AND_INCORPORATION_OF_ONE_ATOM_OF_OXYGEN	1.97192	0.00222222	0.0145764	ADH4,ALDH6A1,ALDH5A1,ALDH2,ALDH1A1,AKR1C3,AKR1C4,ALDH7A1,GAPDH,ADH5,ALDH9A1,,,,,,,,,,,,,,,,,,,,,,,,,,,,,,,,,,,,,,,,,,,,,,,,,,,,,,,,,,,,,,,,,,,,,,,,,,,,,,,,,,,,,,,,,,,,,,,,,,,,,,,,,,,,,,,,,,,,,,,,,,,,,,,,,,,,,,,,,,,,,,,,,,,,,
HSD17B13 T>TA	Positive (Up)	GO_EPIDERMAL_CELL_DIFFERENTIATION	1.96363	0	0.0153145	FLG,SPRR2E,CSTA,TRIOBP,CASP14,CTSL,TGM3,DSP,SEC24B,CDSN,JUP,KRT2,KRT1,AKR1C3,KRT79,KRT78,KRT77,KRT10,KRT5,LOR,KRT72,BCR,KRT15,KRT14,PKP2,PKP1,DSG1,PKP4,IRF6,DSC1,SPRR1A,IVL,,,,,,,,,,,,,,,,,,,,,,,,,,,,,,,,,,,,,,,,,,,,,,,,,,,,,,,,,,,,,,,,,,,,,,,,,,,,,,,,,,,,,,,,,,,,,,,,,,,,,,,,,,,,,,,,,,,,,,,,,,,,,,,,
HSD17B13 T>TA	Positive (Up)	GCM_NPM1	1.96406	0	0.0153569	SLC25A3,RPL3,COL16A1,RPL11,HNRNPU,RPL10A,RPL9,UQCRH,RPL7,RPL7A,RPS16,RPS19,TRIM28,RPS18,ESD,RPS3,RPL14,RPS2,RPL18,RPS11,RPS9,RPL21,RPS8,RPL23,RPS6,RPL13A,RPL35A,RPS3A,EEF2,ILF2,EEF1G,PSMA1,PSMA2,RPL27A,RPL27,RPL29,RPS24,,,,,,,,,,,,,,,,,,,,,,,,,,,,,,,,,,,,,,,,,,,,,,,,,,,,,,,,,,,,,,,,,,,,,,,,,,,,,,,,,,,,,,,,,,,,,,,,,,,,,,,,,,,,,,,,,,,,,,,,,,,
HSD17B13 T>TA	Negative (Down)	GSE6269_HEALTHY_VS_FLU_INF_PBMC_DN	-2.07528	0	0.0154063	IFITM3,LGALS3BP,SZRD1,SERPINC1,WBP2,LSP1,IFI35,IFIT3,AGPAT3,CNN3,LMNB1,CTIF,OS9,ARHGDIA,TRIM25,SH3BGRL3,TBC1D10B,CD74,MINK1,MX1,ISG15,HLA-A,RAB11B,MARCKS,OAS2,PSME3,ZYX,CALU,SERPING1,NUCB1,TPP1,TAGLN2,CALR,ALDOA,XAF1,FTL,CHMP5,,,,,,,,,,,,,,,,,,,,,,,,,,,,,,,,,,,,,,,,,,,,,,,,,,,,,,,,,,,,,,,,,,,,,,,,,,,,,,,,,,,,,,,,,,,,,,,,,,,,,,,,,,,,,,,,,,,,,,,,,,,
HSD17B13 T>TA	Positive (Up)	MODULE_357	1.95086	0	0.0173512	DSP,EIF2B3,CSTA,MAOA,AKR1C1,KRT1,AKR1C3,KRT5,SERPINB5,TRIM29,KRT15,COL7A1,FASN,KRT14,LGALS7,,,,,,,,,,,,,,,,,,,,,,,,,,,,,,,,,,,,,,,,,,,,,,,,,,,,,,,,,,,,,,,,,,,,,,,,,,,,,,,,,,,,,,,,,,,,,,,,,,,,,,,,,,,,,,,,,,,,,,,,,,,,,,,,,,,,,,,,,,,,,,,,,
MARC1 G>A	Negative (Down)	GO_EXTRACELLULAR_MATRIX_STRUCTURAL_CONSTITUENT	-2.34847	0	0.0182379	LAMA5,ECM1,TNXB,LTBP4,TNC,DPT,PRELP,LAMC1,NID1,THBS1,FBLN5,VTN,EFEMP1,EMILIN2,EMILIN1,HMCN1,LAMB2,LUM,ADIPOQ,BGN,PRG4,LAMB1,PRG3,DCN,COL1A2,COL2A1,COL4A2,COL4A1,COL5A3,COL6A2,MMRN2,OGN,MFAP2,COL6A1,COL5A2,COL6A6,TGFBI,AGRN,FBN1,,,,,,,,,,,,,,,,,,,,,,,,,,,,,,,,,,,,,,,,,,,,,,,,,,,,,,,,,,,,,,,,,,,,,,,,,,,,,,,,,,,,,,,,,,,,,,,,,,,,,,,,,,,,,,,
HSD17B13 T>TA	Negative (Down)	GNF2_S100A4	-2.06206	0	0.0182879	PYCARD,ITGB2,PECAM1,COTL1,CASP1,S100A4,SH3BGRL3,TCIRG1,GMIP,CFP,AIF1,TYMP,,,,,,,,,,,,,,,,,,,,,,,,,,,,,,,,,,,,,,,,,,,,,,,,,,,,,,,,,,,,,,,,,,,,,,,,,,,,,,,,,,,,,,,,,,,,,,,,,,,,,,,,,,,,,,,,,,,,,,,,,,,,,,,,,,,,,,,,,,,,,,,,,,,,
HSD17B13 T>TA	Negative (Down)	GNF2_CD1D	-2.05433	0	0.0184116	PYCARD,COTL1,CASP1,CFP,AIF1,TYMP,,,,,,,,,,,,,,,,,,,,,,,,,,,,,,,,,,,,,,,,,,,,,,,,,,,,,,,,,,,,,,,,,,,,,,,,,,,,,,,,,,,,,,,,,,,,,,,,,,,,,,,,,,,,,,,,,,,,,,,,,,,,,,,,,,,,,,,,,,,,,,,,,,,,,,,,,,
HSD17B13 T>TA	Negative (Down)	KRASNOSELSKAYA_ILF3_TARGETS_UP	-2.0578	0	0.0185341	HBG1,PROS1,MX1,ISG15,APOE,IFI35,XAF1,IFIT3,PSMB9,,,,,,,,,,,,,,,,,,,,,,,,,,,,,,,,,,,,,,,,,,,,,,,,,,,,,,,,,,,,,,,,,,,,,,,,,,,,,,,,,,,,,,,,,,,,,,,,,,,,,,,,,,,,,,,,,,,,,,,,,,,,,,,,,,,,,,,,,,,,,,,,,,,,,,,
HSD17B13 T>TA	Negative (Down)	GSE14769_UNSTIM_VS_80MIN_LPS_BMDM_DN	-2.05567	0	0.0186048	SRGN,RBM39,EXOC3L4,ISG15,SOD2,ICAM1,IRGQ,LIMA1,NAMPT,DNAJA2,ARIH2,ETF1,ITGAV,KCTD12,SQSTM1,HSPA1B,,,,,,,,,,,,,,,,,,,,,,,,,,,,,,,,,,,,,,,,,,,,,,,,,,,,,,,,,,,,,,,,,,,,,,,,,,,,,,,,,,,,,,,,,,,,,,,,,,,,,,,,,,,,,,,,,,,,,,,,,,,,,,,,,,,,,,,,,,,,,,,,
HSD17B13 T>TA	Positive (Up)	GSE37605_TREG_VS_TCONV_C57BL6_FOXP3_IRES_GFP_UP	1.94122	0.00680272	0.0188718	CDV3,GALE,TRIM29,HSPA4,PLG,CRYM,TRIOBP,KRT72,,,,,,,,,,,,,,,,,,,,,,,,,,,,,,,,,,,,,,,,,,,,,,,,,,,,,,,,,,,,,,,,,,,,,,,,,,,,,,,,,,,,,,,,,,,,,,,,,,,,,,,,,,,,,,,,,,,,,,,,,,,,,,,,,,,,,,,,,,,,,,,,,,,,,,,,
HSD17B13 T>TA	Positive (Up)	MODULE_78	1.94164	0.00220751	0.0189114	GAMT,OAT,GOT1,GOT2,AMT,ASS1,QDPR,GCSH,GSTZ1,GATM,ALDH6A1,MTHFD1,PAH,,,,,,,,,,,,,,,,,,,,,,,,,,,,,,,,,,,,,,,,,,,,,,,,,,,,,,,,,,,,,,,,,,,,,,,,,,,,,,,,,,,,,,,,,,,,,,,,,,,,,,,,,,,,,,,,,,,,,,,,,,,,,,,,,,,,,,,,,,,,,,,,,,,
HSD17B13 T>TA	Positive (Up)	GO_COFACTOR_BINDING	1.94227	0	0.0189316	ACADVL,GPT,DBI,ABAT,PYGL,TM7SF2,ALDH2,AIFM1,CYP2D6,KYNU,PPAT,AOX1,ACADS,ACAD8,VKORC1,SDS,PTGIS,ACAD9,CYP4A11,MCCC1,SORD,ACOT12,SDHC,SDHA,PRODH2,SIRT2,CYP27A1,HADHA,UGDH,POR,PCCA,ACOX2,NDUFS7,ACOX1,IVD,ALDH1A1,DPYD,AGPS,NDUFS1,SUCLG1,ACOX3,CYP2E1,AGXT,GAPDH,GCDH,TSTA3,OAT,AHCY,H6PD,MAOB,PDXDC1,SHMT2,SHMT1,ETFDH,MGST1,CYP3A4,ADH4,HMGCL,CYB5R1,CYB5R3,CBS,Mar-01,RPS3,HAO1,CRYM,NDUFV1,XDH,CBR4,DECR1,G…
HSD17B13 T>TA	Negative (Down)	HOSHIDA_LIVER_CANCER_SURVIVAL_UP	-2.05795	0	0.0190219	GPX2,SP100,ANXA1,AP1B1,KRT7,AEBP1,IFI30,RNASE1,LPP,NFKB2,PSMB9,CHERP,DAB2,CCDC6,FBN1,,,,,,,,,,,,,,,,,,,,,,,,,,,,,,,,,,,,,,,,,,,,,,,,,,,,,,,,,,,,,,,,,,,,,,,,,,,,,,,,,,,,,,,,,,,,,,,,,,,,,,,,,,,,,,,,,,,,,,,,,,,,,,,,,,,,,,,,,,,,,,,,,
HSD17B13 T>TA	Positive (Up)	GO_MONOCARBOXYLIC_ACID_METABOLIC_PROCESS	1.93967	0	0.0190553	ACAA2,ACSM3,ECI1,ACSM5,ABAT,MSMO1,ABHD10,BSG,OSBP,SULT2A1,GAMT,MCCC2,SDS,ACSL1,OXSM,ENTPD5,MCCC1,UGT2B15,ECH1,ACOT12,HOGA1,CYP27A1,POR,NAAA,ACOT1,VDAC1,IDNK,CYP2E1,SLC27A5,CES1,GCDH,PFKFB1,GLYAT,HACD3,ADH5,ADH6,ADH4,PRKAR2B,HAO1,DECR1,PCK2,GCKR,INSR,CYP4F3,GOT2,ERLIN1,MTHFS,ERLIN2,ACADSB,ACSF2,CYP2C8,FASN,CYP1A2,ECHDC2,ACADVL,TECR,ACSM2A,PRKAG2,ETFB,ACSM2B,FTCD,CPT2,KYNU,ACADS,PGM1,PTGIS,DCXR,ACA…
HSD17B13 T>TA	Negative (Down)	KIM_LRRC3B_TARGETS	-2.0477	0	0.019095	CD74,HLA-B,HLA-C,ISG15,HLA-A,TAPBP,GM2A,OAS2,FTH1,C9,EIF3E,B2M,HLA-DRB1,,,,,,,,,,,,,,,,,,,,,,,,,,,,,,,,,,,,,,,,,,,,,,,,,,,,,,,,,,,,,,,,,,,,,,,,,,,,,,,,,,,,,,,,,,,,,,,,,,,,,,,,,,,,,,,,,,,,,,,,,,,,,,,,,,,,,,,,,,,,,,,,,,,
HSD17B13 T>TA	Negative (Down)	GNF2_MYD88	-2.04949	0	0.0191258	PYCARD,ITGB2,CASP1,HLA-B,HCLS1,SH3BGRL3,OSTF1,TCIRG1,ARPC5,LSP1,RHOA,PSMB10,,,,,,,,,,,,,,,,,,,,,,,,,,,,,,,,,,,,,,,,,,,,,,,,,,,,,,,,,,,,,,,,,,,,,,,,,,,,,,,,,,,,,,,,,,,,,,,,,,,,,,,,,,,,,,,,,,,,,,,,,,,,,,,,,,,,,,,,,,,,,,,,,,,,
HSD17B13 T>TA	Positive (Up)	GSE17974_IL4_AND_ANTI_IL12_VS_UNTREATED_24H_ACT_CD4_TCELL_UP	1.93846	0	0.0191728	EPB41L5,MAOB,MAOA,ADHFE1,KRT1,SARDH,PGAM5,ANK1,,,,,,,,,,,,,,,,,,,,,,,,,,,,,,,,,,,,,,,,,,,,,,,,,,,,,,,,,,,,,,,,,,,,,,,,,,,,,,,,,,,,,,,,,,,,,,,,,,,,,,,,,,,,,,,,,,,,,,,,,,,,,,,,,,,,,,,,,,,,,,,,,,,,,,,,
HSD17B13 T>TA	Negative (Down)	MORI_PRE_BI_LYMPHOCYTE_DN	-2.05056	0	0.0192984	RBM39,CD74,IAH1,ERP29,FAM3C,HLA-A,LSP1,,,,,,,,,,,,,,,,,,,,,,,,,,,,,,,,,,,,,,,,,,,,,,,,,,,,,,,,,,,,,,,,,,,,,,,,,,,,,,,,,,,,,,,,,,,,,,,,,,,,,,,,,,,,,,,,,,,,,,,,,,,,,,,,,,,,,,,,,,,,,,,,,,,,,,,,,
HSD17B13 T>TA	Positive (Up)	REACTOME_BRANCHED_CHAIN_AMINO_ACID_CATABOLISM	1.93684	0.00224215	0.0193908	ACAD8,MCCC2,ECHS1,MCCC1,HSD17B10,ACADSB,ACAT1,BCKDK,ALDH6A1,IVD,DBT,DLD,HIBCH,,,,,,,,,,,,,,,,,,,,,,,,,,,,,,,,,,,,,,,,,,,,,,,,,,,,,,,,,,,,,,,,,,,,,,,,,,,,,,,,,,,,,,,,,,,,,,,,,,,,,,,,,,,,,,,,,,,,,,,,,,,,,,,,,,,,,,,,,,,,,,,,,,,
HSD17B13 T>TA	Negative (Down)	QI_PLASMACYTOMA_UP	-2.0415	0	0.020408	ITGB1,SP100,CD5L,ITGB2,CAPG,LSP1,IFI35,CNN2,CASP7,LASP1,DDT,TMSB4X,CASP1,VASP,SWAP70,TMOD3,ANXA11,PPBP,RNASE1,PSMB9,MARCKS,ZYX,GNB4,HCLS1,LCP1,PFN1,PF4,,,,,,,,,,,,,,,,,,,,,,,,,,,,,,,,,,,,,,,,,,,,,,,,,,,,,,,,,,,,,,,,,,,,,,,,,,,,,,,,,,,,,,,,,,,,,,,,,,,,,,,,,,,,,,,,,,,,,,,,,,,,,,,,,,,,,
HSD17B13 T>TA	Negative (Down)	GSE10325_CD4_TCELL_VS_LUPUS_CD4_TCELL_DN	-2.03548	0	0.0216101	LGALS3BP,SP100,LAMA2,FHL2,MT1X,IFI35,IFI30,IFIT3,CASP7,LAMP2,CASP1,APOL1,KPNA3,GBP1,CYP2J2,STAT1,MX1,HLA-B,EIF2AK2,TRAFD1,ISG15,NMI,PSMB9,TAPBP,CEACAM1,FABP5,OAS2,HNRNPD,PSME1,MT1H,LAP3,XAF1,TLR3,,,,,,,,,,,,,,,,,,,,,,,,,,,,,,,,,,,,,,,,,,,,,,,,,,,,,,,,,,,,,,,,,,,,,,,,,,,,,,,,,,,,,,,,,,,,,,,,,,,,,,,,,,,,,,,,,,,,,,,,,,,,,,,
HSD17B13 T>TA	Positive (Up)	GSE3720_UNSTIM_VS_LPS_STIM_VD2_GAMMADELTA_TCELL_UP	1.92646	0	0.021639	RPS9,RPL30,RPL3,SPRYD4,SHMT2,RPS8,RPL23,RPL22,RPLP0,RPL23A,HSD17B10,EIF2S1,RPS19,RGS10,RPS3,RPL14,RPL27,RPS20,RPS2,RPL18,RPL29,RPS10,,,,,,,,,,,,,,,,,,,,,,,,,,,,,,,,,,,,,,,,,,,,,,,,,,,,,,,,,,,,,,,,,,,,,,,,,,,,,,,,,,,,,,,,,,,,,,,,,,,,,,,,,,,,,,,,,,,,,,,,,,,,,,,,,,,,,,,,,,
HSD17B13 T>TA	Positive (Up)	MORF_LCAT	1.92392	0.00449438	0.022051	SEC14L2,BHMT,AKR1D1,HSD17B2,PHKG2,TEKT2,UGT2B4,,,,,,,,,,,,,,,,,,,,,,,,,,,,,,,,,,,,,,,,,,,,,,,,,,,,,,,,,,,,,,,,,,,,,,,,,,,,,,,,,,,,,,,,,,,,,,,,,,,,,,,,,,,,,,,,,,,,,,,,,,,,,,,,,,,,,,,,,,,,,,,,,,,,,,,,,
HSD17B13 T>TA	Positive (Up)	GO_ANTIBIOTIC_METABOLIC_PROCESS	1.92329	0	0.0220695	ADH1C,MAOB,ADH1B,ADH1A,AKR1C1,AKR1C3,MTHFS,AKR1C4,ADH5,ADH6,SULT1A1,ADH4,ALDH5A1,GNPDA1,ALDH2,ALDH1A1,ESD,ACO1,SULT1A4,SULT2A1,PCK2,,,,,,,,,,,,,,,,,,,,,,,,,,,,,,,,,,,,,,,,,,,,,,,,,,,,,,,,,,,,,,,,,,,,,,,,,,,,,,,,,,,,,,,,,,,,,,,,,,,,,,,,,,,,,,,,,,,,,,,,,,,,,,,,,,,,,,,,,,,
HSD17B13 T>TA	Negative (Down)	GNF2_FGR	-2.02777	0.00184162	0.0228561	PYCARD,ITGB2,COTL1,CASP1,S100A4,SH3BGRL3,TCIRG1,IFI30,GMIP,CFP,AIF1,,,,,,,,,,,,,,,,,,,,,,,,,,,,,,,,,,,,,,,,,,,,,,,,,,,,,,,,,,,,,,,,,,,,,,,,,,,,,,,,,,,,,,,,,,,,,,,,,,,,,,,,,,,,,,,,,,,,,,,,,,,,,,,,,,,,,,,,,,,,,,,,,,,,,
HSD17B13 T>TA	Negative (Down)	REACTOME_SCAVENGING_OF_HEME_FROM_PLASMA	-2.02597	0	0.0228727	HPX,AMBP,ALB,IGKV1-5,IGKV4-1,HP,IGKV1-33,APOL1,IGKV3-20,JCHAIN,,,,,,,,,,,,,,,,,,,,,,,,,,,,,,,,,,,,,,,,,,,,,,,,,,,,,,,,,,,,,,,,,,,,,,,,,,,,,,,,,,,,,,,,,,,,,,,,,,,,,,,,,,,,,,,,,,,,,,,,,,,,,,,,,,,,,,,,,,,,,,,,,,,,,,
HSD17B13 T>TA	Positive (Up)	GO_NUCLEOID	1.91934	0.00218341	0.0228829	HADHB,HADHA,ACADVL,CPS1,SHMT2,VDAC2,VDAC1,SLC25A5,ATAD3A,CLPX,TUFM,,,,,,,,,,,,,,,,,,,,,,,,,,,,,,,,,,,,,,,,,,,,,,,,,,,,,,,,,,,,,,,,,,,,,,,,,,,,,,,,,,,,,,,,,,,,,,,,,,,,,,,,,,,,,,,,,,,,,,,,,,,,,,,,,,,,,,,,,,,,,,,,,,,,,
HSD17B13 T>TA	Negative (Down)	REACTOME_IMMUNOREGULATORY_INTERACTIONS_BETWEEN_A_LYMPHOID_AND_A_NON_LYMPHOID_CELL	-2.02859	0	0.0231402	ITGB1,ITGB2,IGKV1-5,IGKV4-1,HLA-B,HLA-C,IGKV1-33,HLA-A,B2M,IGKV3-20,ICAM1,,,,,,,,,,,,,,,,,,,,,,,,,,,,,,,,,,,,,,,,,,,,,,,,,,,,,,,,,,,,,,,,,,,,,,,,,,,,,,,,,,,,,,,,,,,,,,,,,,,,,,,,,,,,,,,,,,,,,,,,,,,,,,,,,,,,,,,,,,,,,,,,,,,,,
HSD17B13 T>TA	Negative (Down)	GNF2_ITGB2	-2.02188	0.00179856	0.0235763	PYCARD,GMFG,ITGB2,PECAM1,CASP1,HCLS1,S100A4,SH3BGRL3,OSTF1,TCIRG1,GMIP,AIF1,,,,,,,,,,,,,,,,,,,,,,,,,,,,,,,,,,,,,,,,,,,,,,,,,,,,,,,,,,,,,,,,,,,,,,,,,,,,,,,,,,,,,,,,,,,,,,,,,,,,,,,,,,,,,,,,,,,,,,,,,,,,,,,,,,,,,,,,,,,,,,,,,,,,
HSD17B13 T>TA	Negative (Down)	GSE19888_ADENOSINE_A3R_INH_VS_TCELL_MEMBRANES_ACT_MAST_CELL_UP	-2.0193	0	0.02381	CLIC4,DTX3L,STAT1,MVP,MX1,SERPINB9,ISG15,ZC3HAV1,IFI35,IFIT3,PSMB10,PSMB9,TAPBP,RNF213,OAS2,PSME1,CMPK2,TRIM25,XAF1,TLR3,MARCHF5,,,,,,,,,,,,,,,,,,,,,,,,,,,,,,,,,,,,,,,,,,,,,,,,,,,,,,,,,,,,,,,,,,,,,,,,,,,,,,,,,,,,,,,,,,,,,,,,,,,,,,,,,,,,,,,,,,,,,,,,,,,,,,,,,,,,,,,,,,,
HSD17B13 T>TA	Negative (Down)	DER_IFN_GAMMA_RESPONSE_UP	-2.01715	0	0.0241489	C1S,STAT1,HLA-C,NAP1L1,ISG15,NMI,HLA-A,IFI35,IFI30,IFIT3,PSMB10,ICAM1,PSMB9,BST2,CSRP3,RBBP4,SRSF2,PSME1,EIF2B1,EPS15,GBP1,B2M,SKP1,,,,,,,,,,,,,,,,,,,,,,,,,,,,,,,,,,,,,,,,,,,,,,,,,,,,,,,,,,,,,,,,,,,,,,,,,,,,,,,,,,,,,,,,,,,,,,,,,,,,,,,,,,,,,,,,,,,,,,,,,,,,,,,,,,,,,,,,,
HSD17B13 T>TA	Positive (Up)	GSE3565_DUSP1_VS_WT_SPLENOCYTES_POST_LPS_INJECTION_UP	1.91158	0	0.0245903	AHCY,RPLP0,HNRNPU,RPL35A,RPL23A,NMD3,PA2G4,RPL10A,SND1,RPS26,GLUD1,AKAP13,MTHFD1,RPL13,RPL24,EIF3H,RPL27,RPS20,RPS2,RPL18,RPL29,RPS10,,,,,,,,,,,,,,,,,,,,,,,,,,,,,,,,,,,,,,,,,,,,,,,,,,,,,,,,,,,,,,,,,,,,,,,,,,,,,,,,,,,,,,,,,,,,,,,,,,,,,,,,,,,,,,,,,,,,,,,,,,,,,,,,,,,,,,,,,,
HSD17B13 T>TA	Positive (Up)	MORF_JUND	1.91023	0	0.0248279	EIF4A2,RPL30,RPL21,RPL11,RPS6,RPL22,RPL13A,RPS3A,RPL10A,EEF2,SRP14,RPL9,RPL7,EEF1G,RPS25,RPL27A,RPL13,RPL24,RPL27,RPS20,RPL18,RPS24,,,,,,,,,,,,,,,,,,,,,,,,,,,,,,,,,,,,,,,,,,,,,,,,,,,,,,,,,,,,,,,,,,,,,,,,,,,,,,,,,,,,,,,,,,,,,,,,,,,,,,,,,,,,,,,,,,,,,,,,,,,,,,,,,,,,,,,,,,
HSD17B13 T>TA	Positive (Up)	GO_EPIDERMIS_DEVELOPMENT	1.90736	0	0.0253844	FLG,SPRR2E,CSTA,CALML5,EVPLL,TRIOBP,CASP14,CTSL,FLNB,TGM3,DSP,SEC24B,CDSN,JUP,KRT2,INSR,KRT1,AKR1C3,KRT79,KRT78,KRT77,KRT10,KRT5,LOR,KRT72,BCR,FLG2,KRT15,COL7A1,KRT14,PKP2,PKP1,DSG1,PKP4,IRF6,DSC1,SPRR1A,IVL,,,,,,,,,,,,,,,,,,,,,,,,,,,,,,,,,,,,,,,,,,,,,,,,,,,,,,,,,,,,,,,,,,,,,,,,,,,,,,,,,,,,,,,,,,,,,,,,,,,,,,,,,,,,,,,,,,,,,,,,,,
HSD17B13 T>TA	Positive (Up)	REACTOME_PEROXISOMAL_PROTEIN_IMPORT	1.90477	0	0.0259059	PECR,EPHX2,ECH1,HSD17B4,PIPOX,IDE,CROT,BAAT,DHRS4,HMGCL,DAO,ACOX2,SCP2,ACOX1,EHHADH,AGPS,PEX5,HAO1,ACOX3,AGXT,RPS27A,CRAT,,,,,,,,,,,,,,,,,,,,,,,,,,,,,,,,,,,,,,,,,,,,,,,,,,,,,,,,,,,,,,,,,,,,,,,,,,,,,,,,,,,,,,,,,,,,,,,,,,,,,,,,,,,,,,,,,,,,,,,,,,,,,,,,,,,,,,,,,,
HSD17B13 T>TA	Positive (Up)	PECE_MAMMARY_STEM_CELL_UP	1.90374	0	0.0260013	RALA,COX4I1,COX7A2,RPL10A,RPL7A,RPS16,RPS19,RPL18A,SEC61G,RPS3,RPL13,RPS2,RPS10,RPS13,NDUFA6,AKR1C1,RPL22,RPL13A,RPL35A,TALDO1,RPL23A,COX6C,RPS26,EIF3K,RPS29,RPL27A,KRT14,RPL24,PKP1,RPS20,GAPDH,MT1E,,,,,,,,,,,,,,,,,,,,,,,,,,,,,,,,,,,,,,,,,,,,,,,,,,,,,,,,,,,,,,,,,,,,,,,,,,,,,,,,,,,,,,,,,,,,,,,,,,,,,,,,,,,,,,,,,,,,,,,,,,,,,,,,
HSD17B13 T>TA	Positive (Up)	KEGG_TYROSINE_METABOLISM	1.90486	0.00211864	0.0260088	ADH4,ADH1C,MAOB,ADH1B,MAOA,ADH1A,AOX1,ADH5,ADH6,,,,,,,,,,,,,,,,,,,,,,,,,,,,,,,,,,,,,,,,,,,,,,,,,,,,,,,,,,,,,,,,,,,,,,,,,,,,,,,,,,,,,,,,,,,,,,,,,,,,,,,,,,,,,,,,,,,,,,,,,,,,,,,,,,,,,,,,,,,,,,,,,,,,,,,
HSD17B13 T>TA	Positive (Up)	MODULE_152	1.90289	0	0.0260594	ACADVL,SLC25A3,ECHS1,ACAA2,MAOB,COX4I1,MGST1,COX7A2,UQCRH,NDUFV1,DECR1,PCK2,TRAP1,NDUFA6,ECH1,AMT,COX6C,SDHA,GLUD1,HADHA,UQCRQ,CLPP,ATP6V1B2,NDUFS3,VDAC1,SUCLG1,UQCRC2,AGXT,SLC25A5,,,,,,,,,,,,,,,,,,,,,,,,,,,,,,,,,,,,,,,,,,,,,,,,,,,,,,,,,,,,,,,,,,,,,,,,,,,,,,,,,,,,,,,,,,,,,,,,,,,,,,,,,,,,,,,,,,,,,,,,,,,,,,,,,,,
HSD17B13 T>TA	Positive (Up)	GO_CELLULAR_AMIDE_METABOLIC_PROCESS	1.90044	0	0.0265643	EIF4A2,RPL4,EIF4A1,RPL30,RPL3,ACSM3,TACO1,RPL34,EIF4A3,ACSM5,RPL10A,RPL8,RPL9,RPL7,CNDP2,RPS14,RPS16,RPS19,RPL18A,RPS18,RPL38,RPS11,RPS10,RPS13,EIF2A,MCCC2,RPS9,RPL21,DGAT1,ACSL1,RPS8,OXSM,RPL23,RPS6,RPL22,MCCC1,ACOT12,MRPS18B,ACOT13,PIPOX,ACSL4,TUFM,EEF1A1,ILF3,MTHFD1,ACOT1,RPL24,RPL27,SUCLG1,RPL29,CES1,GCDH,ENPEP,TMED10,SHMT2,SHMT1,MGST1,MRPL14,GLYAT,LARP1,DPH3,EIF4EBP1,EIF2B5,TRAP1,EIF2B3,MTHF…
HSD17B13 T>TA	Positive (Up)	GO_GLUTAMINE_FAMILY_AMINO_ACID_METABOLIC_PROCESS	1.89948	0	0.0266498	GLYATL1,OAT,GOT1,ARG1,GLS2,AADAT,ADHFE1,GOT2,GMPS,MTHFS,PRODH2,ASS1,FTCD,GLUD1,GCLC,ALDH5A1,DAO,CPS1,PPAT,GLUL,NIT2,OTC,,,,,,,,,,,,,,,,,,,,,,,,,,,,,,,,,,,,,,,,,,,,,,,,,,,,,,,,,,,,,,,,,,,,,,,,,,,,,,,,,,,,,,,,,,,,,,,,,,,,,,,,,,,,,,,,,,,,,,,,,,,,,,,,,,,,,,,,,,
HSD17B13 T>TA	Positive (Up)	GO_OXIDOREDUCTASE_ACTIVITY_ACTING_ON_CH_OH_GROUP_OF_DONORS	1.89886	0	0.0266581	NDUFA13,NDUFA6,MT-ND5,NDUFB6,NDUFA4,AKR1C1,DCXR,NDUFA3,NDUFA10,AKR1C3,AKR1C4,ADH4,TP53I3,NDUFS7,NDUFS3,NDUFS1,NDUFV1,CBR4,,,,,,,,,,,,,,,,,,,,,,,,,,,,,,,,,,,,,,,,,,,,,,,,,,,,,,,,,,,,,,,,,,,,,,,,,,,,,,,,,,,,,,,,,,,,,,,,,,,,,,,,,,,,,,,,,,,,,,,,,,,,,,,,,,,,,,,,,,,,,,
HSD17B13 T>TA	Positive (Up)	KEGG_ARGININE_AND_PROLINE_METABOLISM	1.89699	0	0.0269961	GAMT,OAT,MAOB,GOT1,MAOA,ARG1,GLS2,GOT2,PRODH2,ASS1,GLUD1,GATM,DAO,CPS1,ALDH2,ALDH7A1,GLUL,ALDH9A1,OTC,,,,,,,,,,,,,,,,,,,,,,,,,,,,,,,,,,,,,,,,,,,,,,,,,,,,,,,,,,,,,,,,,,,,,,,,,,,,,,,,,,,,,,,,,,,,,,,,,,,,,,,,,,,,,,,,,,,,,,,,,,,,,,,,,,,,,,,,,,,,,
MARC1 G>A	Positive (Up)	KEGG_RETINOL_METABOLISM	2.14045	0	0.0272261	ADH1A,CYP4A11,UGT2B17,CYP2C19,CYP3A4,CYP2C18,CYP3A5,DHRS4,CYP2C9,CYP2C8,CYP2B6,CYP2A13,RDH11,CYP1A2,RDH16,UGT1A4,UGT2A3,UGT2B4,UGT1A9,UGT2B7,UGT1A6,,,,,,,,,,,,,,,,,,,,,,,,,,,,,,,,,,,,,,,,,,,,,,,,,,,,,,,,,,,,,,,,,,,,,,,,,,,,,,,,,,,,,,,,,,,,,,,,,,,,,,,,,,,,,,,,,,,,,,,,,,,,,,,,,
HSD17B13 T>TA	Negative (Down)	GO_DNA_BINDING_TRANSCRIPTION_REPRESSOR_ACTIVITY	-2.00706	0	0.027358	PCGF6,ZGPAT,CNBP,AEBP1,ENO1,PHF6,NFKB1,PURB,PURA,CHCHD3,PCBP3,SARNP,MLX,LRRFIP1,,,,,,,,,,,,,,,,,,,,,,,,,,,,,,,,,,,,,,,,,,,,,,,,,,,,,,,,,,,,,,,,,,,,,,,,,,,,,,,,,,,,,,,,,,,,,,,,,,,,,,,,,,,,,,,,,,,,,,,,,,,,,,,,,,,,,,,,,,,,,,,,,,
HSD17B13 T>TA	Positive (Up)	HALLMARK_XENOBIOTIC_METABOLISM	1.89138	0	0.0279808	ENPEP,AHCY,ADH1C,SHMT2,MAOA,ETFDH,PLG,ADH5,ALDH2,CASP6,KYNU,HSD17B2,AOX1,MAN1A1,XDH,MCCC2,GCKR,JUP,ARG1,DCXR,ENTPD5,GSS,SSR3,GSR,ECH1,EPHX1,AKR1C3,SLC6A12,PTGR1,DHRS1,CYP27A1,UGDH,GCLC,POR,PC,MTHFD1,ACOX2,ACOX1,CYP1A2,ANGPTL3,ACOX3,CYP2E1,LPIN2,ALDH9A1,CES1,,,,,,,,,,,,,,,,,,,,,,,,,,,,,,,,,,,,,,,,,,,,,,,,,,,,,,,,,,,,,,,,,,,,,,,,,,,,,,,,,,,,,,,,,,,,,,,,,,,,,,,,,,,,,,,,,,,
HSD17B13 T>TA	Positive (Up)	GO_BRANCHED_CHAIN_AMINO_ACID_METABOLIC_PROCESS	1.89206	0.00228833	0.0279896	ACAD8,MCCC2,MCCC1,HSD17B10,ACADSB,ACAT1,BCKDK,HMGCL,ALDH6A1,IVD,DBT,DLD,HIBCH,,,,,,,,,,,,,,,,,,,,,,,,,,,,,,,,,,,,,,,,,,,,,,,,,,,,,,,,,,,,,,,,,,,,,,,,,,,,,,,,,,,,,,,,,,,,,,,,,,,,,,,,,,,,,,,,,,,,,,,,,,,,,,,,,,,,,,,,,,,,,,,,,,,
HSD17B13 T>TA	Positive (Up)	GO_CELLULAR_AMINO_ACID_METABOLIC_PROCESS	1.89071	0	0.0280207	GPT,ABAT,PEPD,FTCD,GCSH,KYNU,PPAT,PSMD3,DBT,GLUL,ENOPH1,HIBCH,AASS,ACAD8,MCCC2,SDS,ARG1,PHYKPL,BHMT2,MCCC1,AMT,PIPOX,HOGA1,MAT1A,BAAT,PRODH2,PSMA6,PSMA3,ALDH5A1,MTHFD1,TST,PSMA1,PSMA2,IVD,DPYD,AGXT,ALDH7A1,DLD,PCYOX1,GCDH,OAT,AHCY,PSMD14,SHMT2,GLS2,PSMD13,SHMT1,GMPS,MRI1,GLYAT,HSD17B10,HMGCL,PSMB3,CBS,PSMB1,CRYM,FN3K,GLYATL1,GOT1,AADAT,ADHFE1,GSS,GOT2,MTHFS,ACADSB,ASS1,QDPR,BCKDK,GSTZ1,GLUD1,MSRA…
HSD17B13 T>TA	Negative (Down)	GSE21546_ELK1_KO_VS_SAP1A_KO_AND_ELK1_KO_DP_THYMOCYTES_UP	-2.00284	0	0.028124	IFITM3,LGALS3BP,IFI35,IFI30,IFIT3,RNF213,TRIM25,LRRFIP1,MPDZ,B2M,APOL2,DTX3L,STAT1,MX1,TAP2,HLA-B,EIF2AK2,HLA-C,ISG15,TBCA,HLA-A,TAPBP,BST2,ERP44,PSME1,CMPK2,SUGT1,LAP3,TLR3,OPTN,,,,,,,,,,,,,,,,,,,,,,,,,,,,,,,,,,,,,,,,,,,,,,,,,,,,,,,,,,,,,,,,,,,,,,,,,,,,,,,,,,,,,,,,,,,,,,,,,,,,,,,,,,,,,,,,,,,,,,,,,,,,,,,,,,
HSD17B13 T>TA	Negative (Down)	NABA_ECM_AFFILIATED	-1.99845	0.00178891	0.0281241	C1QB,ANXA1,SDC4,CLEC4M,ANXA13,ANXA5,ANXA11,LGALS4,HPX,LGALS3,CLEC3B,LGALS1,ANXA7,PLXNB1,MBL2,,,,,,,,,,,,,,,,,,,,,,,,,,,,,,,,,,,,,,,,,,,,,,,,,,,,,,,,,,,,,,,,,,,,,,,,,,,,,,,,,,,,,,,,,,,,,,,,,,,,,,,,,,,,,,,,,,,,,,,,,,,,,,,,,,,,,,,,,,,,,,,,,
HSD17B13 T>TA	Negative (Down)	GOLDRATH_NAIVE_VS_MEMORY_CD8_TCELL_DN	-2.00119	0	0.0283657	ITGB1,ASAH1,ANXA1,ACY1,GSTO1,PRF1,SERPINB9,CAPG,AIF1,GCAT,EEA1,LGALS3,LGALS1,CYP4V2,S100A6,CASP1,S100A4,OSTF1,KCTD12,TXNDC5,,,,,,,,,,,,,,,,,,,,,,,,,,,,,,,,,,,,,,,,,,,,,,,,,,,,,,,,,,,,,,,,,,,,,,,,,,,,,,,,,,,,,,,,,,,,,,,,,,,,,,,,,,,,,,,,,,,,,,,,,,,,,,,,,,,,,,,,,,,,
HSD17B13 T>TA	Negative (Down)	GNF2_PECAM1	-1.99965	0	0.0285367	PYCARD,ITGB2,PPT1,PECAM1,CASP1,PLBD1,S100A4,SH3BGRL3,TCIRG1,CFP,AIF1,TYMP,,,,,,,,,,,,,,,,,,,,,,,,,,,,,,,,,,,,,,,,,,,,,,,,,,,,,,,,,,,,,,,,,,,,,,,,,,,,,,,,,,,,,,,,,,,,,,,,,,,,,,,,,,,,,,,,,,,,,,,,,,,,,,,,,,,,,,,,,,,,,,,,,,,,
HSD17B13 T>TA	Negative (Down)	MCLACHLAN_DENTAL_CARIES_UP	-1.99852	0	0.0285759	FKBP11,C1QB,SERPINA3,IGHM,ORM1,SERPINA1,NNMT,CFI,ITGB2,MT1X,CAPG,LSP1,IFI30,CORO1A,ICAM1,JCHAIN,TYMP,ANPEP,ARHGDIB,NAMPT,CD14,APOE,CTSC,SRGN,CD74,CD163,HLA-DRB4,CD93,NAP1L1,SOD2,RNASE1,PTPRC,SLPI,SCO2,PECAM1,IGKV4-1,HLA-DRA,MT1G,HCLS1,MAN2B1,LCP1,FCGR2B,S100A9,CFB,HLA-DRB1,IGKV3-20,,,,,,,,,,,,,,,,,,,,,,,,,,,,,,,,,,,,,,,,,,,,,,,,,,,,,,,,,,,,,,,,,,,,,,,,,,,,,,,,,,,,,,,,,,,,,,,,,,,,,,,,,,,,,,,,,,
HSD17B13 T>TA	Positive (Up)	GO_RIBONUCLEOPROTEIN_COMPLEX_BIOGENESIS	1.88324	0	0.0299609	RPL4,RPL30,RPL3,RPL34,EIF4A3,HNRNPU,RPL10A,SRP14,RPL8,RPL9,RPL7,RPS14,RPS16,RPS19,RPL18A,RPS18,RPL38,RPS11,RPS10,RPS13,EIF2A,SRRM2,DDX17,RPS9,SNRPN,RPL21,RPS8,RPL23,RPS6,RPL22,MRPS18B,PRPF4B,ILF2,SND1,ILF3,DKC1,RPL24,PKP1,RPL27,SNRPF,RPL29,SNRPA,DDX6,MRPL14,PRPF8,LARP1,G3BP1,DHX38,CPSF6,PNPT1,XRCC5,ALYREF,EEF2,LSM4,EIF2S1,RPS26,RPS25,RPS29,RPL27A,RPS20,HNRNPC,RPS24,DAZAP1,MRPS14,RPLP0,RPS4X,RPL7A…
HSD17B13 T>TA	Positive (Up)	GO_NCRNA_PROCESSING	1.88154	0	0.0302618	RPL11,RTCB,EIF4A3,DDX21,THUMPD1,RPL10A,HSD17B10,LAGE3,OSGEP,RPL7,RPL7A,RPS14,RPS16,MRPL1,RPS19,DPH3,RPL14,RPS2,LYAR,DDX17,RPS9,RPS8,RPS6,RPL35A,DDX51,PA2G4,WBP11,BYSL,RSL1D1,DKC1,SBDS,RPL27,RPS24,,,,,,,,,,,,,,,,,,,,,,,,,,,,,,,,,,,,,,,,,,,,,,,,,,,,,,,,,,,,,,,,,,,,,,,,,,,,,,,,,,,,,,,,,,,,,,,,,,,,,,,,,,,,,,,,,,,,,,,,,,,,,,,
HSD17B13 T>TA	Negative (Down)	GSE37533_PPARG1_FOXP3_VS_PPARG2_FOXP3_TRANSDUCED_CD4_TCELL_PIOGLITAZONE_TREATED_DN	-1.99093	0	0.0305394	OGFR,SP100,NNMT,ZC3HAV1,IFI35,IFI30,IFIT3,PSMB10,CASP7,RNF114,CASP1,CLIC2,APOL1,GBP1,APOL2,STAT1,MX1,TAP2,HLA-B,EIF2AK2,TRAFD1,ISG15,NMI,HLA-A,PSMB9,OAS2,PPA1,DNAJA2,PSME1,LAP3,GCLM,XAF1,TLR3,RAI14,FKBP5,,,,,,,,,,,,,,,,,,,,,,,,,,,,,,,,,,,,,,,,,,,,,,,,,,,,,,,,,,,,,,,,,,,,,,,,,,,,,,,,,,,,,,,,,,,,,,,,,,,,,,,,,,,,,,,,,,,,,,,,,,,,,
MARC1 G>A	Negative (Down)	REACTOME_ECM_PROTEOGLYCANS	-2.28581	0	0.030635	ITGB1,LAMA5,TNXB,LAMB2,LUM,BGN,TNC,LAMB1,LAMC1,DCN,COL1A1,VTN,COL1A2,COL2A1,COL4A2,COL4A1,COL5A3,COL6A2,COL6A1,COL5A2,ITGAV,COL6A6,AGRN,,,,,,,,,,,,,,,,,,,,,,,,,,,,,,,,,,,,,,,,,,,,,,,,,,,,,,,,,,,,,,,,,,,,,,,,,,,,,,,,,,,,,,,,,,,,,,,,,,,,,,,,,,,,,,,,,,,,,,,,,,,,,,,
HSD17B13 T>TA	Negative (Down)	GSE7852_TREG_VS_TCONV_THYMUS_UP	-1.98591	0	0.0307265	SRGN,ITGB1,TPI1,LAMB2,GSTO1,PROS1,HUWE1,HLA-B,ENO3,TTN,LIMA1,LGALS3,CSRP2,PRKRA,TMEM126A,S100A6,CASP1,ALDOC,S100A4,FCGR2B,BID,MAPRE2,S100A10,RAB8B,,,,,,,,,,,,,,,,,,,,,,,,,,,,,,,,,,,,,,,,,,,,,,,,,,,,,,,,,,,,,,,,,,,,,,,,,,,,,,,,,,,,,,,,,,,,,,,,,,,,,,,,,,,,,,,,,,,,,,,,,,,,,,,,,,,,,,,,
HSD17B13 T>TA	Negative (Down)	GSE7218_IGM_VS_IGG_SIGNAL_THGOUGH_ANTIGEN_BCELL_DN	-1.98456	0	0.0308574	GSDMD,DBNL,TRAFD1,SERPINB9,IFI35,IFIT3,ICAM1,TAPBP,OXLD1,CASP7,ALB,PSME1,SERPING1,LAP3,B2M,,,,,,,,,,,,,,,,,,,,,,,,,,,,,,,,,,,,,,,,,,,,,,,,,,,,,,,,,,,,,,,,,,,,,,,,,,,,,,,,,,,,,,,,,,,,,,,,,,,,,,,,,,,,,,,,,,,,,,,,,,,,,,,,,,,,,,,,,,,,,,,,,
HSD17B13 T>TA	Negative (Down)	GO_ADAPTIVE_IMMUNE_RESPONSE_BASED_ON_SOMATIC_RECOMBINATION_OF_IMMUNE_RECEPTORS_BUILT_FROM_IMMUNOGLOBULIN_SUPERFAMILY_DOMAINS	-1.98894	0	0.030919	C1QB,IGHM,C1S,CLEC4M,CFI,PRF1,C4BPA,IGKV3D-11,C4BPB,TCIRG1,ICAM1,JCHAIN,C4B,PYCARD,HPX,C6,C9,C1RL,FADD,B2M,CTSC,MBL2,CD74,HLA-DRB4,ANXA1,DBNL,ERAP2,SWAP70,IGLC6,IGKV1-5,NFKB2,IGLL5,DLG1,CEACAM1,IGKV4-1,SERPING1,HPRT1,IGKV2D-26,HLA-DRB1,IGKV3-20,,,,,,,,,,,,,,,,,,,,,,,,,,,,,,,,,,,,,,,,,,,,,,,,,,,,,,,,,,,,,,,,,,,,,,,,,,,,,,,,,,,,,,,,,,,,,,,,,,,,,,,,,,,,,,,,,,,,,,,,
HSD17B13 T>TA	Negative (Down)	REACTOME_RESPONSE_TO_ELEVATED_PLATELET_CYTOSOLIC_CA2	-1.98325	0	0.0309465	LGALS3BP,SERPINA3,APP,ORM1,PROS1,OLA1,A1BG,KNG1,CLEC3B,APOH,TMSB4X,CFL1,LAMP2,FLNA,FAM3C,SRGN,HSPA5,AHSG,ANXA5,SERPINF2,PPBP,ACTN4,SYTL4,MANF,TF,ALB,PECAM1,CALU,SERPING1,TAGLN2,ALDOA,HRG,PFN1,PPIA,PF4,,,,,,,,,,,,,,,,,,,,,,,,,,,,,,,,,,,,,,,,,,,,,,,,,,,,,,,,,,,,,,,,,,,,,,,,,,,,,,,,,,,,,,,,,,,,,,,,,,,,,,,,,,,,,,,,,,,,,,,,,,,,,
HSD17B13 T>TA	Negative (Down)	REACTOME_BINDING_AND_UPTAKE_OF_LIGANDS_BY_SCAVENGER_RECEPTORS	-1.97904	0	0.0310054	AMBP,IGKV1-5,HP,HSP90B1,JCHAIN,HPX,FTH1,ALB,IGKV4-1,IGKV1-33,CALR,APOE,APOL1,IGKV3-20,FTL,,,,,,,,,,,,,,,,,,,,,,,,,,,,,,,,,,,,,,,,,,,,,,,,,,,,,,,,,,,,,,,,,,,,,,,,,,,,,,,,,,,,,,,,,,,,,,,,,,,,,,,,,,,,,,,,,,,,,,,,,,,,,,,,,,,,,,,,,,,,,,,,,
HSD17B13 T>TA	Negative (Down)	GNF2_PTPN6	-1.98619	0.00182482	0.0311076	HLA-B,ANXA11,HLA-C,HLA-A,LSP1,GMIP,ARHGAP25,TAPBP,ARHGDIB,HCLS1,LRRFIP1,CRLF3,B2M,,,,,,,,,,,,,,,,,,,,,,,,,,,,,,,,,,,,,,,,,,,,,,,,,,,,,,,,,,,,,,,,,,,,,,,,,,,,,,,,,,,,,,,,,,,,,,,,,,,,,,,,,,,,,,,,,,,,,,,,,,,,,,,,,,,,,,,,,,,,,,,,,,,
HSD17B13 T>TA	Negative (Down)	ESC_V6.5_UP_EARLY.V1_DN	-1.97942	0	0.0313396	APP,GPX2,TAGLN,ANXA1,GSTP1,ANXA5,SLC41A3,SERPINF2,BGN,FHL2,AEBP1,CALML4,FBLN2,TUBB6,SULT1E1,S100A6,S100A4,IGFBP7,B2M,,,,,,,,,,,,,,,,,,,,,,,,,,,,,,,,,,,,,,,,,,,,,,,,,,,,,,,,,,,,,,,,,,,,,,,,,,,,,,,,,,,,,,,,,,,,,,,,,,,,,,,,,,,,,,,,,,,,,,,,,,,,,,,,,,,,,,,,,,,,,
HSD17B13 T>TA	Negative (Down)	WANG_ESOPHAGUS_CANCER_VS_NORMAL_UP	-1.98669	0	0.0314427	IFITM3,SRGN,GPX2,C1S,SDC4,LUM,GSTO1,ANXA5,THY1,SRI,HLA-A,IFI30,KNG1,EIF1,JCHAIN,LASP1,COL5A2,PECAM1,CALU,SERPING1,IGFBP7,PF4,,,,,,,,,,,,,,,,,,,,,,,,,,,,,,,,,,,,,,,,,,,,,,,,,,,,,,,,,,,,,,,,,,,,,,,,,,,,,,,,,,,,,,,,,,,,,,,,,,,,,,,,,,,,,,,,,,,,,,,,,,,,,,,,,,,,,,,,,,
HSD17B13 T>TA	Negative (Down)	BASSO_CD40_SIGNALING_UP	-1.97639	0	0.0314922	SRGN,CD74,HLA-DRB4,STAT1,KRT7,CAPG,IFI30,HSP90B1,NFKB2,ICAM1,LGALS1,TMSB4X,HLA-DRB1,,,,,,,,,,,,,,,,,,,,,,,,,,,,,,,,,,,,,,,,,,,,,,,,,,,,,,,,,,,,,,,,,,,,,,,,,,,,,,,,,,,,,,,,,,,,,,,,,,,,,,,,,,,,,,,,,,,,,,,,,,,,,,,,,,,,,,,,,,,,,,,,,,,
HSD17B13 T>TA	Negative (Down)	GGCAGCT_MIR22	-1.97436	0	0.0315213	RAB5B,CENPV,TAGLN,CLIC4,CCDC47,OLA1,LAMC1,MAPK14,LPP,IPO7,RBM3,HERC4,CTIF,LGALS1,DNAJC7,BIN1,OGN,DPYSL3,ARFIP2,SEPHS1,FTL,,,,,,,,,,,,,,,,,,,,,,,,,,,,,,,,,,,,,,,,,,,,,,,,,,,,,,,,,,,,,,,,,,,,,,,,,,,,,,,,,,,,,,,,,,,,,,,,,,,,,,,,,,,,,,,,,,,,,,,,,,,,,,,,,,,,,,,,,,,
HSD17B13 T>TA	Positive (Up)	OSMAN_BLADDER_CANCER_DN	1.87641	0	0.031587	EIF4A2,MTCH1,COL18A1,RPL3,FKBP15,RPL10,DIABLO,MRPS14,RPLP0,RPL10A,CCAR2,RPS4X,RPL7A,RPS16,RPL18A,RPS18,RPS3,RPL14,RPL13,RPL38,RPL15,RPS11,RPS10,RPS13,NAA10,RPS6,RPL22,RPA1,RPL13A,RPL35A,SEPTIN6,RPL23A,MTHFS,RPS3A,SAFB,ARFGAP2,VWA8,EEF1G,RPS25,RPL24,RPS20,HNRNPC,RPL29,RPS24,,,,,,,,,,,,,,,,,,,,,,,,,,,,,,,,,,,,,,,,,,,,,,,,,,,,,,,,,,,,,,,,,,,,,,,,,,,,,,,,,,,,,,,,,,,,,,,,,,,,,,,,,,,,,,,,,,,,
HSD17B13 T>TA	Negative (Down)	MARKEY_RB1_ACUTE_LOF_DN	-1.97947	0	0.0317366	C1QB,LGALS3BP,APP,SP100,GMFG,CTSZ,ITGB2,HP,MT1X,IFI35,NDRG2,CFP,NDRG1,IFIT3,PSMB10,PRDX5,CYP4V2,NAMPT,AP3S1,RAB8B,EGLN1,SRGN,STAT1,KRT7,SERPINB9,ISG15,HLA-A,SOD2,PSMB9,TAPBP,OGN,CMPK2,SERPING1,HCLS1,ALDOC,LCP1,FERMT3,LGMN,,,,,,,,,,,,,,,,,,,,,,,,,,,,,,,,,,,,,,,,,,,,,,,,,,,,,,,,,,,,,,,,,,,,,,,,,,,,,,,,,,,,,,,,,,,,,,,,,,,,,,,,,,,,,,,,,,,,,,,,,,
HSD17B13 T>TA	Negative (Down)	GNF2_TNFRSF1B	-1.98034	0	0.0317513	ITGB2,CNPY3,TCIRG1,GMIP,CFP,AIF1,TYMP,PYCARD,PPT1,PECAM1,COTL1,CASP1,S100A4,SH3BGRL3,,,,,,,,,,,,,,,,,,,,,,,,,,,,,,,,,,,,,,,,,,,,,,,,,,,,,,,,,,,,,,,,,,,,,,,,,,,,,,,,,,,,,,,,,,,,,,,,,,,,,,,,,,,,,,,,,,,,,,,,,,,,,,,,,,,,,,,,,,,,,,,,,,
HSD17B13 T>TA	Negative (Down)	BERTUCCI_MEDULLARY_VS_DUCTAL_BREAST_CANCER_UP	-1.97223	0.0017762	0.0319001	C1S,C1orf174,PUS1,TRAFD1,SOD2,PSMB10,NFKB2,ICAM1,PSMB9,TYMP,AGMAT,PSMA5,PPA1,RFX5,C1RL,ANXA7,APOE,LAP3,RPS21,GYG1,,,,,,,,,,,,,,,,,,,,,,,,,,,,,,,,,,,,,,,,,,,,,,,,,,,,,,,,,,,,,,,,,,,,,,,,,,,,,,,,,,,,,,,,,,,,,,,,,,,,,,,,,,,,,,,,,,,,,,,,,,,,,,,,,,,,,,,,,,,,
HSD17B13 T>TA	Negative (Down)	GO_T_CELL_MIGRATION	-1.97438	0	0.0319485	PYCARD,APP,FADD,F11R,AIF1,RHOA,ICAM1,,,,,,,,,,,,,,,,,,,,,,,,,,,,,,,,,,,,,,,,,,,,,,,,,,,,,,,,,,,,,,,,,,,,,,,,,,,,,,,,,,,,,,,,,,,,,,,,,,,,,,,,,,,,,,,,,,,,,,,,,,,,,,,,,,,,,,,,,,,,,,,,,,,,,,,,,
HSD17B13 T>TA	Negative (Down)	POOLA_INVASIVE_BREAST_CANCER_UP	-1.96968	0	0.0326059	SRGN,FKBP11,IGHM,CD74,ITGB2,SERPINA6,NID2,ARHGAP25,AIF1,CALU,COTL1,HCLS1,CTSC,DSC2,HLA-DRB1,,,,,,,,,,,,,,,,,,,,,,,,,,,,,,,,,,,,,,,,,,,,,,,,,,,,,,,,,,,,,,,,,,,,,,,,,,,,,,,,,,,,,,,,,,,,,,,,,,,,,,,,,,,,,,,,,,,,,,,,,,,,,,,,,,,,,,,,,,,,,,,,,
HSD17B13 T>TA	Negative (Down)	GSE25123_CTRL_VS_IL4_AND_ROSIGLITAZONE_STIM_MACROPHAGE_UP	-1.96227	0	0.0336423	YWHAB,ASH2L,HMGB1,LAMC1,NDRG2,PPP1R18,SERPINA7,LMNB1,RNF213,ARHGDIB,ERC1,B2M,PRKAB2,WDR18,SIGMAR1,ANXA5,HLA-C,EPS15L1,RHOA,VAPB,HNRNPH1,PSME3,DNAJB11,EVL,ALDH18A1,PFN1,,,,,,,,,,,,,,,,,,,,,,,,,,,,,,,,,,,,,,,,,,,,,,,,,,,,,,,,,,,,,,,,,,,,,,,,,,,,,,,,,,,,,,,,,,,,,,,,,,,,,,,,,,,,,,,,,,,,,,,,,,,,,,,,,,,,,,
HSD17B13 T>TA	Negative (Down)	GO_REGULATION_OF_HUMORAL_IMMUNE_RESPONSE	-1.96305	0	0.0336639	C1QB,C1S,PROS1,IGLC6,CD5L,CFI,IGKV1-5,C4BPA,IGKV3D-11,C4BPB,F2,CFP,C4B,VTN,HPX,C6,CFHR1,C9,IGKV4-1,SERPING1,IGKV3-20,,,,,,,,,,,,,,,,,,,,,,,,,,,,,,,,,,,,,,,,,,,,,,,,,,,,,,,,,,,,,,,,,,,,,,,,,,,,,,,,,,,,,,,,,,,,,,,,,,,,,,,,,,,,,,,,,,,,,,,,,,,,,,,,,,,,,,,,,,,
HSD17B13 T>TA	Negative (Down)	GNF2_SELL	-1.96495	0.00179856	0.0337247	RNASET2,GMFG,ARHGDIB,CASP1,HLA-B,HCLS1,CNPY3,LRRFIP1,TCIRG1,LSP1,GMIP,B2M,,,,,,,,,,,,,,,,,,,,,,,,,,,,,,,,,,,,,,,,,,,,,,,,,,,,,,,,,,,,,,,,,,,,,,,,,,,,,,,,,,,,,,,,,,,,,,,,,,,,,,,,,,,,,,,,,,,,,,,,,,,,,,,,,,,,,,,,,,,,,,,,,,,,
HSD17B13 T>TA	Positive (Up)	GSE2405_0H_VS_9H_A_PHAGOCYTOPHILUM_STIM_NEUTROPHIL_DN	1.86843	0	0.0337642	ARF1,RPL30,RPL3,GDI2,RPLP0,HNRNPU,NUCKS1,RPL9,RPL7,RPS4X,RPL7A,RPS16,RPS19,RPL18A,RPS18,RPL38,RPS11,RPS10,RAB2A,RPS9,DYNLT1,RPS8,RPL23,RPS6,RPL22,RPL13A,RPS3A,EEF1G,HADHA,PSMA1,RPL24,SRSF3,RPL27,NDUFB6,RPL10,RPL11,RPS3,RPL14,RPL13,RPS2,RPL18,RPL23A,RPS26,RPS25,ARPC2,RPS29,RPL27A,EIF3H,HNRNPC,RAN,,,,,,,,,,,,,,,,,,,,,,,,,,,,,,,,,,,,,,,,,,,,,,,,,,,,,,,,,,,,,,,,,,,,,,,,,,,,,,,,,,,,,,,,,,,,,,,,,,,,,,,…
HSD17B13 T>TA	Negative (Down)	ZHONG_SECRETOME_OF_LUNG_CANCER_AND_FIBROBLAST	-1.96347	0	0.0339167	LGALS3BP,APP,SET,TINAGL1,SDC4,SERPINC1,YWHAB,GSTP1,GLO1,CTSZ,PEBP1,CAPG,HMGB1,ENO1,ENO3,HSP90B1,LGALS4,PSMB4,YWHAQ,APOH,ARHGDIA,LMNA,ME1,FAM3C,NPM1,TPI1,AHSG,GSTO1,BGN,ACTN4,PRDX6,YWHAZ,RHOA,PSMA5,MTAP,TF,NPC2,GLOD4,NUCB1,CALR,P4HB,LAP3,HPRT1,ALDOA,TPT1,,,,,,,,,,,,,,,,,,,,,,,,,,,,,,,,,,,,,,,,,,,,,,,,,,,,,,,,,,,,,,,,,,,,,,,,,,,,,,,,,,,,,,,,,,,,,,,,,,,,,,,,,,,,,,,,,,,
HSD17B13 T>TA	Negative (Down)	GO_REGULATION_OF_DNA_BINDING_TRANSCRIPTION_FACTOR_ACTIVITY	-1.96508	0	0.0341426	PSMD10,APP,SP100,TRADD,ITGB2,PARK7,SRI,CLU,ICAM1,PYCARD,PRDX2,DDRGK1,TMSB4X,FLNA,TRIM25,CHP1,LRRFIP1,ERC1,EGLN1,USP7,NPM1,UBE2I,EIF2AK2,COMMD1,MAPK14,AGT,NFKB1,NFKB2,COPS5,OTULIN,UBE2N,TERF2IP,HCLS1,KRAS,UBE2V1,TLR3,HSPA1B,,,,,,,,,,,,,,,,,,,,,,,,,,,,,,,,,,,,,,,,,,,,,,,,,,,,,,,,,,,,,,,,,,,,,,,,,,,,,,,,,,,,,,,,,,,,,,,,,,,,,,,,,,,,,,,,,,,,,,,,,,,
HSD17B13 T>TA	Positive (Up)	MODULE_235	1.86434	0	0.0350597	OAT,AHCY,GPT,PYGL,CYP3A4,PEPD,HMGCL,CBS,KYNU,UGT2B10,SDS,PTGIS,GOT1,GOT2,AKR1C3,MAT1A,ASS1,QDPR,GLUD1,UGDH,GCLC,MTHFD1,PAH,AGXT,MGLL,UGT2B7,,,,,,,,,,,,,,,,,,,,,,,,,,,,,,,,,,,,,,,,,,,,,,,,,,,,,,,,,,,,,,,,,,,,,,,,,,,,,,,,,,,,,,,,,,,,,,,,,,,,,,,,,,,,,,,,,,,,,,,,,,,,,,,,,,,,,,
HSD17B13 T>TA	Positive (Up)	GO_CELLULAR_MODIFIED_AMINO_ACID_METABOLIC_PROCESS	1.86244	0	0.0355161	DMGDH,AHCY,SHMT2,CPQ,SHMT1,HPN,MGST1,OPLAH,FTCD,CRYM,GAMT,BHMT2,GSS,GSR,GOT2,MTHFS,HOGA1,ASS1,GATM,BHMT,GCLC,POR,ALDH5A1,NAT8,MTHFD1,GSTA2,SARDH,SERINC1,ALDH7A1,CRAT,ALDH9A1,PCYOX1,,,,,,,,,,,,,,,,,,,,,,,,,,,,,,,,,,,,,,,,,,,,,,,,,,,,,,,,,,,,,,,,,,,,,,,,,,,,,,,,,,,,,,,,,,,,,,,,,,,,,,,,,,,,,,,,,,,,,,,,,,,,,,,,
HSD17B13 T>TA	Positive (Up)	GSE37301_LYMPHOID_PRIMED_MPP_VS_CD4_TCELL_UP	1.86085	0	0.0357601	GATM,PCCA,COL5A3,SSR3,SFXN3,HMGCS2,FMO5,TXNDC15,HIBCH,PGM1,KPNA1,,,,,,,,,,,,,,,,,,,,,,,,,,,,,,,,,,,,,,,,,,,,,,,,,,,,,,,,,,,,,,,,,,,,,,,,,,,,,,,,,,,,,,,,,,,,,,,,,,,,,,,,,,,,,,,,,,,,,,,,,,,,,,,,,,,,,,,,,,,,,,,,,,,,,
HSD17B13 T>TA	Positive (Up)	GSE37533_UNTREATED_VS_PIOGLIZATONE_TREATED_CD4_TCELL_PPARG2_AND_FOXP3_TRASDUCED_UP	1.86126	0.00424628	0.0358073	PCYT2,H6PD,MAOA,ESRP2,IVD,KRT78,BBOX1,SKIV2L,DDX51,UPB1,SLC27A5,,,,,,,,,,,,,,,,,,,,,,,,,,,,,,,,,,,,,,,,,,,,,,,,,,,,,,,,,,,,,,,,,,,,,,,,,,,,,,,,,,,,,,,,,,,,,,,,,,,,,,,,,,,,,,,,,,,,,,,,,,,,,,,,,,,,,,,,,,,,,,,,,,,,,
HSD17B13 T>TA	Positive (Up)	GO_CYTOPLASMIC_TRANSLATION	1.85929	0	0.0361465	EIF4A2,EIF4A1,RPL30,RPL11,RPLP0,RPL10A,RPL8,RPL9,RPL6,RPL18A,DPH3,EIF4EBP1,RPL36,RPL38,RPL15,RPL18,RPL22,RPL13A,RPL35A,EEF2,EIF2S2,RPS26,EIF3K,RPS29,EIF3L,EIF3G,RPL24,EIF3H,RPL26,RPL29,EIF3C,EIF3D,EIF3B,,,,,,,,,,,,,,,,,,,,,,,,,,,,,,,,,,,,,,,,,,,,,,,,,,,,,,,,,,,,,,,,,,,,,,,,,,,,,,,,,,,,,,,,,,,,,,,,,,,,,,,,,,,,,,,,,,,,,,,,,,,,,,,
HSD17B13 T>TA	Positive (Up)	MORF_EPHA7	1.85786	0.00448431	0.0364325	SEC14L2,BHMT,AKR1D1,HSD17B2,TEKT2,UGT2B4,,,,,,,,,,,,,,,,,,,,,,,,,,,,,,,,,,,,,,,,,,,,,,,,,,,,,,,,,,,,,,,,,,,,,,,,,,,,,,,,,,,,,,,,,,,,,,,,,,,,,,,,,,,,,,,,,,,,,,,,,,,,,,,,,,,,,,,,,,,,,,,,,,,,,,,,,,
HSD17B13 T>TA	Negative (Down)	ICHIBA_GRAFT_VERSUS_HOST_DISEASE_D7_UP	-1.95375	0	0.036715	FKBP11,C1QB,LGALS3BP,SERPINA3,CD5L,GIMAP4,IFI35,IFIT3,PSMB10,ICAM1,TMSB4X,NAMPT,CD14,CLIC1,CD74,STAT1,TAP2,ISG15,PSMB9,TAPBP,PKM,KRT18,PSME1,HLA-DRA,FKBP5,,,,,,,,,,,,,,,,,,,,,,,,,,,,,,,,,,,,,,,,,,,,,,,,,,,,,,,,,,,,,,,,,,,,,,,,,,,,,,,,,,,,,,,,,,,,,,,,,,,,,,,,,,,,,,,,,,,,,,,,,,,,,,,,,,,,,,,
HSD17B13 T>TA	Positive (Up)	GSE3720_UNSTIM_VS_PMA_STIM_VD2_GAMMADELTA_TCELL_UP	1.85579	0.00236967	0.0369554	GFM1,RPL30,RPL3,RPLP0,THUMPD1,RPL10A,RPS3,SARAF,RPS2,RPL18,RPS10,RPS9,RPL23,ACOT13,SEPTIN6,RPL23A,PAICS,KRT72,RPS26,EEF1A1,RGS10,RPL24,RPL27,RPS20,RPL29,,,,,,,,,,,,,,,,,,,,,,,,,,,,,,,,,,,,,,,,,,,,,,,,,,,,,,,,,,,,,,,,,,,,,,,,,,,,,,,,,,,,,,,,,,,,,,,,,,,,,,,,,,,,,,,,,,,,,,,,,,,,,,,,,,,,,,,
HSD17B13 T>TA	Negative (Down)	SERVITJA_ISLET_HNF1A_TARGETS_UP	-1.95096	0	0.0370299	IFITM3,C1QB,C1S,ITGB2,DPT,CAPG,THY1,AEBP1,NDRG2,CNN2,LGALS3,UCHL1,LGALS1,ARHGDIB,SNCG,APOE,CTSC,SNCA,ANXA1,BGN,HLA-A,RNASE1,COL6A1,COL5A2,ITGA7,VIM,FBN1,GALK1,,,,,,,,,,,,,,,,,,,,,,,,,,,,,,,,,,,,,,,,,,,,,,,,,,,,,,,,,,,,,,,,,,,,,,,,,,,,,,,,,,,,,,,,,,,,,,,,,,,,,,,,,,,,,,,,,,,,,,,,,,,,,,,,,,,,
HSD17B13 T>TA	Negative (Down)	ISRE_01	-1.95398	0	0.0370558	GSDMD,RBM39,GRIPAP1,GPX1,NUFIP2,HLA-C,ISG15,SORBS1,TCIRG1,LSP1,AIF1,IFIT3,TAPBP,PSMA5,SH3BGRL,EHD4,GNB4,CCDC6,ERC1,XAF1,B2M,,,,,,,,,,,,,,,,,,,,,,,,,,,,,,,,,,,,,,,,,,,,,,,,,,,,,,,,,,,,,,,,,,,,,,,,,,,,,,,,,,,,,,,,,,,,,,,,,,,,,,,,,,,,,,,,,,,,,,,,,,,,,,,,,,,,,,,,,,,
HSD17B13 T>TA	Positive (Up)	MODULE_154	1.8543	0.00443459	0.0372014	EIF2B3,CSTA,MAOA,TRIM29,AKR1C1,COL7A1,FASN,KRT1,AKR1C3,KRT5,LGALS7,SERPINB5,,,,,,,,,,,,,,,,,,,,,,,,,,,,,,,,,,,,,,,,,,,,,,,,,,,,,,,,,,,,,,,,,,,,,,,,,,,,,,,,,,,,,,,,,,,,,,,,,,,,,,,,,,,,,,,,,,,,,,,,,,,,,,,,,,,,,,,,,,,,,,,,,,,,
HSD17B13 T>TA	Positive (Up)	FLOTHO_PEDIATRIC_ALL_THERAPY_RESPONSE_UP	1.85372	0.00441501	0.0372377	RPS9,RPS6,RPL22,RPLP0,RPL13A,EEF2,RPL7,EEF1G,AKAP13,RPS16,RPS19,RAB14,RPL27,RPS20,,,,,,,,,,,,,,,,,,,,,,,,,,,,,,,,,,,,,,,,,,,,,,,,,,,,,,,,,,,,,,,,,,,,,,,,,,,,,,,,,,,,,,,,,,,,,,,,,,,,,,,,,,,,,,,,,,,,,,,,,,,,,,,,,,,,,,,,,,,,,,,,,,
HSD17B13 T>TA	Negative (Down)	GSE42724_NAIVE_BCELL_VS_PLASMABLAST_UP	-1.94914	0	0.0374066	LGALS3BP,MVP,NEXN,IFI35,IFIT3,TYMP,CASP1,TRIM25,APOL1,GBP1,DTX3L,STAT1,MX1,TAP2,EIF2AK2,TRAFD1,ISG15,NMI,PSMB9,BST2,OAS2,PSME1,CMPK2,SERPING1,LAP3,GCLM,XAF1,SQSTM1,TLR3,,,,,,,,,,,,,,,,,,,,,,,,,,,,,,,,,,,,,,,,,,,,,,,,,,,,,,,,,,,,,,,,,,,,,,,,,,,,,,,,,,,,,,,,,,,,,,,,,,,,,,,,,,,,,,,,,,,,,,,,,,,,,,,,,,,
HSD17B13 T>TA	Negative (Down)	GSE557_CIITA_KO_VS_I_AB_KO_DC_UP	-1.95105	0	0.0374669	FKBP11,APP,SURF1,GMFG,HLA-B,SERPINB9,PBXIP1,SRI,CFP,CKAP4,LGALS4,MARCKS,PDLIM2,DDRGK1,NPC2,XAF1,,,,,,,,,,,,,,,,,,,,,,,,,,,,,,,,,,,,,,,,,,,,,,,,,,,,,,,,,,,,,,,,,,,,,,,,,,,,,,,,,,,,,,,,,,,,,,,,,,,,,,,,,,,,,,,,,,,,,,,,,,,,,,,,,,,,,,,,,,,,,,,,
HSD17B13 T>TA	Positive (Up)	REACTOME_PHASE_II_CONJUGATION_OF_COMPOUNDS	1.85109	0	0.037792	AHCY,MGST3,MGST1,ACSM2A,ACSM5,GLYAT,MAT2B,OPLAH,ACSM2B,SULT1A1,ABHD10,MAT2A,ESD,UGT1A4,SULT1A4,SULT2A1,SULT1A2,UGT2B10,GLYATL1,GSS,UGT2B15,MAT1A,UGDH,GCLC,GSTA2,CYP1A2,UGT2B4,UGT2B7,,,,,,,,,,,,,,,,,,,,,,,,,,,,,,,,,,,,,,,,,,,,,,,,,,,,,,,,,,,,,,,,,,,,,,,,,,,,,,,,,,,,,,,,,,,,,,,,,,,,,,,,,,,,,,,,,,,,,,,,,,,,,,,,,,,,
HSD17B13 T>TA	Positive (Up)	GSE9006_TYPE_1_DIABETES_AT_DX_VS_4MONTH_POST_DX_PBMC_DN	1.8505	0	0.037828	RPL21,MGST3,MCCC1,RPL10A,COQ6,HMGCL,RPL7A,RPS16,EIF3K,RPS29,RGS10,RPL24,RPL27,RPS10,RPS13,CCDC51,,,,,,,,,,,,,,,,,,,,,,,,,,,,,,,,,,,,,,,,,,,,,,,,,,,,,,,,,,,,,,,,,,,,,,,,,,,,,,,,,,,,,,,,,,,,,,,,,,,,,,,,,,,,,,,,,,,,,,,,,,,,,,,,,,,,,,,,,,,,,,,,
HSD17B13 T>TA	Negative (Down)	GSE21927_SPLEEN_C57BL6_VS_4T1_TUMOR_BALBC_MONOCYTES_DN	-1.94719	0	0.0378868	IFITM3,FKBP11,LGALS3BP,SP100,ECE1,ASH2L,MT1X,IFI35,IFIT3,PSMD7,DAG1,APOL1,NDUFV2,HMGN2,GBP1,HMGN1,GSDMD,EIF5A,ATG3,MX1,EIF2AK2,TRAFD1,ISG15,NMI,BST2,PSMA5,CEACAM1,EHD4,OAS2,PSME1,MT1G,MT1H,LAP3,XAF1,IGKV3-20,CHMP5,,,,,,,,,,,,,,,,,,,,,,,,,,,,,,,,,,,,,,,,,,,,,,,,,,,,,,,,,,,,,,,,,,,,,,,,,,,,,,,,,,,,,,,,,,,,,,,,,,,,,,,,,,,,,,,,,,,,,,,,,,,,
HSD17B13 T>TA	Positive (Up)	GO_ALPHA_AMINO_ACID_BIOSYNTHETIC_PROCESS	1.85112	0	0.0379818	OAT,GOT1,SHMT2,GLS2,BHMT2,SHMT1,GOT2,MRI1,ASS1,GLUD1,BHMT,CPS1,MTHFD1,CBS,PAH,AGXT,GLUL,AASS,OTC,,,,,,,,,,,,,,,,,,,,,,,,,,,,,,,,,,,,,,,,,,,,,,,,,,,,,,,,,,,,,,,,,,,,,,,,,,,,,,,,,,,,,,,,,,,,,,,,,,,,,,,,,,,,,,,,,,,,,,,,,,,,,,,,,,,,,,,,,,,,,
HSD17B13 T>TA	Positive (Up)	GO_URONIC_ACID_METABOLIC_PROCESS	1.84817	0.00436681	0.0383872	ABHD10,DCXR,UGT2B15,SORD,UGT2B4,UGT1A4,UGT2B7,,,,,,,,,,,,,,,,,,,,,,,,,,,,,,,,,,,,,,,,,,,,,,,,,,,,,,,,,,,,,,,,,,,,,,,,,,,,,,,,,,,,,,,,,,,,,,,,,,,,,,,,,,,,,,,,,,,,,,,,,,,,,,,,,,,,,,,,,,,,,,,,,,,,,,,,,
HSD17B13 T>TA	Positive (Up)	GO_NEUROTRANSMITTER_METABOLIC_PROCESS	1.8467	0	0.0384596	DMGDH,HSP90AB1,MAOB,SHMT2,MAOA,SHMT1,ABAT,GLYAT,GCSH,SDS,PTGIS,INSR,AMT,TRPV1,ASS1,BHMT,POR,ALDH5A1,CPS1,PAH,DPYD,SARDH,RGN,AGXT,ALDH7A1,ALDH9A1,,,,,,,,,,,,,,,,,,,,,,,,,,,,,,,,,,,,,,,,,,,,,,,,,,,,,,,,,,,,,,,,,,,,,,,,,,,,,,,,,,,,,,,,,,,,,,,,,,,,,,,,,,,,,,,,,,,,,,,,,,,,,,,,,,,,,,
HSD17B13 T>TA	Positive (Up)	GO_DRUG_METABOLIC_PROCESS	1.84474	0	0.0385581	HSP90AB1,PRKAG2,ABAT,IDE,FTCD,MT-ATP6,GCSH,AKR7A2,ALDH2,CYP2D6,KYNU,AOX1,HMGCS2,AASS,SULT2A1,GAMT,MCCC2,VKORC1,SDS,PTGIS,ACSL1,BHMT2,MCCC1,AMT,AMPD2,MAT1A,SDHA,CYP27A1,POR,ALDH5A1,PCCA,MTHFD1,BDH1,ACOX1,ALDH1A1,DPYD,PCCB,RGN,SUCLG1,CYP2E1,AGXT,SLC27A5,SLC25A13,ACSS3,OAT,AHCY,ADH1C,MAOB,SHMT2,ADH1B,MAOA,ADH1A,SHMT1,HSD17B4,MRI1,GLYAT,MAT2B,CYP3A4,ADH5,ADH6,SULT1A1,ADH4,HMGCL,MAT2A,CBS,ESD,SLC19A3,…
HSD17B13 T>TA	Positive (Up)	GO_CELLULAR_LIPID_CATABOLIC_PROCESS	1.84534	0	0.038562	SCARB1,PECR,ACADVL,ACAA2,ECI1,ETFB,CROT,CPT2,SCP2,ACADM,ACADS,ACAD10,CYP4A11,ECH1,ADIPOQ,SIRT2,HADHB,ALDH3A2,HADHA,PCCA,ACOX2,ACOX1,IVD,EHHADH,PCCB,ANGPTL3,ACOX3,MGLL,GCDH,ECHS1,PDXDC1,ETFDH,HSD17B4,MGST2,ACACB,ACAT1,SGPL1,HAO1,DECR1,PCK2,PNPLA8,CYP4F3,AKR1C3,SORL1,FABP3,CPS1,ECHDC2,CRAT,LPIN2,,,,,,,,,,,,,,,,,,,,,,,,,,,,,,,,,,,,,,,,,,,,,,,,,,,,,,,,,,,,,,,,,,,,,,,,,,,,,,,,,,,,,,,,,,,,,,,,,,,,,,,,,…
HSD17B13 T>TA	Positive (Up)	GO_POLYSOMAL_RIBOSOME	1.84697	0.00898876	0.0385652	RPL30,PNPT1,RPL11,RPL10A,EEF2,RPL8,RPS26,RPL7A,LARP1,RPL18A,RPS29,RPL24,EIF3H,RPL38,RPL18,,,,,,,,,,,,,,,,,,,,,,,,,,,,,,,,,,,,,,,,,,,,,,,,,,,,,,,,,,,,,,,,,,,,,,,,,,,,,,,,,,,,,,,,,,,,,,,,,,,,,,,,,,,,,,,,,,,,,,,,,,,,,,,,,,,,,,,,,,,,,,,,,
HSD17B13 T>TA	Positive (Up)	MORF_MAP3K14	1.8482	0	0.0385733	SEC14L2,BHMT,PHKG2,TEKT2,UGT2B4,AKR1C4,DSC1,,,,,,,,,,,,,,,,,,,,,,,,,,,,,,,,,,,,,,,,,,,,,,,,,,,,,,,,,,,,,,,,,,,,,,,,,,,,,,,,,,,,,,,,,,,,,,,,,,,,,,,,,,,,,,,,,,,,,,,,,,,,,,,,,,,,,,,,,,,,,,,,,,,,,,,,,
HSD17B13 T>TA	Positive (Up)	CHR10Q26	1.84388	0.00475059	0.0386508	OAT,ECHS1,MGMT,RGS10,ACADSB,LHPP,,,,,,,,,,,,,,,,,,,,,,,,,,,,,,,,,,,,,,,,,,,,,,,,,,,,,,,,,,,,,,,,,,,,,,,,,,,,,,,,,,,,,,,,,,,,,,,,,,,,,,,,,,,,,,,,,,,,,,,,,,,,,,,,,,,,,,,,,,,,,,,,,,,,,,,,,,
HSD17B13 T>TA	Positive (Up)	JECHLINGER_EPITHELIAL_TO_MESENCHYMAL_TRANSITION_DN	1.84564	0.00224215	0.0386591	PC,TSC22D1,JUP,KRT14,MYH9,PKP1,IRF6,THBS1,SERPINB5,,,,,,,,,,,,,,,,,,,,,,,,,,,,,,,,,,,,,,,,,,,,,,,,,,,,,,,,,,,,,,,,,,,,,,,,,,,,,,,,,,,,,,,,,,,,,,,,,,,,,,,,,,,,,,,,,,,,,,,,,,,,,,,,,,,,,,,,,,,,,,,,,,,,,,,
HSD17B13 T>TA	Positive (Up)	REACTOME_FATTY_ACID_METABOLISM	1.84223	0	0.0390635	PECR,ACADVL,ACAA2,ACSM3,ECI1,TECR,PRKAG2,DBI,CROT,CPT2,SCP2,ACADM,ACADS,ACAD10,PTGIS,ACSL1,CYP4A11,ACOT12,ACOT13,ACSL5,ACSL4,PTGR1,HADHB,ALDH3A2,HADHA,ACLY,PCCA,ACOX2,ACOX1,EHHADH,PCCB,ACOT1,ACOX3,PON3,ECHS1,PON1,HSD17B4,HACD3,CYP2C19,ACACB,SLC25A20,CBR4,DECR1,EPHX2,CYP4F3,AKR1C3,ACSF2,CYP2C9,CYP2C8,FASN,CYP1A2,TBXAS1,CRAT,,,,,,,,,,,,,,,,,,,,,,,,,,,,,,,,,,,,,,,,,,,,,,,,,,,,,,,,,,,,,,,,,,,,,,,,,,,…
HSD17B13 T>TA	Negative (Down)	EBAUER_MYOGENIC_TARGETS_OF_PAX3_FOXO1_FUSION	-1.9439	0	0.0392232	MYOM1,MYBPC1,TAGLN,TNNC1,TNNC2,FHL1,TPM1,MYL6B,LDB3,AEBP1,MTSS1,MYLPF,DES,PALMD,MYL1,BIN1,TNNT3,TNNI1,TNNI2,CRYAB,,,,,,,,,,,,,,,,,,,,,,,,,,,,,,,,,,,,,,,,,,,,,,,,,,,,,,,,,,,,,,,,,,,,,,,,,,,,,,,,,,,,,,,,,,,,,,,,,,,,,,,,,,,,,,,,,,,,,,,,,,,,,,,,,,,,,,,,,,,,
HSD17B13 T>TA	Positive (Up)	GSE46606_IRF4_KO_VS_WT_UNSTIM_BCELL_UP	1.83976	0	0.0396126	RPL3,MTMR3,CYP4F3,RPL23A,RPS3A,GNPDA1,RPS19,RPL18A,EIF3H,RPL18,RPS11,SLC25A13,ALDH9A1,,,,,,,,,,,,,,,,,,,,,,,,,,,,,,,,,,,,,,,,,,,,,,,,,,,,,,,,,,,,,,,,,,,,,,,,,,,,,,,,,,,,,,,,,,,,,,,,,,,,,,,,,,,,,,,,,,,,,,,,,,,,,,,,,,,,,,,,,,,,,,,,,,,
HSD17B13 T>TA	Positive (Up)	GO_ORGANIC_ANION_TRANSMEMBRANE_TRANSPORTER_ACTIVITY	1.83982	0.00219298	0.0397964	SLC16A1,SLC2A2,SLC6A12,SLC38A10,AKR1C4,ABCB11,SLC25A15,SFXN3,SFXN1,SLC25A5,SLC37A4,SLC22A7,SLC27A5,SLC25A13,,,,,,,,,,,,,,,,,,,,,,,,,,,,,,,,,,,,,,,,,,,,,,,,,,,,,,,,,,,,,,,,,,,,,,,,,,,,,,,,,,,,,,,,,,,,,,,,,,,,,,,,,,,,,,,,,,,,,,,,,,,,,,,,,,,,,,,,,,,,,,,,,,
HSD17B13 T>TA	Negative (Down)	SCHUETZ_BREAST_CANCER_DUCTAL_INVASIVE_UP	-1.94097	0	0.0401766	FKBP11,COL14A1,TGFB1I1,PROS1,GIMAP4,LAMC1,IFI30,TUBB6,LGALS1,DPYSL3,CASP1,PLS3,TNS3,SRGN,ANXA1,CD93,BGN,ASPN,MAP1B,COL6A2,COL6A1,PECAM1,SERPING1,HCLS1,S100A4,KCTD12,MYL9,FTL,C1QB,NNMT,CFH,C1S,THY1,AEBP1,NID1,FBLN2,NID2,PDLIM2,CALD1,HMOX1,IGFBP7,APOE,GBP1,CD74,HLA-DRB4,LUM,MSN,LAMB1,QKI,PSMB9,DAB2,COL5A2,HLA-DRA,TACC1,HLA-DRB1,FBN1,,,,,,,,,,,,,,,,,,,,,,,,,,,,,,,,,,,,,,,,,,,,,,,,,,,,,,,,,,,,,,,,,,,…
HSD17B13 T>TA	Negative (Down)	RADAEVA_RESPONSE_TO_IFNA1_UP	-1.93926	0	0.0407301	IFITM3,LGALS3BP,CDKN1B,STAT1,TUBB,MX1,HLA-C,ISG15,IFI35,BST2,CASP3,PSME1,CALR,,,,,,,,,,,,,,,,,,,,,,,,,,,,,,,,,,,,,,,,,,,,,,,,,,,,,,,,,,,,,,,,,,,,,,,,,,,,,,,,,,,,,,,,,,,,,,,,,,,,,,,,,,,,,,,,,,,,,,,,,,,,,,,,,,,,,,,,,,,,,,,,,,,
HSD17B13 T>TA	Negative (Down)	GO_ACTIN_FILAMENT_BUNDLE_ORGANIZATION	-1.93781	0	0.0410577	ROCK1,SDC4,ESPN,AIF1,HSP90B1,LIMA1,DPYSL3,STMN1,FLNA,WASF2,DMTN,SWAP70,TPM1,SERPINF2,ACTN4,SORBS1,SHROOM1,BAIAP2,SORBS3,RHOA,MARCKS,ZYX,EVL,LCP1,PFN1,,,,,,,,,,,,,,,,,,,,,,,,,,,,,,,,,,,,,,,,,,,,,,,,,,,,,,,,,,,,,,,,,,,,,,,,,,,,,,,,,,,,,,,,,,,,,,,,,,,,,,,,,,,,,,,,,,,,,,,,,,,,,,,,,,,,,,,
HSD17B13 T>TA	Positive (Up)	GO_LIGASE_ACTIVITY	1.83425	0	0.0411534	ACSS3,SUCLA2,ACSM3,ACSL1,UBA5,ACSM2A,ACSM5,SUCLG1,NAE1,ACSF2,ACSM2B,SLC27A5,,,,,,,,,,,,,,,,,,,,,,,,,,,,,,,,,,,,,,,,,,,,,,,,,,,,,,,,,,,,,,,,,,,,,,,,,,,,,,,,,,,,,,,,,,,,,,,,,,,,,,,,,,,,,,,,,,,,,,,,,,,,,,,,,,,,,,,,,,,,,,,,,,,,
HSD17B13 T>TA	Negative (Down)	GNF2_MCL1	-1.93547	0.00175439	0.0411972	PYCARD,ITGB2,PPT1,PECAM1,CASP1,S100A4,CNPY3,TCIRG1,GMIP,CFP,AIF1,,,,,,,,,,,,,,,,,,,,,,,,,,,,,,,,,,,,,,,,,,,,,,,,,,,,,,,,,,,,,,,,,,,,,,,,,,,,,,,,,,,,,,,,,,,,,,,,,,,,,,,,,,,,,,,,,,,,,,,,,,,,,,,,,,,,,,,,,,,,,,,,,,,,,
HSD17B13 T>TA	Positive (Up)	GO_LIPID_MODIFICATION	1.83475	0	0.0411998	GCDH,PECR,ACADVL,ECHS1,ACAA2,MTMR3,ECI1,ETFDH,HSD17B4,PRKAG2,ETFB,CROT,CYP3A4,ACACB,ADH5,ACAT1,ADH4,CPT2,SCP2,IMPA1,HAO1,BPNT1,PIP4K2C,ACADM,ACADS,ACAD10,DECR1,EPHX2,ECH1,ADIPOQ,HADHB,ALDH3A2,HADHA,CYP2C8,POR,FABP3,ACOX2,ACOX1,IVD,EHHADH,ECHDC2,ACOX3,CYP2E1,CRAT,,,,,,,,,,,,,,,,,,,,,,,,,,,,,,,,,,,,,,,,,,,,,,,,,,,,,,,,,,,,,,,,,,,,,,,,,,,,,,,,,,,,,,,,,,,,,,,,,,,,,,,,,,,,,,,,,,,,
HSD17B13 T>TA	Negative (Down)	GO_MUSCLE_FILAMENT_SLIDING	-1.93641	0	0.0412735	MYL6B,TTN,TNNI1,TNNI2,DMD,TMOD1,MYBPC1,ACTN3,TPM4,ACTN2,TPM2,TNNC1,TNNC2,TPM1,NEB,ACTA1,MYH2,MYL6,ACTC1,DES,MYL1,TNNT1,MYL2,MYL3,TNNT3,VIM,MYH4,MYH7,,,,,,,,,,,,,,,,,,,,,,,,,,,,,,,,,,,,,,,,,,,,,,,,,,,,,,,,,,,,,,,,,,,,,,,,,,,,,,,,,,,,,,,,,,,,,,,,,,,,,,,,,,,,,,,,,,,,,,,,,,,,,,,,,,,,
HSD17B13 T>TA	Positive (Up)	HALLMARK_OXIDATIVE_PHOSPHORYLATION	1.83499	0	0.0413179	ACADVL,SLC25A3,OAT,ECHS1,ACAA2,MAOB,NDUFB6,MGST3,ECI1,COX4I1,ETFDH,TIMM13,COX7A2,ETFB,UQCR10,HSD17B10,PHB2,UQCRH,CYB5R3,AIFM1,PMPCA,NDUFV1,DECR1,NDUFA6,MDH2,ECH1,IMMT,SDHC,COX6C,SDHA,ATP1B1,ACADSB,HADHB,PDP1,GLUD1,HADHA,ALDH6A1,POR,SUCLA2,UQCRQ,NDUFS3,VDAC2,VDAC1,NDUFS1,SUCLG1,UQCRC2,SLC25A5,,,,,,,,,,,,,,,,,,,,,,,,,,,,,,,,,,,,,,,,,,,,,,,,,,,,,,,,,,,,,,,,,,,,,,,,,,,,,,,,,,,,,,,,,,,,,,,,,,,,,,,,,,,…
HSD17B13 T>TA	Positive (Up)	GO_MICROBODY_LUMEN	1.83111	0.00227273	0.0422095	PECR,ARF1,MVK,MGST1,HSD17B4,IDE,CROT,HMGCL,SCP2,HAO1,CRYM,DNM1L,XDH,ATAD1,FIS1,HSDL2,ACSL1,PNPLA8,EPHX2,ECH1,PIPOX,ACSL4,BAAT,DHRS4,VWA8,ALDH3A2,DAO,ACOX2,ACOX1,EHHADH,AGPS,PXMP2,PEX5,ACOX3,AGXT,CRAT,,,,,,,,,,,,,,,,,,,,,,,,,,,,,,,,,,,,,,,,,,,,,,,,,,,,,,,,,,,,,,,,,,,,,,,,,,,,,,,,,,,,,,,,,,,,,,,,,,,,,,,,,,,,,,,,,,,,,,,,,,,,
HSD17B13 T>TA	Negative (Down)	GSE19888_ADENOSINE_A3R_INH_VS_ACT_WITH_INHIBITOR_PRETREATMENT_IN_MAST_CELL_UP	-1.93215	0	0.0427844	IFITM3,CLIC4,CFI,IFI35,IFIT3,PSMB10,RNF213,LAMP2,B2M,MARCHF5,DTX3L,STAT1,TNNC1,MX1,EIF2AK2,SERPINB9,ISG15,NMI,PSMB9,OAS2,NPC2,PSME1,GNB4,CMPK2,XAF1,TLR3,,,,,,,,,,,,,,,,,,,,,,,,,,,,,,,,,,,,,,,,,,,,,,,,,,,,,,,,,,,,,,,,,,,,,,,,,,,,,,,,,,,,,,,,,,,,,,,,,,,,,,,,,,,,,,,,,,,,,,,,,,,,,,,,,,,,,,
HSD17B13 T>TA	Positive (Up)	GO_GLUTAMINE_METABOLIC_PROCESS	1.8288	0.00224215	0.0429759	GLUD1,GLYATL1,ALDH5A1,CPS1,GLS2,PPAT,GMPS,GLUL,NIT2,,,,,,,,,,,,,,,,,,,,,,,,,,,,,,,,,,,,,,,,,,,,,,,,,,,,,,,,,,,,,,,,,,,,,,,,,,,,,,,,,,,,,,,,,,,,,,,,,,,,,,,,,,,,,,,,,,,,,,,,,,,,,,,,,,,,,,,,,,,,,,,,,,,,,,,
HSD17B13 T>TA	Negative (Down)	GSE19888_ADENOSINE_A3R_INH_PRETREAT_AND_ACT_BY_A3R_VS_TCELL_MEMBRANES_ACT_MAST_CELL_UP	-1.92434	0.00166667	0.0438154	IFITM3,GIMAP4,TCIRG1,IFI35,AIF1,IFIT3,SIRPB1,PSMB10,TUBB6,RNF213,DPYSL2,NAMPT,UBXN8,CASP1,TRIM25,BID,MARCHF5,GSDMD,DTX3L,STAT1,CD180,MX1,EIF2AK2,TRAFD1,SERPINB9,ISG15,NMI,PSMB9,TAPBP,BST2,P4HA1,OAS2,NPC2,OAS3,PSME1,GNB4,CMPK2,XAF1,TLR3,,,,,,,,,,,,,,,,,,,,,,,,,,,,,,,,,,,,,,,,,,,,,,,,,,,,,,,,,,,,,,,,,,,,,,,,,,,,,,,,,,,,,,,,,,,,,,,,,,,,,,,,,,,,,,,,,,,,,,,,,
HSD17B13 T>TA	Positive (Up)	GSE14000_TRANSLATED_RNA_VS_MRNA_DC_DN	1.82546	0	0.0439147	RPL30,RPL21,ACSM3,RPL10,RPL23,RPL11,RPS6,RPLP0,RPL13A,RPL23A,RPS25,RPS18,RPS3,PABPC1,RPL18,RPS11,RPS10,SMIM20,RPS13,,,,,,,,,,,,,,,,,,,,,,,,,,,,,,,,,,,,,,,,,,,,,,,,,,,,,,,,,,,,,,,,,,,,,,,,,,,,,,,,,,,,,,,,,,,,,,,,,,,,,,,,,,,,,,,,,,,,,,,,,,,,,,,,,,,,,,,,,,,,,
HSD17B13 T>TA	Positive (Up)	GSE34205_HEALTHY_VS_RSV_INF_INFANT_PBMC_UP	1.8259	0	0.04397	RPL30,RPL3,ABCB1,RPL21,RPL10,AKR1C3,TUFM,TRIM28,ALDH1A1,RPS3,RPL27,ACO1,RPL18,RPS10,,,,,,,,,,,,,,,,,,,,,,,,,,,,,,,,,,,,,,,,,,,,,,,,,,,,,,,,,,,,,,,,,,,,,,,,,,,,,,,,,,,,,,,,,,,,,,,,,,,,,,,,,,,,,,,,,,,,,,,,,,,,,,,,,,,,,,,,,,,,,,,,,,
HSD17B13 T>TA	Negative (Down)	MODULE_75	-1.92499	0	0.043972	IFITM3,LGALS3BP,ORM1,GMFG,ITGB2,HP,PRF1,C4BPA,C4BPB,LSP1,CLU,PTMS,EPS8,C4B,ARHGDIB,NAMPT,B2M,CTSC,FGB,GPX2,GPX1,GPX3,HLA-B,HLA-C,IL16,HLA-A,F2,AZGP1,CEACAM1,SERPING1,CFH,C1S,CD5L,CFI,CAPG,CFP,AIF1,VTN,C6,C9,APOE,GBP1,STAT1,MX1,ISG15,PPBP,PSMB9,BST2,DAB2,CFHR1,HLA-DRA,PF4,,,,,,,,,,,,,,,,,,,,,,,,,,,,,,,,,,,,,,,,,,,,,,,,,,,,,,,,,,,,,,,,,,,,,,,,,,,,,,,,,,,,,,,,,,,,,,,,,,,,,,,,,,,,
HSD17B13 T>TA	Negative (Down)	IRF2_01	-1.92573	0.00178253	0.0440466	UPF2,GSDMD,DTX3L,ROCK1,CUL2,SORBS1,TCIRG1,PSMB9,TAPBP,BST2,PRDX5,DLG1,CAPRIN1,PSME1,CCDC6,TERF2IP,XAF1,B2M,,,,,,,,,,,,,,,,,,,,,,,,,,,,,,,,,,,,,,,,,,,,,,,,,,,,,,,,,,,,,,,,,,,,,,,,,,,,,,,,,,,,,,,,,,,,,,,,,,,,,,,,,,,,,,,,,,,,,,,,,,,,,,,,,,,,,,,,,,,,,,
HSD17B13 T>TA	Negative (Down)	GSE15624_CTRL_VS_3H_HALOFUGINONE_TREATED_CD4_TCELL_UP	-1.92283	0.00173611	0.0441236	PRKAB2,DNAJC7,ARIH2,TRAFD1,CHP1,MAPK14,XAF1,CLINT1,IFIT3,RAB33B,TMED4,TAPBP,,,,,,,,,,,,,,,,,,,,,,,,,,,,,,,,,,,,,,,,,,,,,,,,,,,,,,,,,,,,,,,,,,,,,,,,,,,,,,,,,,,,,,,,,,,,,,,,,,,,,,,,,,,,,,,,,,,,,,,,,,,,,,,,,,,,,,,,,,,,,,,,,,,,
HSD17B13 T>TA	Negative (Down)	REACTOME_COMPLEMENT_CASCADE	-1.92586	0	0.0444066	C1QB,C1S,PROS1,CFI,IGKV1-5,C4BPA,C4BPB,F2,CFP,C4B,VTN,C6,CFHR1,C9,IGKV4-1,SERPING1,IGKV1-33,IGKV3-20,MBL2,,,,,,,,,,,,,,,,,,,,,,,,,,,,,,,,,,,,,,,,,,,,,,,,,,,,,,,,,,,,,,,,,,,,,,,,,,,,,,,,,,,,,,,,,,,,,,,,,,,,,,,,,,,,,,,,,,,,,,,,,,,,,,,,,,,,,,,,,,,,,
HSD17B13 T>TA	Negative (Down)	CHAUHAN_RESPONSE_TO_METHOXYESTRADIOL_UP	-1.92658	0.0018018	0.0445628	RBM3,PMM2,SRSF2,AHSA1,HMGN2,NME1,UBE2L3,UBE2M,,,,,,,,,,,,,,,,,,,,,,,,,,,,,,,,,,,,,,,,,,,,,,,,,,,,,,,,,,,,,,,,,,,,,,,,,,,,,,,,,,,,,,,,,,,,,,,,,,,,,,,,,,,,,,,,,,,,,,,,,,,,,,,,,,,,,,,,,,,,,,,,,,,,,,,,
HSD17B13 T>TA	Negative (Down)	GO_COMPLEMENT_ACTIVATION	-1.92709	0	0.0447481	C1QB,IGHM,C1S,PROS1,IGLC6,CD5L,CFI,IGKV1-5,C4BPA,IGKV3D-11,C4BPB,F2,CFP,C4B,IGLL5,VTN,C6,CFHR1,C9,C1RL,IGKV4-1,SERPING1,IGKV3-20,MBL2,,,,,,,,,,,,,,,,,,,,,,,,,,,,,,,,,,,,,,,,,,,,,,,,,,,,,,,,,,,,,,,,,,,,,,,,,,,,,,,,,,,,,,,,,,,,,,,,,,,,,,,,,,,,,,,,,,,,,,,,,,,,,,,,,,,,,,,,
HSD17B13 T>TA	Negative (Down)	KHETCHOUMIAN_TRIM24_TARGETS_UP	-1.91718	0.00195313	0.0450465	APP,LGALS3,LGALS1,CASP1,ITGAV,VIM,ICAM1,,,,,,,,,,,,,,,,,,,,,,,,,,,,,,,,,,,,,,,,,,,,,,,,,,,,,,,,,,,,,,,,,,,,,,,,,,,,,,,,,,,,,,,,,,,,,,,,,,,,,,,,,,,,,,,,,,,,,,,,,,,,,,,,,,,,,,,,,,,,,,,,,,,,,,,,,
HSD17B13 T>TA	Negative (Down)	GO_ENDOPLASMIC_RETICULUM_LUMEN	-1.92715	0	0.0451911	APP,COL14A1,PRKCSH,CTSZ,TNC,TXNDC12,LAMC1,CLU,LGALS1,DAG1,B2M,CTSC,PDIA3,AHSG,RNASET2,APOA1,APOA4,CNPY3,F2,PDIA6,CKAP4,SUMF2,PDIA4,COL6A2,COL6A1,DNAJB11,ERP29,CASQ1,LRPAP1,SERPINC1,SELENOF,CFP,KNG1,HSP90B1,OS9,IGFBP7,APOE,APOL1,TXNDC5,HSPA5,ERAP2,LAMB2,KTN1,MANF,ERP44,TF,COL5A2,DNAJC10,ALB,CALU,NUCB1,CALR,P4HB,FBN1,,,,,,,,,,,,,,,,,,,,,,,,,,,,,,,,,,,,,,,,,,,,,,,,,,,,,,,,,,,,,,,,,,,,,,,,,,,,,,,,,,,…
MARC1 G>A	Negative (Down)	REACTOME_EXTRACELLULAR_MATRIX_ORGANIZATION	-2.21913	0	0.0452565	ITGB1,ITGB2,TNC,PLOD1,LAMC1,EFEMP1,CAPNS1,CDH1,CAPN7,CTSL,BSG,EMILIN2,ITGAV,EMILIN1,TPSAB1,CAST,BGN,DCN,CEACAM1,COL2A1,COL4A2,COL4A1,COL6A2,COL6A1,PECAM1,COL6A6,CD44,LAMA5,TNXB,SDC4,TMPRSS6,LTBP4,NID1,THBS1,FBLN5,VTN,TTR,SERPINH1,A2M,LAMB2,LUM,CMA1,LAMB1,COL1A1,COL1A2,P4HA1,COL5A3,MFAP2,COL5A2,SDC1,AGRN,KLKB1,FBN1,,,,,,,,,,,,,,,,,,,,,,,,,,,,,,,,,,,,,,,,,,,,,,,,,,,,,,,,,,,,,,,,,,,,,,,,,,,,,,,,,,,,…
HSD17B13 T>TA	Negative (Down)	BENNETT_SYSTEMIC_LUPUS_ERYTHEMATOSUS	-1.91748	0	0.0453545	IFITM3,LGALS3BP,STAT1,OAS2,MX1,SERPING1,ISG15,IFI35,XAF1,CKAP4,IFIT3,,,,,,,,,,,,,,,,,,,,,,,,,,,,,,,,,,,,,,,,,,,,,,,,,,,,,,,,,,,,,,,,,,,,,,,,,,,,,,,,,,,,,,,,,,,,,,,,,,,,,,,,,,,,,,,,,,,,,,,,,,,,,,,,,,,,,,,,,,,,,,,,,,,,,
HSD17B13 T>TA	Negative (Down)	GO_PLATELET_DEGRANULATION	-1.91831	0	0.045404	LGALS3BP,SERPINA3,APP,ORM1,PROS1,OLA1,A1BG,KNG1,CLEC3B,APOH,TMSB4X,LAMP2,FLNA,FAM3C,SRGN,DMTN,AHSG,ANXA5,SERPINF2,PPBP,ACTN4,SYTL4,MANF,TF,ALB,PECAM1,SERPING1,TAGLN2,ALDOA,HRG,PF4,,,,,,,,,,,,,,,,,,,,,,,,,,,,,,,,,,,,,,,,,,,,,,,,,,,,,,,,,,,,,,,,,,,,,,,,,,,,,,,,,,,,,,,,,,,,,,,,,,,,,,,,,,,,,,,,,,,,,,,,,,,,,,,,,
HSD17B13 T>TA	Negative (Down)	GO_NEGATIVE_REGULATION_OF_CELL_PROJECTION_ORGANIZATION	-1.91967	0.00184843	0.0455053	NGFR,SNAPIN,LGALS1,ARHGDIA,DPYSL3,CTSZ,EVL,THY1,VIM,APOE,HRG,RHOA,,,,,,,,,,,,,,,,,,,,,,,,,,,,,,,,,,,,,,,,,,,,,,,,,,,,,,,,,,,,,,,,,,,,,,,,,,,,,,,,,,,,,,,,,,,,,,,,,,,,,,,,,,,,,,,,,,,,,,,,,,,,,,,,,,,,,,,,,,,,,,,,,,,,
HSD17B13 T>TA	Negative (Down)	REACTOME_SIGNALING_BY_TGF_BETA_FAMILY_MEMBERS	-1.91858	0.00380952	0.045721	PPM1A,SNW1,CGN,F11R,RHOA,UCHL5,PPP1CA,UBE2M,,,,,,,,,,,,,,,,,,,,,,,,,,,,,,,,,,,,,,,,,,,,,,,,,,,,,,,,,,,,,,,,,,,,,,,,,,,,,,,,,,,,,,,,,,,,,,,,,,,,,,,,,,,,,,,,,,,,,,,,,,,,,,,,,,,,,,,,,,,,,,,,,,,,,,,,
MARC1 G>A	Negative (Down)	REACTOME_NCAM_SIGNALING_FOR_NEURITE_OUT_GROWTH	-2.18494	0	0.0458836	SPTB,NRAS,COL4A2,COL4A1,COL5A3,COL6A2,COL6A1,COL5A2,COL6A6,GRB2,AGRN,SPTAN1,SPTBN1,,,,,,,,,,,,,,,,,,,,,,,,,,,,,,,,,,,,,,,,,,,,,,,,,,,,,,,,,,,,,,,,,,,,,,,,,,,,,,,,,,,,,,,,,,,,,,,,,,,,,,,,,,,,,,,,,,,,,,,,,,,,,,,,,,,,,,,,,
HSD17B13 T>TA	Negative (Down)	GSE34156_NOD2_LIGAND_VS_TLR1_TLR2_LIGAND_6H_TREATED_MONOCYTE_UP	-1.9135	0	0.0460336	LGALS3BP,CLIC4,MX1,HLA-B,HLA-C,TRAFD1,SERPINB9,ISG15,TCIRG1,IFI35,IFIT3,PSMB10,PSMB9,TAPBP,PSMD7,NPC2,PSME1,GNB4,CCDC6,TRIM25,CHP1,PFN1,,,,,,,,,,,,,,,,,,,,,,,,,,,,,,,,,,,,,,,,,,,,,,,,,,,,,,,,,,,,,,,,,,,,,,,,,,,,,,,,,,,,,,,,,,,,,,,,,,,,,,,,,,,,,,,,,,,,,,,,,,,,,,,,,,,,,,,,,,
HSD17B13 T>TA	Negative (Down)	DER_IFN_BETA_RESPONSE_UP	-1.91357	0	0.0464194	PDXK,GMFB,C1S,IFI35,IFI30,IFIT3,PSMB10,CSRP3,RBBP4,CALD1,EIF2B1,EPS15,GBP1,B2M,SKP1,STAT1,MX1,EIF2AK2,HLA-C,NAP1L1,ISG15,NMI,HLA-A,PSMB9,BST2,DNAJC2,OAS2,FUBP1,SRSF2,PSME1,,,,,,,,,,,,,,,,,,,,,,,,,,,,,,,,,,,,,,,,,,,,,,,,,,,,,,,,,,,,,,,,,,,,,,,,,,,,,,,,,,,,,,,,,,,,,,,,,,,,,,,,,,,,,,,,,,,,,,,,,,,,,,,,,,
HSD17B13 T>TA	Positive (Up)	GO_CELLULAR_MODIFIED_AMINO_ACID_BIOSYNTHETIC_PROCESS	1.81871	0.00481928	0.046486	GAMT,GATM,GCLC,MTHFD1,SHMT1,MTHFS,OPLAH,ALDH7A1,ALDH9A1,,,,,,,,,,,,,,,,,,,,,,,,,,,,,,,,,,,,,,,,,,,,,,,,,,,,,,,,,,,,,,,,,,,,,,,,,,,,,,,,,,,,,,,,,,,,,,,,,,,,,,,,,,,,,,,,,,,,,,,,,,,,,,,,,,,,,,,,,,,,,,,,,,,,,,,
HSD17B13 T>TA	Negative (Down)	GO_NEGATIVE_REGULATION_OF_NEURON_PROJECTION_DEVELOPMENT	-1.91389	0.00178571	0.0466451	NGFR,SNAPIN,LGALS1,ARHGDIA,DPYSL3,CTSZ,THY1,VIM,APOE,RHOA,,,,,,,,,,,,,,,,,,,,,,,,,,,,,,,,,,,,,,,,,,,,,,,,,,,,,,,,,,,,,,,,,,,,,,,,,,,,,,,,,,,,,,,,,,,,,,,,,,,,,,,,,,,,,,,,,,,,,,,,,,,,,,,,,,,,,,,,,,,,,,,,,,,,,,
HSD17B13 T>TA	Negative (Down)	GSE360_CTRL_VS_L_MAJOR_DC_DN	-1.90816	0	0.0467211	IFITM3,SERPINA1,CETN2,HSPB1,PEBP1,IFI35,NDRG2,ENO2,FBLN5,SIRPB1,TYMP,LGALS4,AUH,NAMPT,PLS3,ITGAV,RAB8A,S100A10,MARCKSL1,GPX2,LAMB1,SERPINB9,MIF,SOD2,PSMB9,SLPI,PSME1,PSME2,PADI2,MT1G,FCGR2B,CRYAB,,,,,,,,,,,,,,,,,,,,,,,,,,,,,,,,,,,,,,,,,,,,,,,,,,,,,,,,,,,,,,,,,,,,,,,,,,,,,,,,,,,,,,,,,,,,,,,,,,,,,,,,,,,,,,,,,,,,,,,,,,,,,,,,
MARC1 G>A	Positive (Up)	GO_GLYCOSPHINGOLIPID_METABOLIC_PROCESS	2.08514	0	0.0467654	PRKAA1,ALDH5A1,GM2A,GLB1,HEXA,BAX,ESYT1,GBA3,,,,,,,,,,,,,,,,,,,,,,,,,,,,,,,,,,,,,,,,,,,,,,,,,,,,,,,,,,,,,,,,,,,,,,,,,,,,,,,,,,,,,,,,,,,,,,,,,,,,,,,,,,,,,,,,,,,,,,,,,,,,,,,,,,,,,,,,,,,,,,
HSD17B13 T>TA	Positive (Up)	GNF2_FBL	1.81694	0	0.0467716	RPL3,RPL10A,RPL9,RPL7,RPS4X,RPL7A,SYNCRIP,RPS16,XPO1,RPS19,RPS3,DHX15,RPL14,RPL13,PMPCB,RPL38,RPS2,NAE1,RPL15,RPS10,RPS8,RPS6,RPL22,RPL13A,RPL35A,RPL23A,EEF1G,RPS25,RPS29,RPL24,SRSF3,EIF3H,RPL27,RPS20,HNRNPC,RPL29,,,,,,,,,,,,,,,,,,,,,,,,,,,,,,,,,,,,,,,,,,,,,,,,,,,,,,,,,,,,,,,,,,,,,,,,,,,,,,,,,,,,,,,,,,,,,,,,,,,,,,,,,,,,,,,,,,,,,,,,,,,,
HSD17B13 T>TA	Negative (Down)	GSE40685_TREG_VS_FOXP3_KO_TREG_PRECURSOR_UP	-1.90957	0	0.046827	GIMAP4,IFI35,RCSD1,IFIT3,HPX,CASP7,RNF114,NAMPT,PGK1,CASP1,APOL1,KPNA3,B2M,APOL2,SH3GLB1,PDIA3,ATG3,GRIPAP1,STAT1,BTN2A1,MX1,TRAFD1,NMI,HLA-A,PSMB9,TAPBP,SCO2,OAS2,PSME1,SERPING1,XAF1,FAM8A1,,,,,,,,,,,,,,,,,,,,,,,,,,,,,,,,,,,,,,,,,,,,,,,,,,,,,,,,,,,,,,,,,,,,,,,,,,,,,,,,,,,,,,,,,,,,,,,,,,,,,,,,,,,,,,,,,,,,,,,,,,,,,,,,
HSD17B13 T>TA	Positive (Up)	KAYO_CALORIE_RESTRICTION_MUSCLE_DN	1.81728	0	0.0468471	RAB2A,COPB2,RAB4A,ACAA2,DYNLT1,COX4I1,MPI,ECH1,DBI,KRT5,HADHB,GOLGA3,COL2A1,TSPAN7,VDAC2,UQCRC2,,,,,,,,,,,,,,,,,,,,,,,,,,,,,,,,,,,,,,,,,,,,,,,,,,,,,,,,,,,,,,,,,,,,,,,,,,,,,,,,,,,,,,,,,,,,,,,,,,,,,,,,,,,,,,,,,,,,,,,,,,,,,,,,,,,,,,,,,,,,,,,,
HSD17B13 T>TA	Negative (Down)	GO_HYDROGEN_PEROXIDE_CATABOLIC_PROCESS	-1.90994	0.00182815	0.0470153	PRDX2,PRDX5,GPX1,HBG2,HBG1,GPX3,PRDX1,HP,APOA4,PRDX6,SNCA,,,,,,,,,,,,,,,,,,,,,,,,,,,,,,,,,,,,,,,,,,,,,,,,,,,,,,,,,,,,,,,,,,,,,,,,,,,,,,,,,,,,,,,,,,,,,,,,,,,,,,,,,,,,,,,,,,,,,,,,,,,,,,,,,,,,,,,,,,,,,,,,,,,,,
HSD17B13 T>TA	Negative (Down)	GO_COLLAGEN_CONTAINING_EXTRACELLULAR_MATRIX	-1.90836	0	0.0470747	LGALS3BP,SERPINA3,ORM1,TINAGL1,COL14A1,CTSZ,TNC,LAMC1,CLU,ICAM1,LGALS4,LGALS3,LGALS1,DAG1,EMILIN2,ANXA7,EMILIN1,CTSC,MBL2,ANXA1,AHSG,ANXA5,SERPINF2,BGN,APOA1,ANXA11,SERPINB9,APOA4,F2,AZGP1,COL6A2,COL6A1,S100A6,SERPING1,S100A4,C1QB,CSTB,LAMA2,SERPINC1,LTBP4,DPT,PRELP,LTBP2,AEBP1,A1BG,NID1,CFP,FBLN2,NID2,FBLN5,THSD4,KNG1,HSP90B1,VTN,HPX,CLEC3B,APOH,IGFBP7,APOE,S100A10,AMBP,LUM,LAMB2,PRG4,AGT,DLG1,S…
HSD17B13 T>TA	Negative (Down)	GSE26495_NAIVE_VS_PD1LOW_CD8_TCELL_DN	-1.91061	0	0.0471205	SRGN,CAST,ITGB1,PRF1,ACTN4,TCIRG1,PDIA6,LPP,PPM1A,LGALS1,YWHAQ,S100A4,GYG1,OPTN,CTSC,,,,,,,,,,,,,,,,,,,,,,,,,,,,,,,,,,,,,,,,,,,,,,,,,,,,,,,,,,,,,,,,,,,,,,,,,,,,,,,,,,,,,,,,,,,,,,,,,,,,,,,,,,,,,,,,,,,,,,,,,,,,,,,,,,,,,,,,,,,,,,,,,
HSD17B13 T>TA	Negative (Down)	GSE18281_CORTICAL_VS_MEDULLARY_THYMOCYTE_UP	-1.9065	0	0.0473191	PDIA3,LGALS3BP,CD74,CLIC4,MX1,HLA-B,HLA-C,TRAFD1,ISG15,IFI35,F11R,PDIA6,IFIT3,PSMB10,ICAM1,ERP44,PPA1,NPC2,DNAJB11,PSME1,CMPK2,CRELD2,B2M,CTSC,,,,,,,,,,,,,,,,,,,,,,,,,,,,,,,,,,,,,,,,,,,,,,,,,,,,,,,,,,,,,,,,,,,,,,,,,,,,,,,,,,,,,,,,,,,,,,,,,,,,,,,,,,,,,,,,,,,,,,,,,,,,,,,,,,,,,,,,
HSD17B13 T>TA	Positive (Up)	GO_AMIDE_BIOSYNTHETIC_PROCESS	1.81525	0	0.0473795	EIF4A2,RPL4,EIF4A1,RPL30,RPL3,TACO1,RPL34,EIF4A3,RPL10A,RPL8,RPL9,RPL7,CNDP2,RPS14,RPS16,RPS19,RPL18A,RPS18,RPL38,RPS11,RPS10,RPS13,EIF2A,RPS9,RPL21,ACSL1,RPS8,RPL23,RPS6,RPL22,MRPS18B,ACSL4,TUFM,EEF1A1,ILF3,MTHFD1,RPL24,RPL27,RPL29,GCDH,SHMT2,SHMT1,MRPL14,LARP1,DPH3,EIF4EBP1,EIF2B5,TRAP1,EIF2B3,MTHFS,PA2G4,EEF2,EIF2S2,EIF2S1,RPS26,RPS25,GCLC,CPS1,RPS29,RPL27A,FASN,ACO1,RPS20,RPS24,HBS1L,GFM1,MRP…
HSD17B13 T>TA	Negative (Down)	GO_CHEMOKINE_PRODUCTION	-1.90524	0.00380952	0.0476998	PYCARD,CD74,APP,GSTP1,MIF,AIF1,,,,,,,,,,,,,,,,,,,,,,,,,,,,,,,,,,,,,,,,,,,,,,,,,,,,,,,,,,,,,,,,,,,,,,,,,,,,,,,,,,,,,,,,,,,,,,,,,,,,,,,,,,,,,,,,,,,,,,,,,,,,,,,,,,,,,,,,,,,,,,,,,,,,,,,,,,
HSD17B13 T>TA	Positive (Up)	MODULE_83	1.81254	0	0.0482949	NDUFA13,RPL3,ECI1,RPLP0,RPL10A,SRP14,RPL9,PHB2,RPL7,RPS4X,RPL7A,RPS16,XPO1,RPS19,RPL18A,RPS18,RPL38,RPS11,RPS10,RPS13,RPS9,RPL21,RPS8,HSBP1,RPL23,ECH1,RPL13A,CNPY2,RPS3A,EEF1A1,EEF1G,PSMA1,PSMA2,DAD1,RPL24,RPL27,VDAC1,UQCRC2,PABPC1,RPL29,ALDH9A1,CD63,OAT,RPL10,RPL11,COX7A2,UQCRH,PSMB3,PSMB1,RPS3,RPL14,CTNNA1,RPL13,RPS2,CCT8,RPL15,RPL18,RPL35A,RPL23A,COX6C,EEF2,RPS25,UQCRQ,RPS29,GLB1,RPL27A,PSMC2,…
HSD17B13 T>TA	Positive (Up)	GO_GLUTAMINE_FAMILY_AMINO_ACID_CATABOLIC_PROCESS	1.81188	0	0.0483452	GLUD1,OAT,DAO,GOT1,ARG1,GLS2,ADHFE1,PPAT,GOT2,PRODH2,GLUL,,,,,,,,,,,,,,,,,,,,,,,,,,,,,,,,,,,,,,,,,,,,,,,,,,,,,,,,,,,,,,,,,,,,,,,,,,,,,,,,,,,,,,,,,,,,,,,,,,,,,,,,,,,,,,,,,,,,,,,,,,,,,,,,,,,,,,,,,,,,,,,,,,,,,
HSD17B13 T>TA	Positive (Up)	MORF_WNT1	1.81031	0.00675676	0.0486165	SEC14L2,BHMT,AKR1D1,PHKG2,TEKT2,DSC1,,,,,,,,,,,,,,,,,,,,,,,,,,,,,,,,,,,,,,,,,,,,,,,,,,,,,,,,,,,,,,,,,,,,,,,,,,,,,,,,,,,,,,,,,,,,,,,,,,,,,,,,,,,,,,,,,,,,,,,,,,,,,,,,,,,,,,,,,,,,,,,,,,,,,,,,,,
HSD17B13 T>TA	Positive (Up)	HOLLERN_EMT_BREAST_TUMOR_DN	1.81044	0.00229885	0.0488015	DSP,JUP,LSR,IDE,PTPRF,FAM83H,EPB41L5,OCLN,POF1B,ESRP2,KRT15,ACOT1,MYH14,IRF6,SPTBN2,LTF,,,,,,,,,,,,,,,,,,,,,,,,,,,,,,,,,,,,,,,,,,,,,,,,,,,,,,,,,,,,,,,,,,,,,,,,,,,,,,,,,,,,,,,,,,,,,,,,,,,,,,,,,,,,,,,,,,,,,,,,,,,,,,,,,,,,,,,,,,,,,,,,
HSD17B13 T>TA	Positive (Up)	GSE34205_HEALTHY_VS_FLU_INF_INFANT_PBMC_UP	1.8073	0	0.0491586	TMED10,RPL10,GDI2,ARHGAP17,RPL8,RPL7,RPL7A,RPS18,MRC1,RPS3,RPL13,RPL38,RPL15,RPL18,RPS10,RPL21,HSPA1L,RPS3A,EEF2,TUFM,EEF1G,HADHA,RAB14,ALDH1A1,RPL27,ACOX3,ESYT1,SLC27A5,,,,,,,,,,,,,,,,,,,,,,,,,,,,,,,,,,,,,,,,,,,,,,,,,,,,,,,,,,,,,,,,,,,,,,,,,,,,,,,,,,,,,,,,,,,,,,,,,,,,,,,,,,,,,,,,,,,,,,,,,,,,,,,,,,,,
HSD17B13 T>TA	Positive (Up)	GO_VITAMIN_METABOLIC_PROCESS	1.80686	0.00222222	0.0491862	MCCC2,SHMT2,SHMT1,MCCC1,AKR1C3,MTHFS,CYP3A4,CYP27A1,GCLC,PC,CYB5R3,PCCA,MTHFD1,KYNU,SLC19A3,RGN,AOX1,GC,,,,,,,,,,,,,,,,,,,,,,,,,,,,,,,,,,,,,,,,,,,,,,,,,,,,,,,,,,,,,,,,,,,,,,,,,,,,,,,,,,,,,,,,,,,,,,,,,,,,,,,,,,,,,,,,,,,,,,,,,,,,,,,,,,,,,,,,,,,,,,
HSD17B13 T>TA	Positive (Up)	GO_OXIDOREDUCTASE_ACTIVITY	1.80744	0	0.0493389	TSTA3,ADH1C,ADH1B,ADH1A,AKR1D1,HSD17B4,HSD17B10,ADH5,ADH6,ADH4,AKR7A2,HSD17B2,RDH16,HAO1,CBR4,MDH2,AKR1C1,DCXR,ADHFE1,AKR1C3,SORD,AKR1C4,PTGR1,HADHB,HADHA,UGDH,BDH1,FASN,EHHADH,,,,,,,,,,,,,,,,,,,,,,,,,,,,,,,,,,,,,,,,,,,,,,,,,,,,,,,,,,,,,,,,,,,,,,,,,,,,,,,,,,,,,,,,,,,,,,,,,,,,,,,,,,,,,,,,,,,,,,,,,,,,,,,,,,,
HSD17B13 T>TA	Positive (Up)	GSE34156_NOD2_LIGAND_VS_NOD2_AND_TLR1_TLR2_LIGAND_6H_TREATED_MONOCYTE_UP	1.80791	0	0.0493641	ACAD8,PRMT5,RPL11,AMT,EIF2S1,OSGEP,WDR44,RPL7,RPS29,RPS18,RPS3,RPL13,PMPCB,RPL27,RPL38,RPS13,,,,,,,,,,,,,,,,,,,,,,,,,,,,,,,,,,,,,,,,,,,,,,,,,,,,,,,,,,,,,,,,,,,,,,,,,,,,,,,,,,,,,,,,,,,,,,,,,,,,,,,,,,,,,,,,,,,,,,,,,,,,,,,,,,,,,,,,,,,,,,,,
HSD17B13 T>TA	Positive (Up)	MORF_NME2	1.80574	0	0.0494464	RPL30,COX4I1,RPL11,RPLP0,COX7A2,SRP14,RPL9,RPL7,RPS4X,RPS16,RPS19,RPL18A,PSMB1,RPS3,RPL13,RPL38,RPL15,RPL18,CCT7,RPS11,RPS10,RPS13,RPS9,RPL21,RPS8,RPS6,RPL13A,RPL23A,RPS3A,EEF2,EEF1G,RPS25,RPS29,RPL27A,RPL24,RPL27,RPS20,HNRNPC,PABPC1,RPS24,RAN,,,,,,,,,,,,,,,,,,,,,,,,,,,,,,,,,,,,,,,,,,,,,,,,,,,,,,,,,,,,,,,,,,,,,,,,,,,,,,,,,,,,,,,,,,,,,,,,,,,,,,,,,,,,,,,,,,,,,,,
HSD17B13 T>TA	Negative (Down)	KIM_GLIS2_TARGETS_UP	-1.90162	0.00187617	0.0495256	IFITM3,CD74,COL14A1,LUM,DPT,LTBP2,ISG15,LSP1,NID1,AIF1,ICAM1,PSMB9,PYCARD,OGN,S100A6,HLA-DRA,S100A4,FBN1,PF4,,,,,,,,,,,,,,,,,,,,,,,,,,,,,,,,,,,,,,,,,,,,,,,,,,,,,,,,,,,,,,,,,,,,,,,,,,,,,,,,,,,,,,,,,,,,,,,,,,,,,,,,,,,,,,,,,,,,,,,,,,,,,,,,,,,,,,,,,,,,,
HSD17B13 T>TA	Positive (Up)	GSE21927_SPLEEN_C57BL6_VS_4T1_TUMOR_BALBC_MONOCYTES_UP	1.80793	0	0.0495857	ACAA2,RPL3,COX4I1,UQCRH,RPL7,GOLGA3,RPL7A,RPS3,DHX15,RPL13,RPL15,RPL18,RPS10,RAB4A,RPL21,RPS8,RPL35A,RPS3A,COX6C,ARFGAP3,EEF2,TUFM,EEF1G,HADHA,NAAA,UBE2O,EIF3H,PABPC1,RPL29,,,,,,,,,,,,,,,,,,,,,,,,,,,,,,,,,,,,,,,,,,,,,,,,,,,,,,,,,,,,,,,,,,,,,,,,,,,,,,,,,,,,,,,,,,,,,,,,,,,,,,,,,,,,,,,,,,,,,,,,,,,,,,,,,,,
MARC1 G>A	Positive (Up)	GO_SPHINGOLIPID_METABOLIC_PROCESS	2.1464	0	0.0516804	ALDH3A2,PRKAA1,ALDH5A1,GM2A,GLB1,HEXA,BAX,ESYT1,GBA3,HACD3,CERS2,,,,,,,,,,,,,,,,,,,,,,,,,,,,,,,,,,,,,,,,,,,,,,,,,,,,,,,,,,,,,,,,,,,,,,,,,,,,,,,,,,,,,,,,,,,,,,,,,,,,,,,,,,,,,,,,,,,,,,,,,,,,,,,,,,,,,,,,,,,
HSD17B13 T>TA	Negative (Down)	GSE34156_UNTREATED_VS_6H_NOD2_LIGAND_TREATED_MONOCYTE_DN	-1.89682	0.00168919	0.0517453	SP100,EHD4,DBNL,ELMOD2,CASP1,CMPK2,TRAFD1,IFI35,XAF1,IFIT3,TAPBP,,,,,,,,,,,,,,,,,,,,,,,,,,,,,,,,,,,,,,,,,,,,,,,,,,,,,,,,,,,,,,,,,,,,,,,,,,,,,,,,,,,,,,,,,,,,,,,,,,,,,,,,,,,,,,,,,,,,,,,,,,,,,,,,,,,,,,,,,,,,,,,,,,,,,
HSD17B13 T>TA	Negative (Down)	GSE42021_CD24HI_VS_CD24LOW_TREG_THYMUS_DN	-1.89557	0	0.0519687	IFITM3,SP100,IFI35,FBLN5,IFIT3,CASP7,APOL1,EGLN1,ERAP2,LUM,MX1,HLA-B,EIF2AK2,HLA-C,TRAFD1,ISG15,HLA-A,BST2,CEACAM1,EHD4,OAS2,SERPING1,LAP3,XAF1,TLR3,CHMP5,,,,,,,,,,,,,,,,,,,,,,,,,,,,,,,,,,,,,,,,,,,,,,,,,,,,,,,,,,,,,,,,,,,,,,,,,,,,,,,,,,,,,,,,,,,,,,,,,,,,,,,,,,,,,,,,,,,,,,,,,,,,,,,,,,,,,,
HSD17B13 T>TA	Positive (Up)	FLECHNER_BIOPSY_KIDNEY_TRANSPLANT_REJECTED_VS_OK_DN	1.79735	0	0.0524606	ACAA2,ACSM3,ECI1,ABAT,MSMO1,GHITM,GCSH,AKR7A2,PMPCB,RAB2A,SNRPN,ENTPD5,UGT2B15,ECH1,ACOT13,SDHC,PDZK1,SDHA,CD2AP,VDAC2,VDAC1,UQCRC2,MT1E,ATP6V1A,GCDH,ENPEP,ABCB1,TMED10,MAOB,PDXDC1,MAOA,SHMT1,HSPA4L,HPN,GLYAT,ADH5,ADH6,CYB5R3,COBLL1,ESD,G3BP1,MYH11,PCK2,HSPA4,RDX,GOT2,ACADSB,BHMT,ALDH6A1,NAT8,UQCRQ,PAH,ACO1,SERINC1,TECR,ACSM2A,PEPD,ALDH2,AIFM1,CTSL,DNM1L,SLC37A4,HIBCH,PGM1,DSP,TSC22D1,CYP4A11,SOR…
HSD17B13 T>TA	Positive (Up)	HOLLEMAN_ASPARAGINASE_RESISTANCE_B_ALL_UP	1.79857	0.00417537	0.0526133	RPL4,RPL5,RPL3,RPL11,RPLP0,RPL13A,RPL6,BCR,EEF1G,RPL7A,EIF3K,EIF3L,RPS3,EIF3D,,,,,,,,,,,,,,,,,,,,,,,,,,,,,,,,,,,,,,,,,,,,,,,,,,,,,,,,,,,,,,,,,,,,,,,,,,,,,,,,,,,,,,,,,,,,,,,,,,,,,,,,,,,,,,,,,,,,,,,,,,,,,,,,,,,,,,,,,,,,,,,,,,
HSD17B13 T>TA	Positive (Up)	MIR4762_5P	1.79752	0.00475059	0.0526171	YTHDF3,ADHFE1,ACOT13,CASK,PRKAG2,NUCKS1,DEK,RAP2C,G3BP1,AOX1,MAN1A1,PKP4,FAT3,SLC37A4,SF3B1,APPL1,,,,,,,,,,,,,,,,,,,,,,,,,,,,,,,,,,,,,,,,,,,,,,,,,,,,,,,,,,,,,,,,,,,,,,,,,,,,,,,,,,,,,,,,,,,,,,,,,,,,,,,,,,,,,,,,,,,,,,,,,,,,,,,,,,,,,,,,,,,,,,,,
HSD17B13 T>TA	Positive (Up)	GO_SKIN_DEVELOPMENT	1.79783	0	0.0527004	FLG,SPRR2E,CASP14,CTSL,TGM3,DSP,CDSN,JUP,KRT2,KRT1,AKR1C3,KRT79,KRT78,LSR,KRT77,KRT10,KRT5,LOR,KRT72,BCR,FLG2,KRT15,KRT14,PKP2,PKP1,DSG1,IRF6,DSC1,SPRR1A,IVL,,,,,,,,,,,,,,,,,,,,,,,,,,,,,,,,,,,,,,,,,,,,,,,,,,,,,,,,,,,,,,,,,,,,,,,,,,,,,,,,,,,,,,,,,,,,,,,,,,,,,,,,,,,,,,,,,,,,,,,,,,,,,,,,,,
HSD17B13 T>TA	Negative (Down)	FARMER_BREAST_CANCER_CLUSTER_1	-1.89176	0	0.0539211	FKBP11,IGHM,GMFG,MX1,ISG15,XAF1,IFIT3,IGKV3-20,JCHAIN,,,,,,,,,,,,,,,,,,,,,,,,,,,,,,,,,,,,,,,,,,,,,,,,,,,,,,,,,,,,,,,,,,,,,,,,,,,,,,,,,,,,,,,,,,,,,,,,,,,,,,,,,,,,,,,,,,,,,,,,,,,,,,,,,,,,,,,,,,,,,,,,,,,,,,,
MARC1 G>A	Negative (Down)	NABA_CORE_MATRISOME	-2.18586	0	0.0545552	LAMA5,ECM1,TNXB,LTBP4,TNC,PRELP,LAMC1,NID1,THBS1,EMILIN2,EMILIN1,LAMB2,LUM,IGFBP4,ADIPOQ,BGN,PRG4,LAMB1,PRG3,DCN,COL4A2,COL4A1,COL5A3,COL6A2,COL6A1,COL5A2,TGFBI,AGRN,,,,,,,,,,,,,,,,,,,,,,,,,,,,,,,,,,,,,,,,,,,,,,,,,,,,,,,,,,,,,,,,,,,,,,,,,,,,,,,,,,,,,,,,,,,,,,,,,,,,,,,,,,,,,,,,,,,,,,,,,,
HSD17B13 T>TA	Negative (Down)	GNF2_TTN	-1.89008	0	0.0546469	MYBPC1,ACTN3,CKM,TNNC2,NEB,PYGM,LDB3,ENO3,TTN,MYH2,MYOT,MYL1,TNNT1,TNNT3,TNNI1,TNNI2,ANKRD2,CASQ1,,,,,,,,,,,,,,,,,,,,,,,,,,,,,,,,,,,,,,,,,,,,,,,,,,,,,,,,,,,,,,,,,,,,,,,,,,,,,,,,,,,,,,,,,,,,,,,,,,,,,,,,,,,,,,,,,,,,,,,,,,,,,,,,,,,,,,,,,,,,,,
HSD17B13 T>TA	Positive (Up)	GO_OXIDOREDUCTASE_ACTIVITY_ACTING_ON_THE_CH_CH_GROUP_OF_DONORS_NAD_OR_NADP_AS_ACCEPTOR	1.79107	0.00655022	0.0551543	DMGDH,NDUFA13,MT-ND5,NDUFA10,AKR7A2,SDHC,SDHA,CYP27A1,POR,MTHFD1,ALDH7A1,SLC27A5,GCDH,TSTA3,MAOB,MAOA,MGST3,MGST1,COX7A2,ADH5,UQCRH,ADH6,ADH4,CYB5R1,CYB5R3,Mar-01,RDH16,HAO1,NDUFV1,DECR1,ADHFE1,CYP4F3,ACADSB,COQ6,QDPR,GLUD1,MSRA,ALDH6A1,CYP2C8,SCCPDH,DAO,UQCRQ,FASN,CYP1A2,ACADVL,COX4I1,TECR,ETFB,ALDH2,AIFM1,AOX1,ACADS,AASS,ACAD8,HSDL2,PTGIS,DCXR,ACAD9,CYP4A11,SORD,PTGR1,PRODH2,HADHB,HADHA,UGDH,AL…
HSD17B13 T>TA	Negative (Down)	GO_I_KAPPAB_KINASE_NF_KAPPAB_SIGNALING	-1.88694	0	0.0556057	ROCK1,GSTP1,TRADD,HSPB1,PYCARD,LGALS1,DDRGK1,CASP1,FLNA,TRIM25,ERC1,FADD,BRD4,TMED4,CD74,UBE2I,STAT1,NFKB1,RHOA,NFKB2,BST2,FKBP1A,PPM1A,VAPA,UBE2N,TERF2IP,S100A4,UBE2V1,SQSTM1,TLR3,OPTN,,,,,,,,,,,,,,,,,,,,,,,,,,,,,,,,,,,,,,,,,,,,,,,,,,,,,,,,,,,,,,,,,,,,,,,,,,,,,,,,,,,,,,,,,,,,,,,,,,,,,,,,,,,,,,,,,,,,,,,,,,,,,,,,,
HSD17B13 T>TA	Negative (Down)	GO_NEGATIVE_REGULATION_OF_NEURON_DIFFERENTIATION	-1.88737	0.00179211	0.0558109	NGFR,APP,SNAPIN,CTSZ,THY1,RHOA,LGALS1,ARHGDIA,DPYSL3,CALR,VIM,APOE,B2M,,,,,,,,,,,,,,,,,,,,,,,,,,,,,,,,,,,,,,,,,,,,,,,,,,,,,,,,,,,,,,,,,,,,,,,,,,,,,,,,,,,,,,,,,,,,,,,,,,,,,,,,,,,,,,,,,,,,,,,,,,,,,,,,,,,,,,,,,,,,,,,,,,,
HSD17B13 T>TA	Negative (Down)	GO_EXTRACELLULAR_MATRIX_BINDING	-1.88582	0.00187617	0.0558276	LGALS3BP,SERPINA3,ORM1,TINAGL1,COL14A1,CTSZ,TNC,LAMC1,CLU,ICAM1,LGALS4,LGALS3,LGALS1,DAG1,EMILIN2,ANXA7,EMILIN1,CTSC,MBL2,ANXA1,AHSG,CD180,ANXA5,SERPINF2,BGN,APOA1,ANXA11,SERPINB9,APOA4,F2,AZGP1,COL6A2,COL6A1,S100A6,SERPING1,S100A4,TLR3,C1QB,CSTB,LAMA2,SERPINC1,LTBP4,DPT,PRELP,LTBP2,AEBP1,A1BG,NID1,CFP,FBLN2,NID2,FBLN5,THSD4,KNG1,HSP90B1,VTN,HPX,CLEC3B,APOH,IGFBP7,APOE,S100A10,AMBP,LUM,LAMB2,PRG4…
HSD17B13 T>TA	Positive (Up)	GO_KERATIN_FILAMENT	1.78481	0.00228833	0.0581098	FAM83H,CASP14,KRT2,KRT1,KRT14,KRT79,KRT78,KRT77,KRT5,KRT72,,,,,,,,,,,,,,,,,,,,,,,,,,,,,,,,,,,,,,,,,,,,,,,,,,,,,,,,,,,,,,,,,,,,,,,,,,,,,,,,,,,,,,,,,,,,,,,,,,,,,,,,,,,,,,,,,,,,,,,,,,,,,,,,,,,,,,,,,,,,,,,,,,,,,,
HSD17B13 T>TA	Positive (Up)	SU_LIVER	1.78369	0.00480769	0.0584193	APCS,GCKR,ITIH2,SERPIND1,ARG1,SLC6A12,GPT,AKR1C4,SEC14L2,CPS1,TFR2,CYP1A2,APOF,RDH16,UGT2B4,HAO1,SLC25A13,,,,,,,,,,,,,,,,,,,,,,,,,,,,,,,,,,,,,,,,,,,,,,,,,,,,,,,,,,,,,,,,,,,,,,,,,,,,,,,,,,,,,,,,,,,,,,,,,,,,,,,,,,,,,,,,,,,,,,,,,,,,,,,,,,,,,,,,,,,,,,,
HSD17B13 T>TA	Positive (Up)	MIR1266_3P	1.78323	0.00448431	0.0584252	CCT6A,ATP6V1A,FLG2,TRAM1,MYO1B,CPSF6,GJB1,DDX3X,RPL32,BHMT2,PRKCA,DLD,,,,,,,,,,,,,,,,,,,,,,,,,,,,,,,,,,,,,,,,,,,,,,,,,,,,,,,,,,,,,,,,,,,,,,,,,,,,,,,,,,,,,,,,,,,,,,,,,,,,,,,,,,,,,,,,,,,,,,,,,,,,,,,,,,,,,,,,,,,,,,,,,,,,
HSD17B13 T>TA	Positive (Up)	GSE22886_NAIVE_BCELL_VS_NEUTROPHIL_UP	1.78247	0	0.0585992	EIF4A2,RPL30,HSP90AB1,RPL10,PSMD14,RPL34,RPL11,NMD3,RPL8,RPL9,AKAP1,ACAT1,RPL7A,RPS14,RPS16,RPS19,RPS18,ESD,RPL38,RPL15,RPS11,RPS27A,RPS13,APPL1,TPD52,RPL21,RPL23,RPS6,RPL35A,SEPTIN6,EEF2,LRPPRC,RPS25,DKC1,RPL27A,RPL27,RPS20,EZR,SRSF7,RPS24,,,,,,,,,,,,,,,,,,,,,,,,,,,,,,,,,,,,,,,,,,,,,,,,,,,,,,,,,,,,,,,,,,,,,,,,,,,,,,,,,,,,,,,,,,,,,,,,,,,,,,,,,,,,,,,,,,,,,,,,
HSD17B13 T>TA	Negative (Down)	REACTOME_SIGNALING_BY_TGF_BETA_RECEPTOR_COMPLEX	-1.88077	0	0.0587327	PPM1A,SNW1,CGN,F11R,RHOA,UCHL5,PPP1CA,UBE2M,,,,,,,,,,,,,,,,,,,,,,,,,,,,,,,,,,,,,,,,,,,,,,,,,,,,,,,,,,,,,,,,,,,,,,,,,,,,,,,,,,,,,,,,,,,,,,,,,,,,,,,,,,,,,,,,,,,,,,,,,,,,,,,,,,,,,,,,,,,,,,,,,,,,,,,,
HSD17B13 T>TA	Positive (Up)	KEGG_PENTOSE_AND_GLUCURONATE_INTERCONVERSIONS	1.78081	0.0087146	0.0592273	UGT2B10,UGDH,DCXR,UGT2B15,UGT2B4,UGT1A4,UGT2B7,,,,,,,,,,,,,,,,,,,,,,,,,,,,,,,,,,,,,,,,,,,,,,,,,,,,,,,,,,,,,,,,,,,,,,,,,,,,,,,,,,,,,,,,,,,,,,,,,,,,,,,,,,,,,,,,,,,,,,,,,,,,,,,,,,,,,,,,,,,,,,,,,,,,,,,,,
MARC1 G>A	Positive (Up)	GO_LIPOSACCHARIDE_METABOLIC_PROCESS	2.06059	0	0.0592968	PRKAA1,ALDH5A1,GM2A,GLB1,HEXA,BAX,ESYT1,GBA3,,,,,,,,,,,,,,,,,,,,,,,,,,,,,,,,,,,,,,,,,,,,,,,,,,,,,,,,,,,,,,,,,,,,,,,,,,,,,,,,,,,,,,,,,,,,,,,,,,,,,,,,,,,,,,,,,,,,,,,,,,,,,,,,,,,,,,,,,,,,,,
HSD17B13 T>TA	Positive (Up)	GO_VITAMIN_BINDING	1.77908	0	0.0599515	OAT,PDXDC1,SHMT2,SHMT1,GPT,ABAT,PYGL,FTCD,SEC14L2,ADH4,CBS,KYNU,Mar-01,GC,SDS,GOT1,AADAT,MCCC1,GOT2,MTHFS,ETNPPL,PC,PCCA,FASN,AGXT,,,,,,,,,,,,,,,,,,,,,,,,,,,,,,,,,,,,,,,,,,,,,,,,,,,,,,,,,,,,,,,,,,,,,,,,,,,,,,,,,,,,,,,,,,,,,,,,,,,,,,,,,,,,,,,,,,,,,,,,,,,,,,,,,,,,,,,
HSD17B13 T>TA	Negative (Down)	GSE22886_NAIVE_VS_IGM_MEMORY_BCELL_DN	-1.86764	0	0.0600949	ITGB1,MVP,HCCS,PBXIP1,CAPG,PAPSS1,ACTG1,TYMP,PYCARD,LGALS1,COTL1,AP3S1,TNS3,CTSC,ELOVL1,TPI1,TUBB,HLA-B,TUBB4B,SDHB,TPD52L2,ARHGAP25,CKAP4,MARCKS,FABP5,DNAJC7,PPA1,DDAH2,S100A4,VIM,ALDOA,OPTN,IGKV3-20,,,,,,,,,,,,,,,,,,,,,,,,,,,,,,,,,,,,,,,,,,,,,,,,,,,,,,,,,,,,,,,,,,,,,,,,,,,,,,,,,,,,,,,,,,,,,,,,,,,,,,,,,,,,,,,,,,,,,,,,,,,,,,,
HSD17B13 T>TA	Negative (Down)	GNF2_CASP1	-1.86879	0.00181159	0.0602533	GMFG,ITGB2,CNPY3,TCIRG1,GMIP,CFP,AIF1,TYMP,PYCARD,PPT1,PECAM1,COTL1,CASP1,PLBD1,HCLS1,S100A4,SH3BGRL3,,,,,,,,,,,,,,,,,,,,,,,,,,,,,,,,,,,,,,,,,,,,,,,,,,,,,,,,,,,,,,,,,,,,,,,,,,,,,,,,,,,,,,,,,,,,,,,,,,,,,,,,,,,,,,,,,,,,,,,,,,,,,,,,,,,,,,,,,,,,,,,
HSD17B13 T>TA	Positive (Up)	GO_LIGASE_ACTIVITY_FORMING_CARBON_SULFUR_BONDS	1.77776	0.00232019	0.0603509	ACSS3,ACSM3,UBA5,RTCB,GMPS,ACSM2A,ACSM5,ACSM2B,NAE1,MCCC2,ACSL1,GSS,MCCC1,MTHFS,PAICS,ACSF2,ASS1,GCLC,PC,SUCLA2,CPS1,PCCA,MTHFD1,PCCB,SUCLG1,SLC27A5,,,,,,,,,,,,,,,,,,,,,,,,,,,,,,,,,,,,,,,,,,,,,,,,,,,,,,,,,,,,,,,,,,,,,,,,,,,,,,,,,,,,,,,,,,,,,,,,,,,,,,,,,,,,,,,,,,,,,,,,,,,,,,,,,,,,,,
HSD17B13 T>TA	Negative (Down)	GSE24026_PD1_LIGATION_VS_CTRL_IN_ACT_TCELL_LINE_UP	-1.86788	0	0.0603567	ANXA1,UBXN1,HMGCS1,GSTO1,HLA-B,HLA-C,MT1X,HLA-A,IFI35,IFIT3,PSMB10,PSMB9,LGALS1,CAPNS1,DDAH2,PSME1,SH3BGRL3,VIM,B2M,CLIC1,,,,,,,,,,,,,,,,,,,,,,,,,,,,,,,,,,,,,,,,,,,,,,,,,,,,,,,,,,,,,,,,,,,,,,,,,,,,,,,,,,,,,,,,,,,,,,,,,,,,,,,,,,,,,,,,,,,,,,,,,,,,,,,,,,,,,,,,,,,,
HSD17B13 T>TA	Positive (Up)	GO_PEPTIDE_BIOSYNTHETIC_PROCESS	1.77724	0	0.0603686	EIF4A2,GFM1,RPL30,RPL3,MRPS14,TACO1,RPLP0,OPLAH,RPL10A,RPL9,RPL7,RPS4X,RPL7A,SYNCRIP,RPS16,MRPL1,RPS19,RPL18A,RPS18,RPL38,RPS11,RPS10,RPS13,EIF2A,RPS9,RPL21,RPS8,RPL23,RPS6,RPL22,RPL13A,RPS3A,TUFM,EEF1A1,EEF1G,ILF3,MRPS9,RPL24,RPL27,PABPC1,RPL29,GAPDH,RPL10,SHMT2,POLDIP3,SHMT1,RPL11,MRPL14,THBS1,DPH3,RPS3,RPL14,EIF4EBP1,RPL13,RPS2,RPL15,RPL18,TRAP1,EIF2B3,RPL35A,RPL23A,PA2G4,EEF2,EIF2S1,RPS26,RPS…
HSD17B13 T>TA	Negative (Down)	GO_CYTOKINE_MEDIATED_SIGNALING_PATHWAY	-1.86926	0	0.0603827	IFITM3,ITGB1,TRADD,ITGB2,IFI35,IFI30,IFIT3,TXNDC17,ICAM1,LMNB1,PSMD8,PYCARD,PSMD9,PSMD7,CASP3,TMSB4X,CFL1,CASP1,TRIM25,B2M,SKP1,ANXA1,GSTO1,AIP,APOA1,IL16,ACTN4,MIF,YWHAZ,PSMA5,CEACAM1,MTAP,OAS2,CDC37,PSME3,PSME1,SNRPA1,TTLL12,UBE2V1,LCP1,CRK,SQSTM1,PPIA,PSMD10,CAMK2D,SP100,GSTP1,PSMB10,HSP90B1,CNN2,PSMB7,HPX,PSMB4,FADD,GBP1,HSPA9,CD74,HLA-DRB4,STAT1,BAD,MX1,ISG15,NMI,PPBP,SOD2,NFKB1,PSMB9,KRT18,…
HSD17B13 T>TA	Positive (Up)	MIKKELSEN_MEF_HCP_WITH_H3K27ME3	1.77614	0.00421941	0.0605111	DMGDH,BHMT2,Mar-01,LSR,IRF6,CRYM,,,,,,,,,,,,,,,,,,,,,,,,,,,,,,,,,,,,,,,,,,,,,,,,,,,,,,,,,,,,,,,,,,,,,,,,,,,,,,,,,,,,,,,,,,,,,,,,,,,,,,,,,,,,,,,,,,,,,,,,,,,,,,,,,,,,,,,,,,,,,,,,,,,,,,,,,,
HSD17B13 T>TA	Positive (Up)	REACTOME_SIGNALING_BY_RETINOIC_ACID	1.77636	0.00666667	0.0606013	ADH4,ADH1C,ADH1A,ALDH1A1,AKR1C3,RDH16,,,,,,,,,,,,,,,,,,,,,,,,,,,,,,,,,,,,,,,,,,,,,,,,,,,,,,,,,,,,,,,,,,,,,,,,,,,,,,,,,,,,,,,,,,,,,,,,,,,,,,,,,,,,,,,,,,,,,,,,,,,,,,,,,,,,,,,,,,,,,,,,,,,,,,,,,,
HSD17B13 T>TA	Negative (Down)	GO_RECEPTOR_REGULATOR_ACTIVITY	-1.87683	0	0.0607852	LRPAP1,APP,GMFB,GMFG,APOA1,IL16,HMGB1,PPBP,MIF,F2,AGT,MANF,TYMP,AIMP1,LGALS3,TTR,NAMPT,OGN,FAM3C,FBN1,PF4,,,,,,,,,,,,,,,,,,,,,,,,,,,,,,,,,,,,,,,,,,,,,,,,,,,,,,,,,,,,,,,,,,,,,,,,,,,,,,,,,,,,,,,,,,,,,,,,,,,,,,,,,,,,,,,,,,,,,,,,,,,,,,,,,,,,,,,,,,,
HSD17B13 T>TA	Negative (Down)	GSE30083_SP3_VS_SP4_THYMOCYTE_DN	-1.86936	0	0.0608006	LGALS3BP,APP,CAMK2D,SDC4,CLEC4M,HLA-B,PRG4,TF,GM2A,CYP4V2,PEA15,CASP1,EVL,GGT1,,,,,,,,,,,,,,,,,,,,,,,,,,,,,,,,,,,,,,,,,,,,,,,,,,,,,,,,,,,,,,,,,,,,,,,,,,,,,,,,,,,,,,,,,,,,,,,,,,,,,,,,,,,,,,,,,,,,,,,,,,,,,,,,,,,,,,,,,,,,,,,,,,
HSD17B13 T>TA	Negative (Down)	REACTOME_MOLECULES_ASSOCIATED_WITH_ELASTIC_FIBRES	-1.86602	0	0.0610027	ITGB1,VTN,LTBP4,EMILIN2,LTBP2,EMILIN1,ITGAV,FBLN2,FBLN5,FBN1,,,,,,,,,,,,,,,,,,,,,,,,,,,,,,,,,,,,,,,,,,,,,,,,,,,,,,,,,,,,,,,,,,,,,,,,,,,,,,,,,,,,,,,,,,,,,,,,,,,,,,,,,,,,,,,,,,,,,,,,,,,,,,,,,,,,,,,,,,,,,,,,,,,,,,
HSD17B13 T>TA	Negative (Down)	GO_NEGATIVE_REGULATION_OF_NF_KAPPAB_TRANSCRIPTION_FACTOR_ACTIVITY	-1.86989	0.0018622	0.0610142	PYCARD,PSMD10,PRDX2,TMSB4X,CHP1,COMMD1,,,,,,,,,,,,,,,,,,,,,,,,,,,,,,,,,,,,,,,,,,,,,,,,,,,,,,,,,,,,,,,,,,,,,,,,,,,,,,,,,,,,,,,,,,,,,,,,,,,,,,,,,,,,,,,,,,,,,,,,,,,,,,,,,,,,,,,,,,,,,,,,,,,,,,,,,,
HSD17B13 T>TA	Negative (Down)	REACTOME_STRIATED_MUSCLE_CONTRACTION	-1.86448	0	0.0611924	TMOD1,MYBPC1,ACTN3,TPM4,ACTN2,TPM2,TNNC1,TMOD3,TNNC2,TPM1,NEB,TTN,ACTC1,DES,MYL1,TNNT1,MYL2,TNNT3,TNNI1,TNNI2,VIM,,,,,,,,,,,,,,,,,,,,,,,,,,,,,,,,,,,,,,,,,,,,,,,,,,,,,,,,,,,,,,,,,,,,,,,,,,,,,,,,,,,,,,,,,,,,,,,,,,,,,,,,,,,,,,,,,,,,,,,,,,,,,,,,,,,,,,,,,,,
HSD17B13 T>TA	Negative (Down)	MIR744_3P	-1.86507	0.00372439	0.0612649	RBM39,PPP2R1B,NUFIP2,APBB2,SH3BGRL3,CD302,BAIAP2,EPS15,RAD23B,PFN2,METAP2,,,,,,,,,,,,,,,,,,,,,,,,,,,,,,,,,,,,,,,,,,,,,,,,,,,,,,,,,,,,,,,,,,,,,,,,,,,,,,,,,,,,,,,,,,,,,,,,,,,,,,,,,,,,,,,,,,,,,,,,,,,,,,,,,,,,,,,,,,,,,,,,,,,,,
HSD17B13 T>TA	Negative (Down)	GO_CYTOLYSIS	-1.86382	0.00359066	0.0612934	GSDMD,C6,CFHR1,C9,PRF1,APOL1,HRG,F2,PF4,,,,,,,,,,,,,,,,,,,,,,,,,,,,,,,,,,,,,,,,,,,,,,,,,,,,,,,,,,,,,,,,,,,,,,,,,,,,,,,,,,,,,,,,,,,,,,,,,,,,,,,,,,,,,,,,,,,,,,,,,,,,,,,,,,,,,,,,,,,,,,,,,,,,,,,
HSD17B13 T>TA	Negative (Down)	GSE13485_CTRL_VS_DAY7_YF17D_VACCINE_PBMC_DN	-1.87077	0	0.0612994	IFITM3,LGALS3BP,SP100,NEXN,IFI35,NID1,IFIT3,TYMP,RNF213,TRIM25,GBP1,CYP2J2,DTX3L,STAT1,MX1,EIF2AK2,ISG15,NMI,PSMB9,BST2,MARCKS,OAS2,CMPK2,SERPING1,PIN4,LAP3,XAF1,CHMP5,,,,,,,,,,,,,,,,,,,,,,,,,,,,,,,,,,,,,,,,,,,,,,,,,,,,,,,,,,,,,,,,,,,,,,,,,,,,,,,,,,,,,,,,,,,,,,,,,,,,,,,,,,,,,,,,,,,,,,,,,,,,,,,,,,,,
HSD17B13 T>TA	Negative (Down)	LIU_VAV3_PROSTATE_CARCINOGENESIS_UP	-1.87004	0.00179856	0.061381	SERPINA3,IGHM,CD74,CFH,STAT1,GPX3,ITGB2,TNC,KRT7,FBLN1,LTBP2,NID1,IFIT3,PSMB10,PSMB9,C4B,LGALS3,ACTC1,ARHGDIB,CASP1,,,,,,,,,,,,,,,,,,,,,,,,,,,,,,,,,,,,,,,,,,,,,,,,,,,,,,,,,,,,,,,,,,,,,,,,,,,,,,,,,,,,,,,,,,,,,,,,,,,,,,,,,,,,,,,,,,,,,,,,,,,,,,,,,,,,,,,,,,,,
HSD17B13 T>TA	Negative (Down)	GSE11057_NAIVE_VS_EFF_MEMORY_CD4_TCELL_DN	-1.87108	0	0.0614411	ITGB1,TRADD,CAPG,CLU,TYMP,SLC9A3R1,LGALS3,LGALS1,PEA15,COTL1,SH3BGRL3,EPS15,CLIC1,CTSC,SRGN,CAST,CD74,ANXA1,TPM4,ACTN4,PDIA6,MTSS1,PPP1CA,MFHAS1,TMX4,MYL6,S100A4,GCLM,CRELD2,TLR3,,,,,,,,,,,,,,,,,,,,,,,,,,,,,,,,,,,,,,,,,,,,,,,,,,,,,,,,,,,,,,,,,,,,,,,,,,,,,,,,,,,,,,,,,,,,,,,,,,,,,,,,,,,,,,,,,,,,,,,,,,,,,,,,,,
HSD17B13 T>TA	Negative (Down)	GO_RECEPTOR_SIGNALING_PATHWAY_VIA_STAT	-1.87426	0	0.0617321	HPX,STAT1,HGS,PPP2R1A,PECAM1,HCLS1,NMI,STAMBP,CRLF3,F2,AGT,,,,,,,,,,,,,,,,,,,,,,,,,,,,,,,,,,,,,,,,,,,,,,,,,,,,,,,,,,,,,,,,,,,,,,,,,,,,,,,,,,,,,,,,,,,,,,,,,,,,,,,,,,,,,,,,,,,,,,,,,,,,,,,,,,,,,,,,,,,,,,,,,,,,,
HSD17B13 T>TA	Negative (Down)	GO_EXTRACELLULAR_MATRIX	-1.87187	0	0.0617662	ITGB1,LGALS3,TINAGL1,LGALS1,SMOC1,DAG1,BGN,ITGAV,NID1,FBLN2,,,,,,,,,,,,,,,,,,,,,,,,,,,,,,,,,,,,,,,,,,,,,,,,,,,,,,,,,,,,,,,,,,,,,,,,,,,,,,,,,,,,,,,,,,,,,,,,,,,,,,,,,,,,,,,,,,,,,,,,,,,,,,,,,,,,,,,,,,,,,,,,,,,,,,
HSD17B13 T>TA	Negative (Down)	LIANG_SILENCED_BY_METHYLATION_2	-1.87474	0.00185874	0.0618175	SP100,UCHL1,C1S,MX1,S100A4,XAF1,SOD2,IFIT3,ICAM1,,,,,,,,,,,,,,,,,,,,,,,,,,,,,,,,,,,,,,,,,,,,,,,,,,,,,,,,,,,,,,,,,,,,,,,,,,,,,,,,,,,,,,,,,,,,,,,,,,,,,,,,,,,,,,,,,,,,,,,,,,,,,,,,,,,,,,,,,,,,,,,,,,,,,,,
HSD17B13 T>TA	Negative (Down)	GO_POSITIVE_REGULATION_OF_ESTABLISHMENT_OF_PROTEIN_LOCALIZATION_TO_MITOCHONDRION	-1.87112	0.00181818	0.0618555	SH3GLB1,YWHAQ,YWHAB,BAD,HUWE1,ARIH2,SAE1,YWHAZ,UBE2L3,,,,,,,,,,,,,,,,,,,,,,,,,,,,,,,,,,,,,,,,,,,,,,,,,,,,,,,,,,,,,,,,,,,,,,,,,,,,,,,,,,,,,,,,,,,,,,,,,,,,,,,,,,,,,,,,,,,,,,,,,,,,,,,,,,,,,,,,,,,,,,,,,,,,,,,
HSD17B13 T>TA	Negative (Down)	GSE36527_CD69_NEG_VS_POS_TREG_CD62L_LOS_KLRG1_NEG_UP	-1.86179	0	0.0618885	LGALS3BP,CLIC4,MX1,FHL2,TRAFD1,ISG15,IFI35,IFIT3,PSMB10,TOR1AIP1,ICAM1,PSMB9,TAPBP,PPA1,CMPK2,TRIM25,,,,,,,,,,,,,,,,,,,,,,,,,,,,,,,,,,,,,,,,,,,,,,,,,,,,,,,,,,,,,,,,,,,,,,,,,,,,,,,,,,,,,,,,,,,,,,,,,,,,,,,,,,,,,,,,,,,,,,,,,,,,,,,,,,,,,,,,,,,,,,,,
HSD17B13 T>TA	Negative (Down)	WESTON_VEGFA_TARGETS_6HR	-1.87211	0.00174825	0.0620522	NNMT,VWF,C1S,SDC4,HEXA,BGN,FHL3,KRT7,MALSU1,THY1,NID2,GCHFR,CEACAM1,KRT18,SULT1E1,CFHR1,COL6A1,PIR,HCLS1,,,,,,,,,,,,,,,,,,,,,,,,,,,,,,,,,,,,,,,,,,,,,,,,,,,,,,,,,,,,,,,,,,,,,,,,,,,,,,,,,,,,,,,,,,,,,,,,,,,,,,,,,,,,,,,,,,,,,,,,,,,,,,,,,,,,,,,,,,,,,
HSD17B13 T>TA	Negative (Down)	IRF7_01	-1.8619	0.00335008	0.0622745	LGALS3BP,CUL2,FHL3,PTMS,CASP7,CALD1,PCBP1,KPNA3,UPF2,YTHDF2,GPX1,DTX3L,COMMD10,ISG15,SEPTIN9,PSMB9,TAPBP,BST2,PNKD,RFX5,PSME1,CCDC6,EVL,XAF1,OPTN,,,,,,,,,,,,,,,,,,,,,,,,,,,,,,,,,,,,,,,,,,,,,,,,,,,,,,,,,,,,,,,,,,,,,,,,,,,,,,,,,,,,,,,,,,,,,,,,,,,,,,,,,,,,,,,,,,,,,,,,,,,,,,,,,,,,,,,
HSD17B13 T>TA	Negative (Down)	MODULE_130	-1.85998	0.00191939	0.0623417	C4B,C1QB,C6,CFH,C1S,CFHR1,C9,CFI,SERPING1,C4BPA,C4BPB,CLU,,,,,,,,,,,,,,,,,,,,,,,,,,,,,,,,,,,,,,,,,,,,,,,,,,,,,,,,,,,,,,,,,,,,,,,,,,,,,,,,,,,,,,,,,,,,,,,,,,,,,,,,,,,,,,,,,,,,,,,,,,,,,,,,,,,,,,,,,,,,,,,,,,,,
HSD17B13 T>TA	Negative (Down)	VECCHI_GASTRIC_CANCER_ADVANCED_VS_EARLY_UP	-1.87217	0.00548446	0.0625092	LAMA2,BGN,PRELP,LTBP2,SOD2,NID2,QKI,DAB2,RNF213,CALD1,COL5A2,GNB4,FBN1,,,,,,,,,,,,,,,,,,,,,,,,,,,,,,,,,,,,,,,,,,,,,,,,,,,,,,,,,,,,,,,,,,,,,,,,,,,,,,,,,,,,,,,,,,,,,,,,,,,,,,,,,,,,,,,,,,,,,,,,,,,,,,,,,,,,,,,,,,,,,,,,,,,
HSD17B13 T>TA	Negative (Down)	GSE22589_HEALTHY_VS_HIV_INFECTED_DC_DN	-1.86005	0.00174216	0.0626933	IFITM3,LGALS3BP,CAMK2D,DBNL,GYPC,STAU1,ELMOD2,CD180,MX1,TRAFD1,BAIAP2,PSMB10,PSMB9,TAPBP,EHD2,CASP7,SNX2,NPC2,TLR3,OPTN,,,,,,,,,,,,,,,,,,,,,,,,,,,,,,,,,,,,,,,,,,,,,,,,,,,,,,,,,,,,,,,,,,,,,,,,,,,,,,,,,,,,,,,,,,,,,,,,,,,,,,,,,,,,,,,,,,,,,,,,,,,,,,,,,,,,,,,,,,,,
HSD17B13 T>TA	Positive (Up)	GSE41978_ID2_KO_VS_ID2_KO_AND_BIM_KO_KLRG1_LOW_EFFECTOR_CD8_TCELL_DN	1.77017	0	0.0633621	ARF1,RPL3,RPN2,RPL10,RPL11,RPLP0,COX7A2,RPL9,RPS4X,RPS16,RPS18,RPS3,RPL13,DHX38,RPL38,RPL18,RPS11,RPS10,RPS8,VTA1,RPL23,RPS6,RPL22,RPA1,RPL23A,RPS3A,COX6C,EEF2,RPS26,ARPC2,RPS29,RPL27A,RPL24,RPL27,HNRNPC,PABPC1,,,,,,,,,,,,,,,,,,,,,,,,,,,,,,,,,,,,,,,,,,,,,,,,,,,,,,,,,,,,,,,,,,,,,,,,,,,,,,,,,,,,,,,,,,,,,,,,,,,,,,,,,,,,,,,,,,,,,,,,,,,,
HSD17B13 T>TA	Positive (Up)	BROWNE_HCMV_INFECTION_16HR_DN	1.77055	0.00226757	0.0633707	ACADVL,ACAA2,ADH1B,ADH1A,NAAA,AKR1C3,THBS1,ADH5,SERPINB6,PLEC,,,,,,,,,,,,,,,,,,,,,,,,,,,,,,,,,,,,,,,,,,,,,,,,,,,,,,,,,,,,,,,,,,,,,,,,,,,,,,,,,,,,,,,,,,,,,,,,,,,,,,,,,,,,,,,,,,,,,,,,,,,,,,,,,,,,,,,,,,,,,,,,,,,,,,
HSD17B13 T>TA	Negative (Down)	NABA_ECM_GLYCOPROTEINS	-1.85811	0	0.0634018	TINAGL1,LAMA2,TNC,LTBP4,DPT,FBLN1,LTBP2,LAMC1,AEBP1,NID1,FBLN2,NID2,FBLN5,THSD4,VTN,EMILIN2,IGFBP7,EMILIN1,FGB,VWF,LAMB2,FGG,LAMB1,LRG1,SMOC1,CRELD2,FBN1,,,,,,,,,,,,,,,,,,,,,,,,,,,,,,,,,,,,,,,,,,,,,,,,,,,,,,,,,,,,,,,,,,,,,,,,,,,,,,,,,,,,,,,,,,,,,,,,,,,,,,,,,,,,,,,,,,,,,,,,,,,,,,,,,,,,,
HSD17B13 T>TA	Positive (Up)	GO_HELICASE_ACTIVITY	1.76875	0.00705882	0.0639782	EIF4A2,DDX17,DDX6,EIF4A1,XRCC6,XRCC5,EIF4A3,DDX42,RECQL,DDX21,DDX51,G3BP1,DHX15,DHX38,SKIV2L,,,,,,,,,,,,,,,,,,,,,,,,,,,,,,,,,,,,,,,,,,,,,,,,,,,,,,,,,,,,,,,,,,,,,,,,,,,,,,,,,,,,,,,,,,,,,,,,,,,,,,,,,,,,,,,,,,,,,,,,,,,,,,,,,,,,,,,,,,,,,,,,,
HSD17B13 T>TA	Negative (Down)	GSE30083_SP2_VS_SP4_THYMOCYTE_DN	-1.85633	0	0.0642113	APP,HIBADH,SDC4,HLA-B,PRG4,IFIT3,TF,GM2A,CYP4V2,PEA15,PHYHD1,CASP1,CDIPT,,,,,,,,,,,,,,,,,,,,,,,,,,,,,,,,,,,,,,,,,,,,,,,,,,,,,,,,,,,,,,,,,,,,,,,,,,,,,,,,,,,,,,,,,,,,,,,,,,,,,,,,,,,,,,,,,,,,,,,,,,,,,,,,,,,,,,,,,,,,,,,,,,,
HSD17B13 T>TA	Positive (Up)	GO_ELECTRON_TRANSFER_ACTIVITY	1.76789	0	0.0642355	DMGDH,TSTA3,MAOB,COX4I1,ETFDH,COX7A2,ETFB,UQCR10,ADH5,UQCRH,AKR7A2,ALDH2,RDH16,AOX1,XDH,GSR,SDHC,AKR1C4,COX6C,SDHA,QDPR,POR,UQCRQ,CYP1A2,NDUFS3,NDUFS1,,,,,,,,,,,,,,,,,,,,,,,,,,,,,,,,,,,,,,,,,,,,,,,,,,,,,,,,,,,,,,,,,,,,,,,,,,,,,,,,,,,,,,,,,,,,,,,,,,,,,,,,,,,,,,,,,,,,,,,,,,,,,,,,,,,,,,
HSD17B13 T>TA	Negative (Down)	GO_UBIQUITIN_LIGASE_COMPLEX	-1.85555	0	0.0643439	ATG3,PCGF6,CDKN1B,CUL5,FBXO2,PDCD6,CUL2,DCUN1D1,UBR3,COMMD1,UBE2L3,CAND1,OS9,OTULIN,ARIH2,UBE2N,STUB1,UBE2V1,ARIH1,SUGT1,SKP1,CUL4B,,,,,,,,,,,,,,,,,,,,,,,,,,,,,,,,,,,,,,,,,,,,,,,,,,,,,,,,,,,,,,,,,,,,,,,,,,,,,,,,,,,,,,,,,,,,,,,,,,,,,,,,,,,,,,,,,,,,,,,,,,,,,,,,,,,,,,,,,,
HSD17B13 T>TA	Negative (Down)	GSE43955_TH0_VS_TGFB_IL6_TH17_ACT_CD4_TCELL_42H_UP	-1.85362	0	0.0645124	LGALS3BP,RNH1,SIGMAR1,MX1,TXNL1,PEBP1,TRAFD1,ISG15,MAPK14,LSS,GSPT1,IFIT3,ICAM1,UCHL1,PRRC1,GM2A,TRIM25,EVL,SUGT1,LAP3,HSPA1B,,,,,,,,,,,,,,,,,,,,,,,,,,,,,,,,,,,,,,,,,,,,,,,,,,,,,,,,,,,,,,,,,,,,,,,,,,,,,,,,,,,,,,,,,,,,,,,,,,,,,,,,,,,,,,,,,,,,,,,,,,,,,,,,,,,,,,,,,,,
HSD17B13 T>TA	Negative (Down)	REACTOME_NUCLEOTIDE_EXCISION_REPAIR	-1.85444	0	0.0646366	ISY1,USP7,AQR,UBE2I,PCNA,GPS1,CETN2,ACTL6A,RPA2,RAD23A,RAD23B,XAB2,COPS5,COPS2,RPA3,RUVBL1,POLR2E,UBE2V2,UBE2N,TCEA1,POLR2I,HMGN1,CUL4B,,,,,,,,,,,,,,,,,,,,,,,,,,,,,,,,,,,,,,,,,,,,,,,,,,,,,,,,,,,,,,,,,,,,,,,,,,,,,,,,,,,,,,,,,,,,,,,,,,,,,,,,,,,,,,,,,,,,,,,,,,,,,,,,,,,,,,,,,
HSD17B13 T>TA	Negative (Down)	GSE22935_WT_VS_MYD88_KO_MACROPHAGE_48H_MBOVIS_BCG_STIM_DN	-1.85379	0	0.0648025	TES,LUZP1,ITGB2,DPT,AEBP1,SRI,F11R,CORO1C,TXNDC17,LGALS1,SH3BGRL3,ITGAV,CLIC1,RAB8B,ELOVL1,TMED9,ANXA1,GPX1,CYP51A1,BAIAP2,MANF,WDR82,NPC2,RAB35,NHP2,ALDH18A1,VIM,HLA-DRB1,,,,,,,,,,,,,,,,,,,,,,,,,,,,,,,,,,,,,,,,,,,,,,,,,,,,,,,,,,,,,,,,,,,,,,,,,,,,,,,,,,,,,,,,,,,,,,,,,,,,,,,,,,,,,,,,,,,,,,,,,,,,,,,,,,,,
HSD17B13 T>TA	Positive (Up)	GO_RIBONUCLEOPROTEIN_COMPLEX	1.7627	0	0.0668737	RPL3,HSP90AB1,RPLP0,EIF4A3,THUMPD1,RPL10A,PWP1,RPL7,RPL7A,RPS14,RPS16,MRPL1,XPO1,RPS19,RPL38,RPS10,GLUL,EIF2A,DDX17,PRMT5,RPS9,HSP90AA1,RPS8,RPS6,RPL13A,DDX51,WBP11,DKC1,SBDS,RPL24,RPL27,SNRPF,SRSF6,LUC7L2,RPL10,RPL11,DDX21,NMD3,PRPF8,RPL14,RPS2,SF3B1,LYAR,CPSF6,RPL35A,RPL23A,PA2G4,EIF2S2,LSM4,SRPK1,BYSL,RSL1D1,EIF3K,EIF3G,EIF3H,ABCE1,EIF3C,EIF3D,RPS24,RAN,EIF3B,,,,,,,,,,,,,,,,,,,,,,,,,,,,,,,,,,,…
HSD17B13 T>TA	Negative (Down)	HINATA_NFKB_TARGETS_FIBROBLAST_UP	-1.84958	0.00527241	0.0672626	GSTO1,ARHGDIA,ANXA13,RPA2,KRT7,VIM,SOD2,NFKB1,NFKB2,ICAM1,,,,,,,,,,,,,,,,,,,,,,,,,,,,,,,,,,,,,,,,,,,,,,,,,,,,,,,,,,,,,,,,,,,,,,,,,,,,,,,,,,,,,,,,,,,,,,,,,,,,,,,,,,,,,,,,,,,,,,,,,,,,,,,,,,,,,,,,,,,,,,,,,,,,,,
HSD17B13 T>TA	Negative (Down)	GO_POSITIVE_REGULATION_OF_NF_KAPPAB_TRANSCRIPTION_FACTOR_ACTIVITY	-1.84584	0.00186567	0.0687682	APP,NPM1,TRADD,ITGB2,EIF2AK2,CLU,AGT,NFKB1,NFKB2,ICAM1,PYCARD,DDRGK1,UBE2N,TERF2IP,TRIM25,KRAS,UBE2V1,LRRFIP1,ERC1,TLR3,HSPA1B,,,,,,,,,,,,,,,,,,,,,,,,,,,,,,,,,,,,,,,,,,,,,,,,,,,,,,,,,,,,,,,,,,,,,,,,,,,,,,,,,,,,,,,,,,,,,,,,,,,,,,,,,,,,,,,,,,,,,,,,,,,,,,,,,,,,,,,,,,,
HSD17B13 T>TA	Negative (Down)	GO_NEGATIVE_REGULATION_OF_NERVOUS_SYSTEM_DEVELOPMENT	-1.84614	0	0.0689427	NGFR,APP,SNAPIN,IDH2,CTSZ,THY1,HOOK3,F2,RHOA,PCM1,LGALS1,ARHGDIA,DPYSL3,CALR,VIM,APOE,PRKACB,B2M,CTSC,,,,,,,,,,,,,,,,,,,,,,,,,,,,,,,,,,,,,,,,,,,,,,,,,,,,,,,,,,,,,,,,,,,,,,,,,,,,,,,,,,,,,,,,,,,,,,,,,,,,,,,,,,,,,,,,,,,,,,,,,,,,,,,,,,,,,,,,,,,,,
HSD17B13 T>TA	Negative (Down)	LI_INDUCED_T_TO_NATURAL_KILLER_UP	-1.84633	0	0.0692478	LGALS3BP,SERPINA3,ASAH1,DHRS11,TES,MVP,GSTP1,FHL2,CAPG,PTMS,LGALS3,TUBB6,LASP1,PRRC1,LGALS1,CAPNS1,LMNA,PEA15,COTL1,CASP1,SH3BGRL3,OSTF1,ELOVL1,HMGCS1,CYP51A1,HLA-A,NFKB1,TF,EHD4,OTULIN,S100A6,S100A4,VIM,ALDOA,FTL,,,,,,,,,,,,,,,,,,,,,,,,,,,,,,,,,,,,,,,,,,,,,,,,,,,,,,,,,,,,,,,,,,,,,,,,,,,,,,,,,,,,,,,,,,,,,,,,,,,,,,,,,,,,,,,,,,,,,,,,,,,,,
HSD17B13 T>TA	Positive (Up)	GO_ALCOHOL_CATABOLIC_PROCESS	1.75823	0.0043956	0.0692835	SULT1A1,CYP27A1,ADH4,ALDH2,AKR1D1,AKR1C3,SORD,HAO1,SULT1A4,SULT2A1,SULT1A2,,,,,,,,,,,,,,,,,,,,,,,,,,,,,,,,,,,,,,,,,,,,,,,,,,,,,,,,,,,,,,,,,,,,,,,,,,,,,,,,,,,,,,,,,,,,,,,,,,,,,,,,,,,,,,,,,,,,,,,,,,,,,,,,,,,,,,,,,,,,,,,,,,,,,
HSD17B13 T>TA	Negative (Down)	GO_LYMPHOCYTE_MEDIATED_IMMUNITY	-1.84434	0	0.0693414	C1QB,IGHM,C1S,CFI,PRF1,C4BPA,IGKV3D-11,C4BPB,TCIRG1,ICAM1,C4B,HPX,C6,C9,C1RL,FADD,B2M,CTSC,MBL2,CD74,CADM1,TUBB,SWAP70,IGLC6,IGKV1-5,SERPINB9,TUBB4B,IGLL5,DLG1,CEACAM1,IGKV4-1,SERPING1,HPRT1,IGKV3-20,,,,,,,,,,,,,,,,,,,,,,,,,,,,,,,,,,,,,,,,,,,,,,,,,,,,,,,,,,,,,,,,,,,,,,,,,,,,,,,,,,,,,,,,,,,,,,,,,,,,,,,,,,,,,,,,,,,,,,,,,,,,,,
HSD17B13 T>TA	Negative (Down)	GO_GOLGI_LUMEN	-1.83749	0.00179211	0.071084	LRPAP1,APP,SDC4,LUM,PROS1,OGN,DAG1,BGN,SDF4,PRELP,F2,RAB33B,,,,,,,,,,,,,,,,,,,,,,,,,,,,,,,,,,,,,,,,,,,,,,,,,,,,,,,,,,,,,,,,,,,,,,,,,,,,,,,,,,,,,,,,,,,,,,,,,,,,,,,,,,,,,,,,,,,,,,,,,,,,,,,,,,,,,,,,,,,,,,,,,,,,
HSD17B13 T>TA	Negative (Down)	REACTOME_ELASTIC_FIBRE_FORMATION	-1.84028	0.00181488	0.0711284	ITGB1,VTN,LTBP4,EMILIN2,LTBP2,EMILIN1,ITGAV,FBLN2,FBLN5,FBN1,,,,,,,,,,,,,,,,,,,,,,,,,,,,,,,,,,,,,,,,,,,,,,,,,,,,,,,,,,,,,,,,,,,,,,,,,,,,,,,,,,,,,,,,,,,,,,,,,,,,,,,,,,,,,,,,,,,,,,,,,,,,,,,,,,,,,,,,,,,,,,,,,,,,,,
HSD17B13 T>TA	Negative (Down)	KEGG_ANTIGEN_PROCESSING_AND_PRESENTATION	-1.84129	0.00519031	0.0711588	PDIA3,CD74,HLA-DRB4,HSPA5,HSPA6,TAP2,HLA-B,HLA-C,HLA-A,IFI30,TAPBP,PSME3,RFX5,PSME1,HLA-DRA,CALR,HLA-DRB3,B2M,HSPA1B,HLA-DRB1,LGMN,,,,,,,,,,,,,,,,,,,,,,,,,,,,,,,,,,,,,,,,,,,,,,,,,,,,,,,,,,,,,,,,,,,,,,,,,,,,,,,,,,,,,,,,,,,,,,,,,,,,,,,,,,,,,,,,,,,,,,,,,,,,,,,,,,,,,,,,,,,
HSD17B13 T>TA	Negative (Down)	GO_VESICLE_LUMEN	-1.84043	0	0.0714896	LGALS3BP,SERPINA3,GHDC,APP,ORM1,GMFG,PROS1,HEXB,CTSZ,OLA1,HP,PYCARD,PSMD7,GM2A,TMSB4X,COTL1,OSTF1,FAM3C,B2M,GYG1,CTSC,SRGN,DBNL,AHSG,TUBB,SERPINF2,ACTN4,MIF,APRT,PSMA5,NPC2,SERPING1,ALDOC,ALDOA,PPIA,FTL,PDXK,ROCK1,MVP,GSTP1,A1BG,CFP,KNG1,CNN2,CLEC3B,DPP7,APOH,TXNDC5,GSDMD,IDH1,HUWE1,PPBP,ARPC5,MAPK14,TUBB4B,NFKB1,ERP44,TF,LRG1,FABP5,PSMC3,ALB,HRG,PF4,,,,,,,,,,,,,,,,,,,,,,,,,,,,,,,,,,,,,,,,,,,,,,,…
HSD17B13 T>TA	Negative (Down)	GSE42021_CD24HI_VS_CD24LOW_TCONV_THYMUS_DN	-1.8375	0	0.0715051	NUP107,CFH,C1S,IFI35,IFI30,IFIT3,PSMB10,CASP7,NAMPT,CASP1,APOL1,GBP1,APOL2,CD74,TAP2,HLA-C,TRAFD1,NMI,HLA-A,SOD2,PSMB9,BST2,CEACAM1,OAS2,PSME1,SERPING1,LAP3,TLR3,OPTN,,,,,,,,,,,,,,,,,,,,,,,,,,,,,,,,,,,,,,,,,,,,,,,,,,,,,,,,,,,,,,,,,,,,,,,,,,,,,,,,,,,,,,,,,,,,,,,,,,,,,,,,,,,,,,,,,,,,,,,,,,,,,,,,,,,
HSD17B13 T>TA	Negative (Down)	GO_ANTIOXIDANT_ACTIVITY	-1.83789	0	0.0717091	GPX2,GSTM2,GPX1,HBG2,HBG1,GSTO1,GPX3,TXNRD1,GSTP1,HP,APOA4,SOD2,PRDX2,ALB,APOE,,,,,,,,,,,,,,,,,,,,,,,,,,,,,,,,,,,,,,,,,,,,,,,,,,,,,,,,,,,,,,,,,,,,,,,,,,,,,,,,,,,,,,,,,,,,,,,,,,,,,,,,,,,,,,,,,,,,,,,,,,,,,,,,,,,,,,,,,,,,,,,,,
HSD17B13 T>TA	Negative (Down)	GNF2_INPP5D	-1.8326	0.00353357	0.0717514	PSME1,HLA-B,HLA-C,HCLS1,HLA-A,PSMB10,TAPBP,,,,,,,,,,,,,,,,,,,,,,,,,,,,,,,,,,,,,,,,,,,,,,,,,,,,,,,,,,,,,,,,,,,,,,,,,,,,,,,,,,,,,,,,,,,,,,,,,,,,,,,,,,,,,,,,,,,,,,,,,,,,,,,,,,,,,,,,,,,,,,,,,,,,,,,,,
HSD17B13 T>TA	Negative (Down)	RICKMAN_HEAD_AND_NECK_CANCER_F	-1.83892	0.00528169	0.0718115	MYBPC1,CKM,ACTN2,TPM2,TNNC1,TNNC2,FHL1,TPM1,NEXN,NEB,ENO3,TTN,MYLPF,MYH2,CSRP3,ACTC1,DES,MYOT,MYL1,MB,MYL2,TNNI1,TNNI2,,,,,,,,,,,,,,,,,,,,,,,,,,,,,,,,,,,,,,,,,,,,,,,,,,,,,,,,,,,,,,,,,,,,,,,,,,,,,,,,,,,,,,,,,,,,,,,,,,,,,,,,,,,,,,,,,,,,,,,,,,,,,,,,,,,,,,,,,
HSD17B13 T>TA	Negative (Down)	GO_IMMUNOGLOBULIN_PRODUCTION	-1.83597	0.00193424	0.0718467	HPX,SWAP70,IGKV1-5,IGKV4-1,IGKV3D-11,TCIRG1,IGKV2D-26,IGKV3-20,,,,,,,,,,,,,,,,,,,,,,,,,,,,,,,,,,,,,,,,,,,,,,,,,,,,,,,,,,,,,,,,,,,,,,,,,,,,,,,,,,,,,,,,,,,,,,,,,,,,,,,,,,,,,,,,,,,,,,,,,,,,,,,,,,,,,,,,,,,,,,,,,,,,,,,,
HSD17B13 T>TA	Positive (Up)	GO_OXIDOREDUCTASE_ACTIVITY_ACTING_ON_NAD_P_H_QUINONE_OR_SIMILAR_COMPOUND_AS_ACCEPTOR	1.75329	0	0.0719892	CYP27A1,AKR1C1,AKR1D1,CYP4A11,CYP4F3,AKR1C3,MSMO1,AKR1C4,CYP2E1,FMO5,COQ6,,,,,,,,,,,,,,,,,,,,,,,,,,,,,,,,,,,,,,,,,,,,,,,,,,,,,,,,,,,,,,,,,,,,,,,,,,,,,,,,,,,,,,,,,,,,,,,,,,,,,,,,,,,,,,,,,,,,,,,,,,,,,,,,,,,,,,,,,,,,,,,,,,,,,
HSD17B13 T>TA	Negative (Down)	GSE37532_WT_VS_PPARG_KO_LN_TCONV_DN	-1.83791	0	0.0721318	ITGB1,CLIC4,PCNA,PRF1,CAPG,IFI30,PTMS,ACTG1,EEA1,LGALS3,LGALS1,CASP1,SH3BGRL3,ITGAV,CLIC1,TPM4,SWAP70,SERPINB9,HLA-A,PDIA6,RNASE1,MANF,SCAMP2,PSMB9,HNRNPA2B1,UBA3,PPT1,ANP32E,S100A6,VIM,METAP2,,,,,,,,,,,,,,,,,,,,,,,,,,,,,,,,,,,,,,,,,,,,,,,,,,,,,,,,,,,,,,,,,,,,,,,,,,,,,,,,,,,,,,,,,,,,,,,,,,,,,,,,,,,,,,,,,,,,,,,,,,,,,,,,,
HSD17B13 T>TA	Negative (Down)	IRF1_01	-1.83261	0.00355872	0.0721593	SZRD1,ROCK1,CUL2,LTBP2,PSMB10,PRDX5,SH3BGRL,KPNA3,B2M,GSDMD,DTX3L,PBDC1,HLA-C,ISG15,SORBS1,PSMB9,TAPBP,BST2,GNAO1,DLG1,AAK1,TERF2IP,ACIN1,XAF1,VAMP3,,,,,,,,,,,,,,,,,,,,,,,,,,,,,,,,,,,,,,,,,,,,,,,,,,,,,,,,,,,,,,,,,,,,,,,,,,,,,,,,,,,,,,,,,,,,,,,,,,,,,,,,,,,,,,,,,,,,,,,,,,,,,,,,,,,,,,,
HSD17B13 T>TA	Negative (Down)	GSE14000_UNSTIM_VS_4H_LPS_DC_DN	-1.83451	0	0.0724023	DTX3L,ADPRHL2,TNC,EIF2AK2,TRAFD1,MT1X,ISG15,IFI35,SOD2,CKAP4,IFIT3,PSMB9,BST2,CASP7,OAS2,NAMPT,UBE2N,CMPK2,SERPING1,LRRFIP2,XAF1,RAB5A,GBP1,,,,,,,,,,,,,,,,,,,,,,,,,,,,,,,,,,,,,,,,,,,,,,,,,,,,,,,,,,,,,,,,,,,,,,,,,,,,,,,,,,,,,,,,,,,,,,,,,,,,,,,,,,,,,,,,,,,,,,,,,,,,,,,,,,,,,,,,,
HSD17B13 T>TA	Negative (Down)	HECKER_IFNB1_TARGETS	-1.83265	0.00519031	0.0725099	C1QB,LGALS3BP,CD163,DTX3L,STAT1,PROS1,MX1,EIF2AK2,ISG15,IFI35,CLU,PARP12,IFIT3,TYMP,SCO2,OAS2,OAS3,CMPK2,SERPING1,LAP3,XAF1,MYL9,GBP1,RPS23,,,,,,,,,,,,,,,,,,,,,,,,,,,,,,,,,,,,,,,,,,,,,,,,,,,,,,,,,,,,,,,,,,,,,,,,,,,,,,,,,,,,,,,,,,,,,,,,,,,,,,,,,,,,,,,,,,,,,,,,,,,,,,,,,,,,,,,,
HSD17B13 T>TA	Negative (Down)	GO_JNK_CASCADE	-1.83383	0	0.0725964	APP,DBNL,AMBP,GPS1,GSTP1,MINK1,SERPINF2,HMGB1,TPD52L1,PYCARD,MFHAS1,TF,COPS5,PDCD4,UBE2N,UBE2V1,TLR3,,,,,,,,,,,,,,,,,,,,,,,,,,,,,,,,,,,,,,,,,,,,,,,,,,,,,,,,,,,,,,,,,,,,,,,,,,,,,,,,,,,,,,,,,,,,,,,,,,,,,,,,,,,,,,,,,,,,,,,,,,,,,,,,,,,,,,,,,,,,,,,
HSD17B13 T>TA	Negative (Down)	VERHAAK_GLIOBLASTOMA_MESENCHYMAL	-1.83286	0	0.0727746	SP100,TES,MVP,TRADD,HEXB,CTSZ,ITGB2,FHL2,LTBP2,TCIRG1,TYMP,CNN2,LGALS3,LGALS1,CASP1,MGAT1,CLIC1,CTSC,CAST,ANXA1,SWAP70,CYBRD1,DAB2,NPC2,S100A4,LCP1,FOLR2,DSC2,,,,,,,,,,,,,,,,,,,,,,,,,,,,,,,,,,,,,,,,,,,,,,,,,,,,,,,,,,,,,,,,,,,,,,,,,,,,,,,,,,,,,,,,,,,,,,,,,,,,,,,,,,,,,,,,,,,,,,,,,,,,,,,,,,,,
HSD17B13 T>TA	Negative (Down)	GO_POST_TRANSLATIONAL_PROTEIN_MODIFICATION	-1.83098	0	0.0727982	APP,PRKCSH,LAMC1,PSMD8,PSMD9,PSMD7,LGALS1,UBXN7,SKP1,AHSG,FBXO2,COMMD1,UCHL3,PDIA6,CKAP4,SUMF2,PSMA5,PSME3,PSME1,PSMD10,CUL5,SERPINC1,GPS1,DCUN1D1,KNG1,PSMB10,HSP90B1,PSMB7,PSMB4,IGFBP7,APOE,APOL1,LAMB2,RAB11B,PSMB9,TF,COPS5,PSMC6,PSMC3,PSMC1,COPS2,ALB,UBA3,CALU,NUCB1,P4HB,RAB5A,FBN1,UBE2M,CUL4B,,,,,,,,,,,,,,,,,,,,,,,,,,,,,,,,,,,,,,,,,,,,,,,,,,,,,,,,,,,,,,,,,,,,,,,,,,,,,,,,,,,,,,,,,,,,,,,,,,,,,,,…
HSD17B13 T>TA	Negative (Down)	GO_NEGATIVE_REGULATION_OF_INTRACELLULAR_SIGNAL_TRANSDUCTION	-1.83014	0	0.073052	ITGB1,PSMD10,GPS1,PDCD6,GSTP1,FHL2,HSPB1,PEBP1,TXNDC12,SRI,ENO1,LIMD1,NDRG2,CLU,RASIP1,PYCARD,SLC9A3R1,UCHL1,PPP2R1A,TMSB4X,STMN1,DAG1,CHP1,EMILIN1,APOE,BID,CLIC2,GBP1,MYOZ2,CGNL1,CD74,GSTM2,GPX1,AMBP,STAT1,GSTO1,MIF,SOD2,ARHGAP25,RHOA,PPM1A,DLG1,PDCD4,GPD1L,STAMBP,OPTN,TPT1,,,,,,,,,,,,,,,,,,,,,,,,,,,,,,,,,,,,,,,,,,,,,,,,,,,,,,,,,,,,,,,,,,,,,,,,,,,,,,,,,,,,,,,,,,,,,,,,,,,,,,,,,,,,,,,,,
MARC1 G>A	Positive (Up)	GO_CATALYTIC_ACTIVITY_ACTING_ON_A_TRNA	2.03332	0	0.0736516	LRRC47,AARS2,POP1,PUS1,NSUN2,IARS2,FARSA,PTRHD1,FARSB,,,,,,,,,,,,,,,,,,,,,,,,,,,,,,,,,,,,,,,,,,,,,,,,,,,,,,,,,,,,,,,,,,,,,,,,,,,,,,,,,,,,,,,,,,,,,,,,,,,,,,,,,,,,,,,,,,,,,,,,,,,,,,,,,,,,,,,,,,,,,
HSD17B13 T>TA	Positive (Up)	GO_ORGANELLE_INNER_MEMBRANE	1.74948	0	0.0738585	MTCH1,NDUFA13,ACADVL,SLC25A3,MT-ND5,MRPS14,COX4I1,NDUFA10,GHITM,PHB2,TM7SF2,MT-ATP6,MRPL1,AIFM1,CPT2,PMPCB,PMPCA,SUN1,ENDOG,MRPS27,ACAD9,SDHC,SDHA,ATAD3A,PRODH2,LEMD2,CLPX,HADHB,CYP27A1,HADHA,SLC25A15,MRPS9,BDH1,NDUFS7,NDUFS3,NDUFS1,MATR3,SDHAF4,UQCRC2,CYP2E1,SLC25A5,SMIM20,SLC25A13,NDUFB6,SHMT2,ETFDH,TIMM13,MRPL14,COX7A2,UQCR10,UQCRH,RPS3,ROMO1,NDUFV1,TRAP1,NDUFA6,APOOL,GOT2,IMMT,COX6C,COQ6,LRPP…
HSD17B13 T>TA	Positive (Up)	REACTOME_BILE_ACID_AND_BILE_SALT_METABOLISM	1.74897	0.00858369	0.0738603	CYP27A1,PTGIS,ACOX2,AKR1C1,AKR1D1,OSBP,AKR1C3,HSD17B4,AKR1C4,ABCB11,SLC27A5,,,,,,,,,,,,,,,,,,,,,,,,,,,,,,,,,,,,,,,,,,,,,,,,,,,,,,,,,,,,,,,,,,,,,,,,,,,,,,,,,,,,,,,,,,,,,,,,,,,,,,,,,,,,,,,,,,,,,,,,,,,,,,,,,,,,,,,,,,,,,,,,,,,,,
HSD17B13 T>TA	Positive (Up)	GO_OXIDOREDUCTASE_ACTIVITY_ACTING_ON_NAD_P_H	1.74959	0.00236407	0.0740589	NDUFA13,NDUFA6,MT-ND5,NDUFB6,TXNRD2,NDUFA4,AKR1C1,DCXR,NDUFA3,NDUFA10,GSR,AKR1C3,AKR1C4,ADH4,CYB5R1,POR,CYB5R3,TP53I3,AIFM1,NDUFS7,NDUFS3,NDUFS1,NDUFV1,CBR4,,,,,,,,,,,,,,,,,,,,,,,,,,,,,,,,,,,,,,,,,,,,,,,,,,,,,,,,,,,,,,,,,,,,,,,,,,,,,,,,,,,,,,,,,,,,,,,,,,,,,,,,,,,,,,,,,,,,,,,,,,,,,,,,,,,,,,,,
HSD17B13 T>TA	Negative (Down)	REN_ALVEOLAR_RHABDOMYOSARCOMA_DN	-1.82779	0	0.0744118	SLC25A1,FKBP11,LGALS3BP,CLIC4,TGFB1I1,PDCD6,HEXB,SNAP23,CLTB,FHL2,LAMC1,CLU,HEBP2,PSMD9,SCPEP1,ARHGDIA,LAMP2,DPYSL3,PEA15,PLS3,ANXA7,SH3BGRL3,ITGAV,CLIC1,CAST,ATG3,ELOVL1,ANXA1,TPM4,GSTO1,SWAP70,TMOD3,ANXA5,ACTN4,RHOA,TAPBP,CLIP1,CTTN,COL6A2,COL6A1,S100A6,ERP29,TAGLN2,RAI14,VAMP3,STX12,CSTB,PDXK,NNMT,C1S,CAPG,GNS,LPP,FBLN5,PAPSS1,RAB21,CNN2,LIMA1,EBP,PGRMC1,SNX2,PDLIM2,MAN2A1,IGFBP7,S100A10,TXNDC…
HSD17B13 T>TA	Positive (Up)	CHIANG_LIVER_CANCER_SUBCLASS_CTNNB1_UP	1.74672	0.00242131	0.0747906	HSDL2,ACSS3,SLC16A1,ACSM3,HEPACAM,DCXR,SLC6A12,ITPR2,HOGA1,GLYAT,ABCB11,ADH6,SEC14L2,SELENBP1,MTHFD1,AOX1,DSG1,PREB,CYP2E1,GLUL,,,,,,,,,,,,,,,,,,,,,,,,,,,,,,,,,,,,,,,,,,,,,,,,,,,,,,,,,,,,,,,,,,,,,,,,,,,,,,,,,,,,,,,,,,,,,,,,,,,,,,,,,,,,,,,,,,,,,,,,,,,,,,,,,,,,,,,,,,,,
HSD17B13 T>TA	Positive (Up)	GO_MITOCHONDRIAL_ENVELOPE	1.74621	0	0.0747949	MTCH1,NDUFA13,MTCH2,MT-ND5,NDUFA10,GHITM,PHB2,TOMM22,PMPCB,PMPCA,ENDOG,CMC4,ACSL1,MRPS18B,ACSL5,SDHC,ACSL4,SDHA,ATAD3A,CLPX,CYP27A1,COX7A2L,FKBP8,VDAC2,VDAC1,UQCRC2,CYP2E1,RAF1,MAOB,FECH,DIABLO,SHMT2,MAOA,MGST1,MRPL14,COX7A2,ABCB8,ACACB,UQCRH,TIMM50,CYB5R3,Mar-01,NDUFV1,RAB11FIP5,VAT1,TRAP1,FIS1,PNPT1,APOOL,GOT2,COQ6,DAO,CPS1,UQCRQ,SFXN3,SFXN1,SFXN2,ACADVL,SLC25A3,MRPS14,COX4I1,MT-ATP6,FUNDC2,MRP…
HSD17B13 T>TA	Positive (Up)	GO_ADAPTIVE_THERMOGENESIS	1.74707	0.00728155	0.074823	GATM,ACSL1,ALDH1A1,HNRNPU,ACOT13,TRPV1,SORL1,DECR1,,,,,,,,,,,,,,,,,,,,,,,,,,,,,,,,,,,,,,,,,,,,,,,,,,,,,,,,,,,,,,,,,,,,,,,,,,,,,,,,,,,,,,,,,,,,,,,,,,,,,,,,,,,,,,,,,,,,,,,,,,,,,,,,,,,,,,,,,,,,,,,,,,,,,,,,
HSD17B13 T>TA	Positive (Up)	ICHIBA_GRAFT_VERSUS_HOST_DISEASE_D7_DN	1.74558	0.0106838	0.0749138	NAT8,PKLR,HSD17B2,CYP4A11,RPL22,RDH16,HMGCS2,,,,,,,,,,,,,,,,,,,,,,,,,,,,,,,,,,,,,,,,,,,,,,,,,,,,,,,,,,,,,,,,,,,,,,,,,,,,,,,,,,,,,,,,,,,,,,,,,,,,,,,,,,,,,,,,,,,,,,,,,,,,,,,,,,,,,,,,,,,,,,,,,,,,,,,,,
HSD17B13 T>TA	Negative (Down)	GSE19888_ADENOSINE_A3R_ACT_VS_A3R_ACT_WITH_A3R_INH_PRETREATMENT_IN_MAST_CELL_DN	-1.82484	0	0.0752263	LGALS3BP,ACY1,ISG15,TCIRG1,IFI35,SOD2,IFIT3,TAPBP,RNF213,PRPF6,CCDC6,CMPK2,XAF1,,,,,,,,,,,,,,,,,,,,,,,,,,,,,,,,,,,,,,,,,,,,,,,,,,,,,,,,,,,,,,,,,,,,,,,,,,,,,,,,,,,,,,,,,,,,,,,,,,,,,,,,,,,,,,,,,,,,,,,,,,,,,,,,,,,,,,,,,,,,,,,,,,,
HSD17B13 T>TA	Negative (Down)	WUNDER_INFLAMMATORY_RESPONSE_AND_CHOLESTEROL_UP	-1.82579	0	0.07526	CD74,CASP7,AMBP,CASP1,CMPK2,HLA-A,B2M,AIF1,CTSC,PSMB10,PSMB9,,,,,,,,,,,,,,,,,,,,,,,,,,,,,,,,,,,,,,,,,,,,,,,,,,,,,,,,,,,,,,,,,,,,,,,,,,,,,,,,,,,,,,,,,,,,,,,,,,,,,,,,,,,,,,,,,,,,,,,,,,,,,,,,,,,,,,,,,,,,,,,,,,,,,
HSD17B13 T>TA	Negative (Down)	GSE18791_CTRL_VS_NEWCASTLE_VIRUS_DC_4H_DN	-1.82626	0	0.0752971	MX1,ISG15,IFI35,SORBS3,IFIT3,NFKB2,RNF213,OAS2,TNNT1,NAMPT,CMPK2,TRIM25,APOL1,XAF1,,,,,,,,,,,,,,,,,,,,,,,,,,,,,,,,,,,,,,,,,,,,,,,,,,,,,,,,,,,,,,,,,,,,,,,,,,,,,,,,,,,,,,,,,,,,,,,,,,,,,,,,,,,,,,,,,,,,,,,,,,,,,,,,,,,,,,,,,,,,,,,,,,
HSD17B13 T>TA	Negative (Down)	GSE44649_WT_VS_MIR155_KO_NAIVE_CD8_TCELL_DN	-1.82513	0	0.0753816	CLIC4,GYPC,SDC4,EXOC3L4,YWHAB,F11R,NDRG1,CNN3,CDIPT,TAP2,ANXA11,ISG15,SOD2,KTN1,EIF1,MFHAS1,MARCKS,HAX1,HNRNPK,FABP5,VAPA,WDR82,OAS2,NDUFAF4,CAPRIN1,TRIP12,TAGLN2,,,,,,,,,,,,,,,,,,,,,,,,,,,,,,,,,,,,,,,,,,,,,,,,,,,,,,,,,,,,,,,,,,,,,,,,,,,,,,,,,,,,,,,,,,,,,,,,,,,,,,,,,,,,,,,,,,,,,,,,,,,,,,,,,,,,,
HSD17B13 T>TA	Positive (Up)	GO_WATER_SOLUBLE_VITAMIN_METABOLIC_PROCESS	1.74403	0.0118203	0.0755895	MCCC2,SHMT2,SHMT1,MCCC1,MTHFS,GCLC,PC,CYB5R3,PCCA,MTHFD1,KYNU,SLC19A3,RGN,AOX1,,,,,,,,,,,,,,,,,,,,,,,,,,,,,,,,,,,,,,,,,,,,,,,,,,,,,,,,,,,,,,,,,,,,,,,,,,,,,,,,,,,,,,,,,,,,,,,,,,,,,,,,,,,,,,,,,,,,,,,,,,,,,,,,,,,,,,,,,,,,,,,,,,
HSD17B13 T>TA	Negative (Down)	GSE18281_SUBCAPSULAR_VS_CENTRAL_CORTICAL_REGION_OF_THYMUS_DN	-1.82326	0	0.0761146	OGFR,LGALS3BP,CSTB,CLIC4,TINAGL1,MVP,HP,IFI35,F11R,IFIT3,PSMB10,STIP1,LIMA1,TUBB6,MAN2A1,FTH1,LAMP2,ANXA7,UBAP2L,KPNA3,CTSC,MARCHF5,STAT1,ST13,TAP2,TRAFD1,NMI,MIF,PUS7,PSMB9,TAPBP,LRG1,OAS2,GNB4,CMPK2,,,,,,,,,,,,,,,,,,,,,,,,,,,,,,,,,,,,,,,,,,,,,,,,,,,,,,,,,,,,,,,,,,,,,,,,,,,,,,,,,,,,,,,,,,,,,,,,,,,,,,,,,,,,,,,,,,,,,,,,,,,,,
HSD17B13 T>TA	Negative (Down)	MODULE_58	-1.81764	0.00365631	0.0766591	C4B,C6,CFH,C1S,CFHR1,C9,CFI,SERPING1,C4BPA,C4BPB,CLU,,,,,,,,,,,,,,,,,,,,,,,,,,,,,,,,,,,,,,,,,,,,,,,,,,,,,,,,,,,,,,,,,,,,,,,,,,,,,,,,,,,,,,,,,,,,,,,,,,,,,,,,,,,,,,,,,,,,,,,,,,,,,,,,,,,,,,,,,,,,,,,,,,,,,
HSD17B13 T>TA	Negative (Down)	GNF2_MSN	-1.81788	0.00568182	0.0768001	LASP1,ITGB2,HCLS1,OSTF1,ARPC5,PFN1,CLIC1,,,,,,,,,,,,,,,,,,,,,,,,,,,,,,,,,,,,,,,,,,,,,,,,,,,,,,,,,,,,,,,,,,,,,,,,,,,,,,,,,,,,,,,,,,,,,,,,,,,,,,,,,,,,,,,,,,,,,,,,,,,,,,,,,,,,,,,,,,,,,,,,,,,,,,,,,
HSD17B13 T>TA	Negative (Down)	MIR4802_3P	-1.81898	0	0.0768044	CAST,NUFIP2,TXNRD1,NUTF2,NMI,GNS,YWHAZ,KLC4,CEACAM1,WDR82,NDUFS4,LAMP2,STXBP5,TACC1,PCDH1,RAI14,FBN1,METAP2,,,,,,,,,,,,,,,,,,,,,,,,,,,,,,,,,,,,,,,,,,,,,,,,,,,,,,,,,,,,,,,,,,,,,,,,,,,,,,,,,,,,,,,,,,,,,,,,,,,,,,,,,,,,,,,,,,,,,,,,,,,,,,,,,,,,,,,,,,,,,,
HSD17B13 T>TA	Negative (Down)	GSE42724_MEMORY_VS_B1_BCELL_DN	-1.81634	0.00176991	0.0769688	SRGN,IDI1,C1S,SDC4,TRADD,SRI,ENO1,F11R,SOD2,ARHGAP25,NFKB1,LMNB1,C17orf49,FTH1,APOL1,OPTN,,,,,,,,,,,,,,,,,,,,,,,,,,,,,,,,,,,,,,,,,,,,,,,,,,,,,,,,,,,,,,,,,,,,,,,,,,,,,,,,,,,,,,,,,,,,,,,,,,,,,,,,,,,,,,,,,,,,,,,,,,,,,,,,,,,,,,,,,,,,,,,,
HSD17B13 T>TA	Negative (Down)	GSE3565_CTRL_VS_LPS_INJECTED_SPLENOCYTES_UP	-1.81914	0.0017301	0.0770739	ITGB1,CLIC4,ANXA1,UBA6,ITGB2,PRF1,HLA-B,EEA1,LGALS3,SH3BGRL,S100A6,AAK1,OSTF1,,,,,,,,,,,,,,,,,,,,,,,,,,,,,,,,,,,,,,,,,,,,,,,,,,,,,,,,,,,,,,,,,,,,,,,,,,,,,,,,,,,,,,,,,,,,,,,,,,,,,,,,,,,,,,,,,,,,,,,,,,,,,,,,,,,,,,,,,,,,,,,,,,,
HSD17B13 T>TA	Negative (Down)	GO_POSITIVE_REGULATION_OF_CELL_CYCLE_PHASE_TRANSITION	-1.81663	0.00925926	0.0771156	APP,NPM1,ANXA1,DDRGK1,TMOD3,AIF1,CUL4B,,,,,,,,,,,,,,,,,,,,,,,,,,,,,,,,,,,,,,,,,,,,,,,,,,,,,,,,,,,,,,,,,,,,,,,,,,,,,,,,,,,,,,,,,,,,,,,,,,,,,,,,,,,,,,,,,,,,,,,,,,,,,,,,,,,,,,,,,,,,,,,,,,,,,,,,,
HSD17B13 T>TA	Negative (Down)	REACTOME_REGULATION_OF_INSULIN_LIKE_GROWTH_FACTOR_IGF_TRANSPORT_AND_UPTAKE_BY_INSULIN_LIKE_GROWTH_FACTOR_BINDING_PROTEINS_IGFBPS	-1.81795	0	0.0771481	APP,SERPINC1,PRKCSH,AHSG,LAMB2,TNC,APOA1,LAMC1,F2,PDIA6,CKAP4,KNG1,KTN1,HSP90B1,TF,LGALS1,ALB,CALU,NUCB1,IGFBP7,P4HB,APOE,APOL1,FBN1,,,,,,,,,,,,,,,,,,,,,,,,,,,,,,,,,,,,,,,,,,,,,,,,,,,,,,,,,,,,,,,,,,,,,,,,,,,,,,,,,,,,,,,,,,,,,,,,,,,,,,,,,,,,,,,,,,,,,,,,,,,,,,,,,,,,,,,,
HSD17B13 T>TA	Negative (Down)	GSE7509_UNSTIM_VS_FCGRIIB_STIM_DC_DN	-1.82039	0.00347826	0.0771974	GSDMD,CLIC4,GMFG,PRF1,TRAFD1,SERPINB9,ISG15,IFIT3,PSMB10,ICAM1,PSMB9,CASP7,TBL1XR1,GNB4,CASP1,LAP3,XAF1,,,,,,,,,,,,,,,,,,,,,,,,,,,,,,,,,,,,,,,,,,,,,,,,,,,,,,,,,,,,,,,,,,,,,,,,,,,,,,,,,,,,,,,,,,,,,,,,,,,,,,,,,,,,,,,,,,,,,,,,,,,,,,,,,,,,,,,,,,,,,,,
HSD17B13 T>TA	Negative (Down)	GO_ZYMOGEN_ACTIVATION	-1.81943	0.0034965	0.0772707	PYCARD,CLEC3B,BAD,APOH,CD5L,CTSZ,C1RL,SERPINF2,FADD,ENO1,GGT1,LGMN,,,,,,,,,,,,,,,,,,,,,,,,,,,,,,,,,,,,,,,,,,,,,,,,,,,,,,,,,,,,,,,,,,,,,,,,,,,,,,,,,,,,,,,,,,,,,,,,,,,,,,,,,,,,,,,,,,,,,,,,,,,,,,,,,,,,,,,,,,,,,,,,,,,,
HSD17B13 T>TA	Negative (Down)	GO_POSITIVE_REGULATION_OF_ACTIN_FILAMENT_BUNDLE_ASSEMBLY	-1.82132	0	0.0772711	SDC4,SWAP70,TPM1,SERPINF2,APOA1,FLNA,EVL,PFN1,SORBS3,PPM1F,RHOA,S100A10,,,,,,,,,,,,,,,,,,,,,,,,,,,,,,,,,,,,,,,,,,,,,,,,,,,,,,,,,,,,,,,,,,,,,,,,,,,,,,,,,,,,,,,,,,,,,,,,,,,,,,,,,,,,,,,,,,,,,,,,,,,,,,,,,,,,,,,,,,,,,,,,,,,,
HSD17B13 T>TA	Positive (Up)	GO_OXIDATION_REDUCTION_PROCESS	1.74083	0	0.0773716	DMGDH,NDUFA13,ACAA2,MT-ND5,ECI1,NDUFA10,PPP1CB,ECH1,TALDO1,SDHA,CYP27A1,POR,MTHFD1,SUCLG1,UQCRC2,ALDH7A1,SLC27A5,GCDH,TSTA3,MAOB,SHMT2,MAOA,MGST3,MGST1,COX7A2,ADH5,UQCRH,ADH6,ADH4,CYB5R1,CYB5R3,Mar-01,RDH16,HAO1,NDUFV1,DECR1,TRAP1,ADHFE1,CYP4F3,ACADSB,COQ6,QDPR,GLUD1,ALDH6A1,CYP2C8,SCCPDH,UQCRQ,ECHDC2,ACO1,ACADVL,COX4I1,TECR,IDE,ETFB,ALDH2,AOX1,ACADS,AASS,PGM1,ACAD8,HSDL2,PTGIS,GAA,DCXR,ACAD9,CYP…
[truncated: 894 more rows]

## Sheet: SupTable 12
Gene/variant	Lipid	LipidGroup	Double bonds	Carbons	Hydroxy	beta	SE	Z	p	negp	Significance
HSD17B13	Cer_34_1	Ceramide	1	34		-0.203962	0.186104	-1.09596	0.273097	0.563682	Not significant
[truncated: 683 more rows]

## Sheet: SupTable 13
Gene/variant	LipidGroup	MetaReg	Beta	Std. Error	t value	pval	qval	r_sq
[truncated: 81 more rows]
